# Supplementary material for: In silico characterization of bioactive phytochemicals as antivirals targeting the reovirus σ1 protein for inhibiting σ1-mediated host cell entry
Source: PLoS One. 2026 Jun 3;21(6):e0350009. doi: 10.1371/journal.pone.0350009 (PMC13232839; doi:10.1371/journal.pone.0350009)
Supplement: S1 File — (ZIP) [file pone.0350009.s001.zip]

Archive with 17 entries (16 files):
- S1_file/
- S1_file/Fig1.pptx
- S1_file/Fig1.tif
- S1_file/Fig2.pptx
- S1_file/Fig2.tif
- S1_file/Fig3.pptx
- S1_file/Fig3.tif
- S1_file/Fig4.pptx
- S1_file/Fig4.tif
- S1_file/Fig5.pptx
- S1_file/Fig5.tif
- S1_file/Fig6.pptx
- S1_file/Fig6.tif
- S1_file/Fig7.pptx
- S1_file/Fig7.tif
- S1_file/List of Phytochemicals.xlsx
- S1_file/MD simulation results.xlsx
