# Supplementary material for: In silico characterization of bioactive phytochemicals as antivirals targeting the reovirus σ1 protein for inhibiting σ1-mediated host cell entry
Source: PLoS One. 2026 Jun 3;21(6):e0350009. doi: 10.1371/journal.pone.0350009 (PMC13232839; doi:10.1371/journal.pone.0350009)
Supplement: S1 File — (ZIP) [file pone.0350009.s001.zip › S1_file/List of Phytochemicals.xlsx]

## Sheet: Raw_Phytochemical_Dataset
Phytochemical	CID	Smiles	References
3, 3-Dimethyl-1, 5, 13, 14-tetraoxa-10, 19-diazacyclotricosane-6, 9, 20, 23-tetrone	580963	CC1(COC(=O)CCC(=O)NCCCCOOCCNC(=O)CCC(=O)OC1)C	https://ojs.pphouse.org/index.php/IJBSM
Berberine	2353	COC1=C(C2=C[N+]3=C(C=C2C=C1)C4=CC5=C(C=C4CC3)OCO5)OC	https://ojs.pphouse.org/index.php/IJBSM
Magnoflorine	73337	C[N+]1(CCC2=CC(=C(C3=C2[C@@H]1CC4=C3C(=C(C=C4)OC)O)O)OC)C	https://ojs.pphouse.org/index.php/IJBSM
Tinosporinone	42607646	CC(C(=O)C1=CC2=C(C=C1)OCO2)C(=O)C3=C(C=C(C=C3)OC)OC	https://ojs.pphouse.org/index.php/IJBSM
Heptanediamide, N, N'-di-benzoyloxy-	569848	C1=CC=C(C=C1)C(=O)ONC(=O)CCCCCC(=O)NOC(=O)C2=CC=CC=C2	https://ojs.pphouse.org/index.php/IJBSM
3, 3-Dimethyl-1, 5, 13, 14-tetraoxa-10, 19-diazacyclotricosane-6, 9, 20, 23-tetrone	580963	CC1(COC(=O)CCC(=O)NCCCCOOCCNC(=O)CCC(=O)OC1)C	https://ojs.pphouse.org/index.php/IJBSM
Cordifolioside A	75111036	COC1=CC(=CC(=C1OC2C(C(C(C(O2)CO)O)OC3C(C(CO3)(CO)O)O)O)OC)C=CCO	https://ojs.pphouse.org/index.php/IJBSM
Remdesvir	121304016	CCC(CC)COC(=O)[C@H](C)N[P@](=O)(OC[C@@H]1[C@H]([C@H]([C@](O1)(C#N)C2=CC=C3N2N=CN=C3N)O)O)OC4=CC=CC=C4	DOI: 10.1177/2040206620984076
Sofosbuvir	45375808	C[C@@H](C(=O)OC(C)C)N[P@](=O)(OC[C@@H]1[C@H]([C@@]([C@@H](O1)N2C=CC(=O)NC2=O)(C)F)O)OC3=CC=CC=C3	DOI: 10.1177/2040206620984076
10’Hydroxyusambarensine	44566377	C/C=C\1/CN2CCC3=C([C@@H]2C[C@@H]1CC4=NC=CC5=C4NC6=C5C=C(C=C6)O)NC7=CC=CC=C37	DOI: 10.1177/2040206620984076
Cryptospirolepine	9914081	CN1C2=CC=CC=C2C=C3C4=C1C5=CC=CC=C5N4C(=O)C36C7=CC=CC=C7N(C8=C6NC9=CC=CC=C98)C	DOI: 10.1177/2040206620984076
isocryptolepine	380925	CN1C=C2C3=CC=CC=C3N=C2C4=CC=CC=C41	DOI: 10.1177/2040206620984076
Millettosin	15560542	CC1(C=CC2=C(O1)C=CC3=C2OC4COC5=CC6=C(C=C5C4(C3=O)O)OCO6)C	DOI: 10.1177/2040206620984076
Oryzanol C	9920169	C[C@H](CCC(=C)C(C)C)[C@H]1CC[C@@]2([C@@]1(CC[C@]34[C@H]2CC[C@@H]5[C@]3(C4)CC[C@@H](C5(C)C)OC(=O)/C=C/C6=CC(=C(C=C6)O)OC)C)C	DOI: 10.1177/2040206620984076
Strychnopentamine	124977	CN1CCCC1C2=C(C=CC3=C2NC4=C3CCN5C4CC(C(C5)C=C)CC6C7=C(CCN6C)C8=CC=CC=C8N7)O	DOI: 10.1177/2040206620984076
Usararotenoid C	641748	CC(=CCC1=C(C=CC2=C1O[C@@H]3COC4=CC5=C(C=C4[C@]3(C2=O)O)OCO5)OC)C	DOI: 10.1177/2040206620984076
Cinnamaldehyde	637511	C1=CC=C(C=C1)/C=C/C=O	DOI: 10.1177/2040206620984076
Thymoquinone	10281	CC1=CC(=O)C(=CC1=O)C(C)C	DOI: 10.1177/2040206620984076
carpaine	442630	C[C@H]1[C@@H]2CC[C@H](N1)CCCCCCCC(=O)O[C@H]3CC[C@@H](CCCCCCCC(=O)O2)N[C@H]3C	https://doi.org/10.12688/f1000research.134956.1
violaxanthin	448438	C/C(=C\C=C\C=C(\C=C\C=C(\C=C\[C@@]12O[C@@]1(C[C@H](CC2(C)C)O)C)/C)/C)/C=C/C=C(/C=C/[C@@]34O[C@@]3(C[C@H](CC4(C)C)O)C)\C	https://doi.org/10.12688/f1000research.134956.1
ß-carotene	5280489	CC1=C(C(CCC1)(C)C)/C=C/C(=C/C=C/C(=C/C=C/C=C(/C=C/C=C(/C=C/C2=C(CCCC2(C)C)C)\C)\C)/C)/C	https://doi.org/10.12688/f1000research.134956.1
pseudocarpaine	12305270	C[C@@H]1[C@@H]2CC[C@H](N1)CCCCCCCC(=O)O[C@H]3CC[C@@H](CCCCCCCC(=O)O2)N[C@H]3C	https://doi.org/10.12688/f1000research.134956.1
delta 7-avenasterol	12795733	C/C=C(/CC[C@@H](C)[C@H]1CC[C@@H]2[C@@]1(CC[C@H]3C2=CCC4[C@@]3(CC[C@@H](C4)O)C)C)\C(C)C	https://doi.org/10.12688/f1000research.134956.1
β-sitosterols	222284	CC[C@H](CC[C@@H](C)[C@H]1CC[C@@H]2[C@@]1(CC[C@H]3[C@H]2CC=C4[C@@]3(CC[C@@H](C4)O)C)C)C(C)C	https://doi.org/10.12688/f1000research.134956.1
Rutin	5280805	C[C@H]1[C@@H]([C@H]([C@H]([C@@H](O1)OC[C@@H]2[C@H]([C@@H]([C@H]([C@@H](O2)OC3=C(OC4=CC(=CC(=C4C3=O)O)O)C5=CC(=C(C=C5)O)O)O)O)O)O)O)O	https://doi.org/10.12688/f1000research.134956.1
glycyrrhizin	14982	C[C@]12CC[C@](C[C@H]1C3=CC(=O)[C@@H]4[C@]5(CC[C@@H](C([C@@H]5CC[C@]4([C@@]3(CC2)C)C)(C)C)O[C@@H]6[C@@H]([C@H]([C@@H]([C@H](O6)C(=O)O)O)O)O[C@H]7[C@@H]([C@H]([C@@H]([C@H](O7)C(=O)O)O)O)O)C)(C)C(=O)O	https://doi.org/10.1002/cbdv.202200655
glabridin	124052	CC1(C=CC2=C(O1)C=CC3=C2OC[C@H](C3)C4=C(C=C(C=C4)O)O)C	https://doi.org/10.1002/cbdv.202200655
liquiritigenin	114829	C1[C@H](OC2=C(C1=O)C=CC(=C2)O)C3=CC=C(C=C3)O	https://doi.org/10.1002/cbdv.202200655
Catechin-5-Ogallate	15689618	C1[C@@H]([C@H](OC2=C1C(=CC(=C2)O)OC(=O)C3=CC(=C(C(=C3)O)O)O)C4=CC(=C(C=C4)O)O)O	10.12688/f1000research.12301.1
Rosmarinic acid	5281792	C1=CC(=C(C=C1C[C@H](C(=O)O)OC(=O)/C=C/C2=CC(=C(C=C2)O)O)O)O	10.12688/f1000research.12301.1
Arjungenin	12444386	C[C@@]12CC[C@@H]3[C@@]([C@H]1CC=C4[C@]2(CC[C@@]5([C@H]4[C@@H](C(CC5)(C)C)O)C(=O)O)C)(C[C@H]([C@@H]([C@@]3(C)CO)O)O)C	10.12688/f1000research.12301.1
Sesamin	72307	C1[C@H]2[C@H](CO[C@@H]2C3=CC4=C(C=C3)OCO4)[C@H](O1)C5=CC6=C(C=C5)OCO6	doi: 10.3389/fchem.2021.744376
Sesamolin	101746	C1[C@H]2[C@H](CO[C@@H]2OC3=CC4=C(C=C3)OCO4)[C@H](O1)C5=CC6=C(C=C5)OCO6	doi: 10.3389/fchem.2021.744376
Sesaminol	94672	C1[C@H]2[C@H](CO[C@@H]2C3=CC4=C(C=C3O)OCO4)[C@H](O1)C5=CC6=C(C=C5)OCO6	doi: 10.3389/fchem.2021.744376
Sesamolinol	443019	COC1=C(C=CC(=C1)O[C@@H]2[C@H]3CO[C@@H]([C@H]3CO2)C4=CC5=C(C=C4)OCO5)O	doi: 10.3389/fchem.2021.744376
Beta-amyrin	73145	C[C@@]12CC[C@@]3(C(=CC[C@H]4[C@]3(CC[C@@H]5[C@@]4(CC[C@@H](C5(C)C)O)C)C)[C@@H]1CC(CC2)(C)C)C	DOI 10.3389/fphar.2024.1465827
Beta-amyrin acetate	92156	CC(=O)O[C@H]1CC[C@]2([C@H](C1(C)C)CC[C@@]3([C@@H]2CC=C4[C@]3(CC[C@@]5([C@H]4CC(CC5)(C)C)C)C)C)C	DOI 10.3389/fphar.2024.1465827
Isoorientin	114776	C1=CC(=C(C=C1C2=CC(=O)C3=C(O2)C=C(C(=C3O)[C@H]4[C@@H]([C@H]([C@@H]([C@H](O4)CO)O)O)O)O)O)O	DOI 10.3389/fphar.2024.1465827
Chrysoeriol	5280666	COC1=C(C=CC(=C1)C2=CC(=O)C3=C(C=C(C=C3O2)O)O)O	DOI 10.3389/fphar.2024.1465827
Luteolin	5280445	C1=CC(=C(C=C1C2=CC(=O)C3=C(C=C(C=C3O2)O)O)O)O	DOI 10.3389/fphar.2024.1465827
Baicalein	5281605	C1=CC=C(C=C1)C2=CC(=O)C3=C(O2)C=C(C(=C3O)O)O	DOI 10.3389/fphar.2024.1465827
Silvestrol	11787114	CO[C@H]1[C@@H](O[C@H](CO1)[C@@H](CO)O)OC2=CC3=C(C(=C2)OC)[C@@]4([C@@H]([C@@H]([C@H]([C@@]4(O3)C5=CC=C(C=C5)OC)C6=CC=CC=C6)C(=O)OC)O)O	https://doi.org/ 10.3390/ijms231911131
andrographolide	5318517	C[C@@]12CC[C@H]([C@@]([C@H]1CCC(=C)[C@H]2C/C=C/3\[C@@H](COC3=O)O)(C)CO)O	https://doi.org/ 10.3390/ijms231911131
Catechin gallate	6419835	C1[C@H]([C@@H](OC2=CC(=CC(=C21)O)O)C3=CC(=C(C=C3)O)O)OC(=O)C4=CC(=C(C(=C4)O)O)O	https://doi.org/10.1016/j.compbiomed.2023.106785
Quercetin 3-O-malonylglucoside	5282159	C1=CC(=C(C=C1C2=C(C(=O)C3=C(C=C(C=C3O2)O)O)O[C@H]4[C@@H]([C@H]([C@@H]([C@H](O4)COC(=O)CC(=O)O)O)O)O)O)O	https://doi.org/10.1016/j.compbiomed.2023.106785
Rutin	5280805	C[C@H]1[C@@H]([C@H]([C@H]([C@@H](O1)OC[C@@H]2[C@H]([C@@H]([C@H]([C@@H](O2)OC3=C(OC4=CC(=CC(=C4C3=O)O)O)C5=CC(=C(C=C5)O)O)O)O)O)O)O)O	https://doi.org/10.1016/j.compbiomed.2023.106785
Isoquercitin	10813969	C1=CC(=C(C=C1C2=C(C(=O)C3=C(C=C(C=C3O2)O)O)O[C@@H]4[C@H]([C@@H]([C@H]([C@@H](O4)CO)O)O)O)O)O	https://doi.org/10.1016/j.compbiomed.2023.106785
Hyperoside	5281643	C1=CC(=C(C=C1C2=C(C(=O)C3=C(C=C(C=C3O2)O)O)O[C@H]4[C@@H]([C@H]([C@H]([C@H](O4)CO)O)O)O)O)O	https://doi.org/10.1016/j.compbiomed.2023.106785
Quercetin-3-D-Xyloside	5320863	C1[C@H]([C@@H]([C@H](C(O1)OC2=C(OC3=CC(=CC(=C3C2=O)O)O)C4=CC(=C(C=C4)O)O)O)O)O	https://doi.org/10.1016/j.compbiomed.2023.106785
Cacticin	5318644	COC1=C(C=CC(=C1)C2=C(C(=O)C3=C(C=C(C=C3O2)O)O)O[C@H]4[C@@H]([C@H]([C@H]([C@H](O4)CO)O)O)O)O	https://doi.org/10.1016/j.compbiomed.2023.106785
Narcissoside	5481663	C[C@H]1[C@@H]([C@H]([C@H]([C@@H](O1)OC[C@@H]2[C@H]([C@@H]([C@H]([C@@H](O2)OC3=C(OC4=CC(=CC(=C4C3=O)O)O)C5=CC(=C(C=C5)O)OC)O)O)O)O)O)O	https://doi.org/10.1016/j.compbiomed.2023.106785
3,4-Dicaffeoylquinic acid	5281780	C1[C@H]([C@H]([C@@H](C[C@@]1(C(=O)O)O)OC(=O)/C=C/C2=CC(=C(C=C2)O)O)OC(=O)/C=C/C3=CC(=C(C=C3)O)O)O	https://doi.org/10.1016/j.compbiomed.2023.106785
luteolin-7-O-rutinoside	14032966	C1=CC(=C(C=C1C2=CC(=O)C3=C(C=C(C=C3O2)OC4[C@@H]([C@H]([C@@H]([C@H](O4)CO[C@@H]5[C@H](C([C@@H]([C@@H](O5)CO)O)O)O)O)O)O)O)O)O	https://doi.org/10.1016/j.compbiomed.2023.106785
Cynaroside	5280637	C1=CC(=C(C=C1C2=CC(=O)C3=C(C=C(C=C3O2)O[C@H]4[C@@H]([C@H]([C@@H]([C@H](O4)CO)O)O)O)O)O)O	https://doi.org/10.1016/j.compbiomed.2023.106785
Cosmosiin	5280704	C1=CC(=CC=C1C2=CC(=O)C3=C(C=C(C=C3O2)O[C@H]4[C@@H]([C@H]([C@@H]([C@H](O4)CO)O)O)O)O)O	https://doi.org/10.1016/j.compbiomed.2023.106785
Gentiatibetine	5317559	CC1=NC=CC2=C1C(OCC2)O	https://doi.org/ 10.3390/molecules27134017
Quercetin	5280343	C1=CC(=C(C=C1C2=C(C(=O)C3=C(C=C(C=C3O2)O)O)O)O)O	https://doi.org/ 10.3390/molecules27134017
QUERCETIN 3-O-GLUCOSIDE	5280804	C1=CC(=C(C=C1C2=C(C(=O)C3=C(C=C(C=C3O2)O)O)O[C@H]4[C@@H]([C@H]([C@@H]([C@H](O4)CO)O)O)O)O)O	https://doi.org/ 10.3390/molecules27134017
Undulatoside A	5321494	CC1=CC(=O)C2=C(C=C(C=C2O1)O[C@H]3[C@@H]([C@H]([C@@H]([C@H](O3)CO)O)O)O)O	https://doi.org/ 10.3390/molecules27134017
Kaempferol-3-O-neohesperidoside	5318761	C[C@H]1[C@@H]([C@H]([C@H]([C@@H](O1)O[C@@H]2[C@H]([C@@H]([C@H](O[C@H]2OC3=C(OC4=CC(=CC(=C4C3=O)O)O)C5=CC=C(C=C5)O)CO)O)O)O)O)O	https://doi.org/ 10.3390/molecules27134017
Apigenin	5280443	C1=CC(=CC=C1C2=CC(=O)C3=C(C=C(C=C3O2)O)O)O	https://doi.org/ 10.3390/molecules27134017
Kaempferol	5280863	C1=CC(=CC=C1C2=C(C(=O)C3=C(C=C(C=C3O2)O)O)O)O	https://doi.org/ 10.3390/molecules27134017
Remdesivir	121304016	CCC(CC)COC(=O)[C@H](C)N[P@](=O)(OC[C@@H]1[C@H]([C@H]([C@](O1)(C#N)C2=CC=C3N2N=CN=C3N)O)O)OC4=CC=CC=C4	https://doi.org/ 10.3390/molecules27134017
3.alpha.,12.beta.- Dihydroxy-bisnor- 5,7-cholenic acid	620404	CC(CCC(=O)O)C1CCC2C1C(CC3C2=CC=C4C3CCC(C4)O)O	https://doi.org/10.1038/s41598-023-43573-1
7,9-Di-tert-butyl- 1-oxaspiro(4,5) deca-6,9-diene- 2,8-dione	545303	CC(C)(C)C1=CC2(CCC(=O)O2)C=C(C1=O)C(C)(C)C	https://doi.org/10.1038/s41598-023-43573-1
Hydroxychloroquine	3652	CCN(CCCC(C)NC1=C2C=CC(=CC2=NC=C1)Cl)CCO	https://doi.org/10.1038/s41598-023-43573-1
gamma-Tocopherol	92729	CC1=C(C=C2CC[C@@](OC2=C1C)(C)CCC[C@H](C)CCC[C@H](C)CCCC(C)C)O	https://doi.org/10.1038/s41598-023-43573-1
Patulin	4696	C1C=C2C(=CC(=O)O2)C(O1)O	https://orcid.org/0000-0001-8274-6700
Resiniferonol	162824	C[C@@H]1C[C@]([C@@H]([C@H]2[C@]1([C@@H]3C=C(C(=O)[C@]3(CC(=C2)CO)O)C)O)O)(C(=C)C)O	https://orcid.org/0000-0001-8274-6700
Securinol A	124355873	C1CCN2[C@H](C1)[C@@]34C[C@H]([C@@H]2CC3=CC(=O)O4)O	https://orcid.org/0000-0001-8274-6700
ShikimicAcid	8742	C1[C@H]([C@@H]([C@@H](C=C1C(=O)O)O)O)O	https://orcid.org/0000-0001-8274-6700
Methyl gallate	7428	COC(=O)C1=CC(=C(C(=C1)O)O)O	https://orcid.org/0000-0001-8274-6700
Withanoside V	10700345	CC1=C(C(=O)O[C@H](C1)[C@@H](C)[C@H]2CC[C@@H]3[C@@]2(CC[C@H]4[C@H]3CC=C5[C@@]4([C@H](C[C@@H](C5)O[C@H]6[C@@H]([C@H]([C@@H]([C@H](O6)CO[C@H]7[C@@H]([C@H]([C@@H]([C@H](O7)CO)O)O)O)O)O)O)O)C)C)C	https://doi.org/10.1080/07391102.2020.1810778
Somniferine	14106343	CN1CC[C@]23[C@@H]4C(=O)C(=C[C@]2([C@H]1CC5=C3C(=C(C=C5)O)O4)O)[C@@H]6C[C@]78[C@@H]9C(=CC=C7[C@H](N6C)CC1=C8C(=C(C=C1)OC)O9)OC	https://doi.org/10.1080/07391102.2020.1810778
Tinocordiside	177384	CC1=CC(=O)[C@@H]2C3C1[C@]2(CC[C@@H]3C(C)(C)O[C@H]4[C@@H]([C@H]([C@@H]([C@H](O4)CO)O)O)O)C	https://doi.org/10.1080/07391102.2020.1810778
Vicenin	3084407	C1=CC(=CC=C1C2=CC(=O)C3=C(C(=C(C(=C3O2)C4C(C(C(C(O4)CO)O)O)O)O)C5C(C(C(C(O5)CO)O)O)O)O)O	https://doi.org/10.1080/07391102.2020.1810778
Isorientin 4'-O-glucoside 2''-O-p-hydroxybenzoagte	44257986	C1=CC(=CC=C1C(=O)OC2[C@H]([C@@H](C(O[C@H]2C3=C(C4=C(C=C3O)OC(=CC4=O)C5=CC(=C(C=C5)O[C@H]6C([C@H]([C@@H](C(O6)CO)O)O)O)O)O)CO)O)O)O	https://doi.org/10.1080/07391102.2020.1810778
Ursolic acid	64945	C[C@@H]1CC[C@@]2(CC[C@@]3(C(=CC[C@H]4[C@]3(CC[C@@H]5[C@@]4(CC[C@@H](C5(C)C)O)C)C)[C@@H]2[C@H]1C)C)C(=O)O	https://doi.org/10.1080/07391102.2020.1810778
precose	444254	C[C@@H]1[C@H]([C@@H]([C@H]([C@H](O1)O[C@@H]2[C@H](O[C@@H]([C@@H]([C@H]2O)O)O[C@@H]3[C@H](O[C@H]([C@@H]([C@H]3O)O)O)CO)CO)O)O)N[C@H]4C=C([C@H]([C@@H]([C@H]4O)O)O)CO	DOI: 10.3923/ijp.2021.482.490
Ellagic acid	5281855	C1=C2C3=C(C(=C1O)O)OC(=O)C4=CC(=C(C(=C43)OC2=O)O)O	https://doi.org/10.1038/s41598-024-65387-5
quercetin	5280343	C1=CC(=C(C=C1C2=C(C(=O)C3=C(C=C(C=C3O2)O)O)O)O)O	https://doi.org/10.1038/s41598-024-65387-5
rutin	5280805	C[C@H]1[C@@H]([C@H]([C@H]([C@@H](O1)OC[C@@H]2[C@H]([C@@H]([C@H]([C@@H](O2)OC3=C(OC4=CC(=CC(=C4C3=O)O)O)C5=CC(=C(C=C5)O)O)O)O)O)O)O)O	https://doi.org/10.1038/s41598-024-65387-5
chlorogenic acid	1794427	C1[C@H]([C@H]([C@@H](C[C@@]1(C(=O)O)O)OC(=O)/C=C/C2=CC(=C(C=C2)O)O)O)O	https://doi.org/10.1038/s41598-024-65387-5
hesperetin	72281	COC1=C(C=C(C=C1)[C@@H]2CC(=O)C3=C(C=C(C=C3O2)O)O)O	https://doi.org/10.1038/s41598-024-65387-5
catechin	9064	C1[C@@H]([C@H](OC2=CC(=CC(=C21)O)O)C3=CC(=C(C=C3)O)O)O	https://doi.org/10.1038/s41598-024-65387-5
kaempferol	5280863	C1=CC(=CC=C1C2=C(C(=O)C3=C(C=C(C=C3O2)O)O)O)O	https://doi.org/10.1038/s41598-024-65387-5
Limonin	179651	C[C@@]12CC[C@H]3[C@]([C@@]14[C@H](O4)C(=O)O[C@H]2C5=COC=C5)(C(=O)C[C@@H]6[C@@]37COC(=O)C[C@@H]7OC6(C)C)C	https://doi.org/10.3390/molecules28083583
Liquoric acid	131751571	C[C@]12CC[C@@H](C(C1CC[C@@]3(C2C(=O)C=C4[C@]3(C[C@@H]5[C@@]6([C@H]4C[C@@]([C@@H](C6)O5)(C)C(=O)O)C)C)C)(C)C)O	https://doi.org/10.3390/molecules28083583
Berbamine	275182	CN1CCC2=CC(=C3C=C2[C@@H]1CC4=CC=C(C=C4)OC5=C(C=CC(=C5)C[C@@H]6C7=C(O3)C(=C(C=C7CCN6C)OC)OC)O)OC	DOI 10.1007/s12275-021-1467-z
Berberine	2353	COC1=C(C2=C[N+]3=C(C=C2C=C1)C4=CC5=C(C=C4CC3)OCO5)OC	DOI 10.1007/s12275-021-1467-z
Bromhexine	2442	CN(CC1=C(C(=CC(=C1)Br)Br)N)C2CCCCC2	DOI 10.1007/s12275-021-1467-z
Castanospermine	54445	C1CN2C[C@@H]([C@H]([C@@H]([C@H]2[C@H]1O)O)O)O	DOI 10.1007/s12275-021-1467-z
Cepharanthine	10206	CN1CCC2=CC3=C(C4=C2[C@@H]1CC5=CC=C(C=C5)OC6=C(C=CC(=C6)C[C@@H]7C8=CC(=C(C=C8CCN7C)OC)O4)OC)OCO3	DOI 10.1007/s12275-021-1467-z
Emetine	10219	CC[C@H]1CN2CCC3=CC(=C(C=C3[C@@H]2C[C@@H]1C[C@@H]4C5=CC(=C(C=C5CCN4)OC)OC)OC)OC	DOI 10.1007/s12275-021-1467-z
Hernandezine	72343	CN1CCC2=CC(=C3C=C2[C@@H]1CC4=CC=C(C=C4)OC5=C(C=CC(=C5)C[C@H]6C7=C(CCN6C)C(=C(C(=C7O3)OC)OC)OC)OC)OC	DOI 10.1007/s12275-021-1467-z
Homoharringtonine	285033	CC(C)(CCC[C@@](CC(=O)OC)(C(=O)O[C@H]1[C@H]2C3=CC4=C(C=C3CCN5[C@@]2(CCC5)C=C1OC)OCO4)O)O	DOI 10.1007/s12275-021-1467-z
Hydroquinidine	91503	CC[C@H]1CN2CC[C@H]1C[C@@H]2[C@H](C3=C4C=C(C=CC4=NC=C3)OC)O	DOI 10.1007/s12275-021-1467-z
Isoliensinine	5274591	CN1CCC2=CC(=C(C=C2[C@H]1CC3=CC=C(C=C3)OC)OC4=C(C=CC(=C4)C[C@@H]5C6=CC(=C(C=C6CCN5C)OC)O)O)OC	DOI 10.1007/s12275-021-1467-z
Liensinine	160644	CN1CCC2=CC(=C(C=C2[C@H]1CC3=CC=C(C=C3)O)OC4=C(C=CC(=C4)C[C@@H]5C6=CC(=C(C=C6CCN5C)OC)OC)O)OC	DOI 10.1007/s12275-021-1467-z
Lycorine	72378	C1CN2CC3=CC4=C(C=C3[C@H]5[C@H]2C1=C[C@@H]([C@H]5O)O)OCO4	DOI 10.1007/s12275-021-1467-z
Neferine	159654	CN1CCC2=CC(=C(C=C2[C@H]1CC3=CC=C(C=C3)OC)OC4=C(C=CC(=C4)C[C@@H]5C6=CC(=C(C=C6CCN5C)OC)OC)O)OC	DOI 10.1007/s12275-021-1467-z
Oxysophoridine	285670	C1CC2C3CCC[N+]4(C3C(CCC4)CN2C(=O)C1)[O-]	DOI 10.1007/s12275-021-1467-z
Quinacrine	237	CCN(CC)CCCC(C)NC1=C2C=C(C=CC2=NC3=C1C=CC(=C3)Cl)OC	DOI 10.1007/s12275-021-1467-z
Quinidine	441074	COC1=CC2=C(C=CN=C2C=C1)[C@@H]([C@H]3C[C@@H]4CCN3C[C@@H]4C=C)O	DOI 10.1007/s12275-021-1467-z
Quinine	3034034	COC1=CC2=C(C=CN=C2C=C1)[C@H]([C@@H]3C[C@@H]4CCN3C[C@@H]4C=C)O	DOI 10.1007/s12275-021-1467-z
Reserpine	5770	CO[C@H]1[C@@H](C[C@@H]2CN3CCC4=C([C@H]3C[C@@H]2[C@@H]1C(=O)OC)NC5=C4C=CC(=C5)OC)OC(=O)C6=CC(=C(C(=C6)OC)OC)OC	DOI 10.1007/s12275-021-1467-z
Tetrandrine	73078	CN1CCC2=CC(=C3C=C2[C@@H]1CC4=CC=C(C=C4)OC5=C(C=CC(=C5)C[C@H]6C7=C(O3)C(=C(C=C7CCN6C)OC)OC)OC)OC	DOI 10.1007/s12275-021-1467-z
Baicalein	5281605	C1=CC=C(C=C1)C2=CC(=O)C3=C(O2)C=C(C(=C3O)O)O	DOI 10.1007/s12275-021-1467-z
Baicalin	64982	C1=CC=C(C=C1)C2=CC(=O)C3=C(C(=C(C=C3O2)O[C@H]4[C@@H]([C@H]([C@@H]([C@H](O4)C(=O)O)O)O)O)O)O	DOI 10.1007/s12275-021-1467-z
Brazilin	73384	C1C2=CC(=C(C=C2[C@H]3[C@@]1(COC4=C3C=CC(=C4)O)O)O)O	DOI 10.1007/s12275-021-1467-z
Catechin	9064	C1[C@@H]([C@H](OC2=CC(=CC(=C21)O)O)C3=CC(=C(C=C3)O)O)O	DOI 10.1007/s12275-021-1467-z
Chrysanthemin	197081	C1=CC(=C(C=C1C2=[O+]C3=CC(=CC(=C3C=C2O[C@H]4[C@@H]([C@H]([C@@H]([C@H](O4)CO)O)O)O)O)O)O)O.[Cl-]	DOI 10.1007/s12275-021-1467-z
Dihydromyricetin	161557	C1=C(C=C(C(=C1O)O)O)[C@@H]2[C@H](C(=O)C3=C(C=C(C=C3O2)O)O)O	DOI 10.1007/s12275-021-1467-z
Epigallocatechin-3-gallate	65064	C1[C@H]([C@H](OC2=CC(=CC(=C21)O)O)C3=CC(=C(C(=C3)O)O)O)OC(=O)C4=CC(=C(C(=C4)O)O)O	DOI 10.1007/s12275-021-1467-z
Herbacetin	5280544	C1=CC(=CC=C1C2=C(C(=O)C3=C(O2)C(=C(C=C3O)O)O)O)O	DOI 10.1007/s12275-021-1467-z
Isorhamnetin	5281654	COC1=C(C=CC(=C1)C2=C(C(=O)C3=C(C=C(C=C3O2)O)O)O)O	DOI 10.1007/s12275-021-1467-z
Kaempferol	5280863	C1=CC(=CC=C1C2=C(C(=O)C3=C(C=C(C=C3O2)O)O)O)O	DOI 10.1007/s12275-021-1467-z
Myricetin	5281672	C1=C(C=C(C(=C1O)O)O)C2=C(C(=O)C3=C(C=C(C=C3O2)O)O)O	DOI 10.1007/s12275-021-1467-z
Naringenin	439246	C1[C@H](OC2=CC(=CC(=C2C1=O)O)O)C3=CC=C(C=C3)O	DOI 10.1007/s12275-021-1467-z
Panduratin A	6483648	CC1=CC[C@H]([C@@H]([C@@H]1CC=C(C)C)C(=O)C2=C(C=C(C=C2O)OC)O)C3=CC=CC=C3	DOI 10.1007/s12275-021-1467-z
Pectolinarin	168849	C[C@H]1[C@@H]([C@H]([C@H]([C@@H](O1)OC[C@@H]2[C@H]([C@@H]([C@H]([C@@H](O2)OC3=C(C(=C4C(=C3)OC(=CC4=O)C5=CC=C(C=C5)OC)O)OC)O)O)O)O)O)O	DOI 10.1007/s12275-021-1467-z
Quercetagetin	5281680	C1=CC(=C(C=C1C2=C(C(=O)C3=C(O2)C=C(C(=C3O)O)O)O)O)O	DOI 10.1007/s12275-021-1467-z
Quercetin	5280343	C1=CC(=C(C=C1C2=C(C(=O)C3=C(C=C(C=C3O2)O)O)O)O)O	DOI 10.1007/s12275-021-1467-z
Rutin	5280805	C[C@H]1[C@@H]([C@H]([C@H]([C@@H](O1)OC[C@@H]2[C@H]([C@@H]([C@H]([C@@H](O2)OC3=C(OC4=CC(=CC(=C4C3=O)O)O)C5=CC(=C(C=C5)O)O)O)O)O)O)O)O	DOI 10.1007/s12275-021-1467-z
Scutellarein	5281697	C1=CC(=CC=C1C2=CC(=O)C3=C(O2)C=C(C(=C3O)O)O)O	DOI 10.1007/s12275-021-1467-z
Theaflavin 3,3􀋐-di-O-gallate	3589471	C1C(C(OC2=CC(=CC(=C21)O)O)C3=CC(=O)C(=C4C(=C3)C(=CC(=C4O)O)C5C(CC6=C(C=C(C=C6O5)O)O)OC(=O)C7=CC(=C(C(=C7)O)O)O)O)OC(=O)C8=CC(=C(C(=C8)O)O)O	DOI 10.1007/s12275-021-1467-z
6-Gingerol	442793	CCCCC[C@@H](CC(=O)CCC1=CC(=C(C=C1)O)OC)O	DOI 10.1007/s12275-021-1467-z
Andrographolide	5318517	C[C@@]12CC[C@H]([C@@]([C@H]1CCC(=C)[C@H]2C/C=C/3\[C@@H](COC3=O)O)(C)CO)O	DOI 10.1007/s12275-021-1467-z
Acteoside	5281800	C[C@H]1[C@@H]([C@H]([C@H]([C@@H](O1)O[C@@H]2[C@H]([C@@H](O[C@@H]([C@H]2OC(=O)/C=C/C3=CC(=C(C=C3)O)O)CO)OCCC4=CC(=C(C=C4)O)O)O)O)O)O	DOI 10.1007/s12275-021-1467-z
Betulin	72326	CC(=C)[C@@H]1CC[C@]2([C@H]1[C@H]3CC[C@@H]4[C@]5(CC[C@@H](C([C@@H]5CC[C@]4([C@@]3(CC2)C)C)(C)C)O)C)CO	DOI 10.1007/s12275-021-1467-z
Betulinic acid	64971	CC(=C)[C@@H]1CC[C@]2([C@H]1[C@H]3CC[C@@H]4[C@]5(CC[C@@H](C([C@@H]5CC[C@]4([C@@]3(CC2)C)C)(C)C)O)C)C(=O)O	DOI 10.1007/s12275-021-1467-z
Chebulagic acid	442674	C1[C@@H]2[C@@H]3[C@@H]([C@H]([C@@H](O2)OC(=O)C4=CC(=C(C(=C4)O)O)O)OC(=O)C5=CC(=C(C6=C5[C@H]([C@@H](C(=O)O3)CC(=O)O)[C@@H](C(=O)O6)O)O)O)OC(=O)C7=CC(=C(C(=C7C8=C(C(=C(C=C8C(=O)O1)O)O)O)O)O)O	DOI 10.1007/s12275-021-1467-z
Chlorogenic acid	1794427	C1[C@H]([C@H]([C@@H](C[C@@]1(C(=O)O)O)OC(=O)/C=C/C2=CC(=C(C=C2)O)O)O)O	DOI 10.1007/s12275-021-1467-z
Cleistanthin B	119458	COC1=C(C=C2C(=C1)C(=C3C(=C2O[C@H]4[C@@H]([C@H]([C@@H]([C@H](O4)CO)O)O)O)COC3=O)C5=CC6=C(C=C5)OCO6)OC	DOI 10.1007/s12275-021-1467-z
Cryptotanshinone	160254	C[C@H]1COC2=C1C(=O)C(=O)C3=C2C=CC4=C3CCCC4(C)C	DOI 10.1007/s12275-021-1467-z
Curcumin	969516	COC1=C(C=CC(=C1)/C=C/C(=O)CC(=O)/C=C/C2=CC(=C(C=C2)O)OC)O	DOI 10.1007/s12275-021-1467-z
Digoxin	2724385	C[C@@H]1[C@H]([C@H](C[C@@H](O1)O[C@@H]2[C@H](O[C@H](C[C@@H]2O)O[C@@H]3[C@H](O[C@H](C[C@@H]3O)O[C@H]4CC[C@]5([C@@H](C4)CC[C@@H]6[C@@H]5C[C@H]([C@]7([C@@]6(CC[C@@H]7C8=CC(=O)OC8)O)C)O)C)C)C)O)O	DOI 10.1007/s12275-021-1467-z
Dihydrotanshinone I	11425923	C[C@H]1COC2=C1C(=O)C(=O)C3=C2C=CC4=C(C=CC=C43)C C[C@H]1COC2=C1C(=O)C(=O)C3=C2C=CC4=C(C=CC=C43)C	DOI 10.1007/s12275-021-1467-z
Diphyllin	100492	COC1=C(C=C2C(=C1)C(=C3C(=C2O)COC3=O)C4=CC5=C(C=C4)OCO5)OC	DOI 10.1007/s12275-021-1467-z
Ellagic acid	5281855	C1=C2C3=C(C(=C1O)O)OC(=O)C4=CC(=C(C(=C43)OC2=O)O)O	DOI 10.1007/s12275-021-1467-z
Glycyrrhizin	14982	C[C@]12CC[C@](C[C@H]1C3=CC(=O)[C@@H]4[C@]5(CC[C@@H](C([C@@H]5CC[C@]4([C@@]3(CC2)C)C)(C)C)O[C@@H]6[C@@H]([C@H]([C@@H]([C@H](O6)C(=O)O)O)O)O[C@H]7[C@@H]([C@H]([C@@H]([C@H](O7)C(=O)O)O)O)O)C)(C)C(=O)O	DOI 10.1007/s12275-021-1467-z
Hypericin	3663	CC1=CC(=O)C2=C(C3=C(C=C(C4=C3C5=C2C1=C6C(=CC(=O)C7=C(C8=C(C=C(C4=C8C5=C67)O)O)O)C)O)O)O	DOI 10.1007/s12275-021-1467-z
Maclurin	68213	C1=CC(=C(C=C1C(=O)C2=C(C=C(C=C2O)O)O)O)O	DOI 10.1007/s12275-021-1467-z
Maslinic acid	73659	C[C@@]12CC[C@@H]3[C@@]([C@H]1CC=C4[C@]2(CC[C@@]5([C@H]4CC(CC5)(C)C)C(=O)O)C)(C[C@H]([C@@H](C3(C)C)O)O)C	DOI 10.1007/s12275-021-1467-z
Nordihydroguaiaretic acid	4534	CC(CC1=CC(=C(C=C1)O)O)C(C)CC2=CC(=C(C=C2)O)O	DOI 10.1007/s12275-021-1467-z
Ouabain	439501	C[C@H]1[C@@H]([C@H]([C@H]([C@@H](O1)O[C@H]2C[C@H]([C@@]3([C@@H]4[C@@H](CC[C@@]3(C2)O)[C@]5(CC[C@@H]([C@]5(C[C@H]4O)C)C6=CC(=O)OC6)O)CO)O)O)O)O	DOI 10.1007/s12275-021-1467-z
Pterostilbene	5281727	COC1=CC(=CC(=C1)/C=C/C2=CC=C(C=C2)O)OC	DOI 10.1007/s12275-021-1467-z
Punicalagin	16129719	C1C(C(OC(=O)C2=CC(=C(C(=C2C3=C(C(=C4C5=C3C(=O)OC6=C(C(=C(C7=C(C(=C(C=C7C(=O)O1)O)O)O)C(=C56)C(=O)O4)O)O)O)O)O)O)O)C8C(OC(=O)C9=CC(=C(C(=C9C1=C(C(=C(C=C1C(=O)O8)O)O)O)O)O)O)C=O)O	DOI 10.1007/s12275-021-1467-z
Resveratrol	445154	C1=CC(=CC=C1/C=C/C2=CC(=CC(=C2)O)O)O	DOI 10.1007/s12275-021-1467-z
Sennoside B	91440	C1=CC2=C(C(=C1)O[C@H]3[C@@H]([C@H]([C@@H]([C@H](O3)CO)O)O)O)C(=O)C4=C([C@@H]2[C@H]5C6=C(C(=CC=C6)O[C@H]7[C@@H]([C@H]([C@@H]([C@H](O7)CO)O)O)O)C(=O)C8=C5C=C(C=C8O)C(=O)O)C=C(C=C4O)C(=O)O	DOI 10.1007/s12275-021-1467-z
Tanshinone I	114917	CC1=C2C=CC3=C(C2=CC=C1)C(=O)C(=O)C4=C3OC=C4C	DOI 10.1007/s12275-021-1467-z
Tanshinone II	164676	CC1=COC2=C1C(=O)C(=O)C3=C2C=CC4=C3CCCC4(C)C	DOI 10.1007/s12275-021-1467-z
Ursolic acid	64945	C[C@@H]1CC[C@@]2(CC[C@@]3(C(=CC[C@H]4[C@]3(CC[C@@H]5[C@@]4(CC[C@@H](C5(C)C)O)C)C)[C@@H]2[C@H]1C)C)C(=O)O	DOI 10.1007/s12275-021-1467-z
Withaferin	265237	CC1=C(C(=O)O[C@H](C1)[C@@H](C)[C@H]2CC[C@@H]3[C@@]2(CC[C@H]4[C@H]3C[C@@H]5[C@]6([C@@]4(C(=O)C=C[C@@H]6O)C)O5)C)CO	DOI:10.11648/j.cbb.20221001.16
Isatin	7054	C1=CC=C2C(=C1)C(=O)C(=O)N2	DOI:10.11648/j.cbb.20221001.16
Gummadiol	21722930	C1[C@]2([C@@H]([C@H](O1)C3=CC4=C(C=C3)OCO4)[C@@H](O[C@@H]2C5=CC6=C(C=C5)OCO6)O)O	DOI:10.11648/j.cbb.20221001.16
Cladospirone bisepoxide	139588885	C1=CC2=C3C(=C1)OC4(C5C(O5)[C@@H](C67C4(O6)C(=O)C=C[C@@H]7O)O)OC3=CC=C2	DOI:10.11648/j.cbb.20221001.16
Paulownin	3084131	C1[C@@H]2[C@H](OC[C@@]2([C@H](O1)C3=CC4=C(C=C3)OCO4)O)C5=CC6=C(C=C5)OCO6	DOI:10.11648/j.cbb.20221001.16
Diosbulbin D	100021	CC12CC(OC(=O)C1CC(=O)C3C2CC4CC3C(=O)O4)C5=COC=C5	DOI:10.11648/j.cbb.20221001.16
gedunin	12004512	CC(=O)O[C@@H]1C[C@@H]2[C@](C=CC(=O)C2(C)C)([C@@H]3[C@@]1([C@]45[C@H](O4)C(=O)O[C@H]([C@@]5(CC3)C)C6=COC=C6)C)C	DOI:10.17537/2023.18.405
lapachol	3884	CC(=CCC1=C(C2=CC=CC=C2C(=O)C1=O)O)C	DOI:10.17537/2023.18.405
Quinizarin	6688	C1=CC=C2C(=C1)C(=O)C3=C(C=CC(=C3C2=O)O)O	DOI:10.17537/2023.18.405
Cellocidin	10971	C(#CC(=O)N)C(=O)N	DOI:10.1080/07391102.2020.1871074
Bruceantin	5281304	CC1=C(C(=O)C[C@]2([C@H]1C[C@@H]3[C@]45[C@@H]2[C@H]([C@@H]([C@]([C@@H]4[C@H](C(=O)O3)OC(=O)/C=C(\C)/C(C)C)(OC5)C(=O)OC)O)O)C)O	DOI:10.1080/07391102.2020.1871074
EGCG	65064	C1[C@H]([C@H](OC2=CC(=CC(=C21)O)O)C3=CC(=C(C(=C3)O)O)O)OC(=O)C4=CC(=C(C(=C4)O)O)O	DOI:10.1080/07391102.2020.1871074
Vulgarin	94253	C[C@H]1[C@@H]2CC[C@@]3([C@@H]([C@H]2OC1=O)[C@](C=CC3=O)(C)O)C	DOI:10.1080/07391102.2020.1871074
Formononetin	5280378	COC1=CC=C(C=C1)C2=COC3=C(C2=O)C=CC(=C3)O	DOI:10.1080/07391102.2020.1871074
atropine	174174	CN1[C@@H]2CC[C@H]1CC(C2)OC(=O)C(CO)C3=CC=CC=C3	https://doi.org/10.1186/s12906-023-04303-2
pilocarpine	5910	CC[C@H]1[C@H](COC1=O)CC2=CN=CN2C	https://doi.org/10.1186/s12906-023-04303-2
colchicine	6167	CC(=O)N[C@H]1CCC2=CC(=C(C(=C2C3=CC=C(C(=O)C=C13)OC)OC)OC)OC	https://doi.org/10.1186/s12906-023-04303-2
gallic acid	370	C1=C(C=C(C(=C1O)O)O)C(=O)O	https://doi.org/10.1371/journal.pone.0324990
methyl gallate	7428	COC(=O)C1=CC(=C(C(=C1)O)O)O	https://doi.org/10.1371/journal.pone.0324990
ethyl gallate	13250	CCOC(=O)C1=CC(=C(C(=C1)O)O)O	https://doi.org/10.1371/journal.pone.0324990
chlorogenic acid	1794427	C1[C@H]([C@H]([C@@H](C[C@@]1(C(=O)O)O)OC(=O)/C=C/C2=CC(=C(C=C2)O)O)O)O	https://doi.org/10.1371/journal.pone.0324990
afzelin	5316673	C[C@H]1[C@@H]([C@H]([C@H]([C@@H](O1)OC2=C(OC3=CC(=CC(=C3C2=O)O)O)C4=CC=C(C=C4)O)O)O)O	https://doi.org/10.1371/journal.pone.0324990
myricitrin	5281673	C[C@H]1[C@@H]([C@H]([C@H]([C@@H](O1)OC2=C(OC3=CC(=CC(=C3C2=O)O)O)C4=CC(=C(C(=C4)O)O)O)O)O)O	https://doi.org/10.1371/journal.pone.0324990
Apigenin	5280443	C1=CC(=CC=C1C2=CC(=O)C3=C(C=C(C=C3O2)O)O)O	https://doi.org/10.1039/D3RA02613B
Astragalin	5282102	C1=CC(=CC=C1C2=C(C(=O)C3=C(C=C(C=C3O2)O)O)O[C@H]4[C@@H]([C@H]([C@@H]([C@H](O4)CO)O)O)O)O	https://doi.org/10.1039/D3RA02613B
β-Sitosterol	222284	CC[C@H](CC[C@@H](C)[C@H]1CC[C@@H]2[C@@]1(CC[C@H]3[C@H]2CC=C4[C@@]3(CC[C@@H](C4)O)C)C)C(C)C	https://doi.org/10.1039/D3RA02613B
Campesterol	173183	C[C@H](CC[C@@H](C)C(C)C)[C@H]1CC[C@@H]2[C@@]1(CC[C@H]3[C@H]2CC=C4[C@@]3(CC[C@@H](C4)O)C)C	https://doi.org/10.1039/D3RA02613B
Cycloeucalenol	101690	C[C@H]1[C@@H]2CC[C@H]3[C@@]4(CC[C@@H]([C@]4(CC[C@@]35[C@@]2(C5)CC[C@@H]1O)C)[C@H](C)CCC(=C)C(C)C)C	https://doi.org/10.1039/D3RA02613B
Nigellicine	11402337	CC1=CC(=O)C2=C(N3CCCCN3C2=C1)C(=O)O	https://doi.org/10.1039/D3RA02613B
Nigellidine	136828302	CC1=CC(=O)C2=C(N3CCCCN3C2=C1)C4=CC=C(C=C4)O	https://doi.org/10.1039/D3RA02613B
Stigmasterol	5280794	CC[C@H](/C=C/[C@@H](C)[C@H]1CC[C@@H]2[C@@]1(CC[C@H]3[C@H]2CC=C4[C@@]3(CC[C@@H](C4)O)C)C)C(C)C	https://doi.org/10.1039/D3RA02613B
Taraxerol	92097	C[C@]12CCC(C[C@H]1[C@@]3(CC[C@@H]4[C@]5(CC[C@@H](C([C@@H]5CC[C@]4(C3=CC2)C)(C)C)O)C)C)(C)C	https://doi.org/10.1039/D3RA02613B
Phellodendroside	101316827	CC1(CCC2=C(O1)C=C(C3=C2OC(C(C3=O)O[C@H]4[C@@H]([C@H]([C@@H]([C@H](O4)CO)O)O)O)C5=CC=C(C=C5)O)O)C	https://doi.org/10.3390/molecules27030653
Quercimeritrin	5282160	C1=CC(=C(C=C1C2=C(C(=O)C3=C(C=C(C=C3O2)O[C@H]4[C@@H]([C@H]([C@@H]([C@H](O4)CO)O)O)O)O)O)O)O	https://doi.org/10.3390/molecules27030653
Quercetin-7-O-Rutinoside	101764560	C[C@H]1[C@@H]([C@H]([C@H]([C@@H](O1)OC[C@@H]2[C@H]([C@@H]([C@H]([C@@H](O2)OC3=CC(=C4C(=C3)OC(=C(C4=O)O)C5=CC(=C(C=C5)O)O)O)O)O)O)O)O)O	https://doi.org/10.3390/molecules27030653
Choerospondin	157745	C1[C@H](OC2=CC(=CC(=C2C1=O)O)O)C3=CC=C(C=C3)O[C@H]4[C@@H]([C@H]([C@@H]([C@H](O4)CO)O)O)O	https://doi.org/10.3390/molecules27030653
Nortanshinone	10062187	CC1=COC2=C1C(=O)C(=O)C3=C2C=CC4=C3CCCC4=O	https://doi.org/10.3390/molecules27030653
Paeonidanin B	46883512	C[C@]12CC(=O)[C@H]3C[C@@]1([C@@]3([C@H](O2)OC)COC(=O)C4=CC=CC=C4)O[C@H]5[C@@H]([C@H]([C@@H]([C@H](O5)COC(=O)C6=CC(=C(C(=C6)O)O)O)O)O)O	https://doi.org/10.3390/molecules27030653
6’’-O-Acetylliquiritin	101051311	CC(=O)OC[C@@H]1[C@H]([C@@H]([C@H]([C@@H](O1)OC2=CC=C(C=C2)[C@@H]3CC(=O)C4=C(O3)C=C(C=C4)O)O)O)O	https://doi.org/10.3390/molecules27030653
Asarinin	101612	C1[C@H]2[C@H](CO[C@@H]2C3=CC4=C(C=C3)OCO4)[C@@H](O1)C5=CC6=C(C=C5)OCO6	https://doi.org/10.3390/molecules27030653
Luteone	5281797	CC(=CCC1=C(C2=C(C=C1O)OC=C(C2=O)C3=C(C=C(C=C3)O)O)O)C	https://doi.org/10.3390/molecules27030653
Forsythoside A	5281773	C[C@H]1[C@@H]([C@H]([C@H]([C@@H](O1)OC[C@@H]2[C@H]([C@@H]([C@H]([C@@H](O2)OCCC3=CC(=C(C=C3)O)O)O)O)OC(=O)/C=C/C4=CC(=C(C=C4)O)O)O)O)O	https://doi.org/10.3390/molecules27030653
Narirutin	442431	C[C@H]1[C@@H]([C@H]([C@H]([C@@H](O1)OC[C@@H]2[C@H]([C@@H]([C@H]([C@@H](O2)OC3=CC(=C4C(=O)C[C@H](OC4=C3)C5=CC=C(C=C5)O)O)O)O)O)O)O)O	https://doi.org/10.3390/molecules27030653
Sesamin	72307	C1[C@H]2[C@H](CO[C@@H]2C3=CC4=C(C=C3)OCO4)[C@H](O1)C5=CC6=C(C=C5)OCO6	https://doi.org/10.3390/molecules27030653
Hydroxytanshinone	5318349	CC1=COC2=C1C(=O)C(=O)C3=C2C=CC4=C3C(CCC4(C)C)O	https://doi.org/10.3390/molecules27030653
Methylophiopogonanone A	53466984	CC1=C(C(=C2C(=C1O)C(=O)[C@@H](CO2)CC3=CC4=C(C=C3)OCO4)C)O	https://doi.org/10.3390/molecules27030653
Withaferin A	265237	CC1=C(C(=O)O[C@H](C1)[C@@H](C)[C@H]2CC[C@@H]3[C@@]2(CC[C@H]4[C@H]3C[C@@H]5[C@]6([C@@]4(C(=O)C=C[C@@H]6O)C)O5)C)CO	https://doi.org/10.1186/1471-2105-12-S13-S22
Mulberrofuran G	9959532	CC1=C[C@@H]2[C@@H]3[C@@H](C1)C4=C(C=C(C=C4)O)O[C@@]3(OC5=CC(=CC(=C25)O)C6=CC7=C(O6)C=C(C=C7)O)C8=C(C=C(C=C8)O)O	https://doi.org/10.3390/pathogens12060842
Cochlearine A	146684350	CC(=CCCC(=C)[C@@H]1CCC(=C[C@H]1C2=C(C=CC(=C2)O)O)C=O)C	https://doi.org/10.3390/pathogens12060842
Ingenol Dibenzoate	162166	C[C@@H]1C[C@@H]2[C@@H](C2(C)C)[C@@H]3C=C([C@H]([C@@]4(C1(C3=O)C=C([C@@H]4OC(=O)C5=CC=CC=C5)C)O)O)COC(=O)C6=CC=CC=C6	https://doi.org/10.3390/pathogens12060842
Mezerein	24832075	C[C@@H]1[C@H]([C@]2([C@H]3[C@H]4[C@]1([C@@H]5C=C(C(=O)[C@]5([C@@H]([C@@]6([C@H]4O6)CO)O)O)C)O[C@](O3)(O2)C7=CC=CC=C7)C(=C)C)OC(=O)/C=C/C=C/C8=CC=CC=C8	https://doi.org/10.3390/pathogens12060842
Pawhuskin B	11199792	CC(=CCCC1(C=CC2=C(C=C(C=C2O1)/C=C/C3=CC(=C(C=C3)O)O)O)C)C	https://doi.org/10.3390/pathogens12060842
ALRT 1550	5287705	C/C(=C\C(=O)O)/C=C/C=C(\C)/C1=CC(=CC(=C1)C(C)(C)C)C(C)(C)C	https://doi.org/10.3390/pathogens12060842
Hydrangenoside E	21589718	COC(=O)C1=CO[C@H]([C@@H]([C@@H]1C[C@@H]2C[C@H](C[C@@H](O2)CCC3=CC=C(C=C3)O)O)C=C)O[C@H]4[C@@H]([C@H]([C@@H]([C@H](O4)CO)O)O)O	https://doi.org/10.3390/pathogens12060842
DTXSID70708006	53963605	CC(=CC(=O)O)C=CC=C(C)C1=CC(=CC(=C1)C(C)(C)C)C(C)(C)C	https://doi.org/10.3390/pathogens12060842
Expansol B	46831971	CC1=CC(=CC(=C1)OC2=CC(=C(C(=C2)C)CC3=CC(=C(C=C3)[C@](C)(CCCC(C)C)O)O)O)O	https://doi.org/10.3390/pathogens12060842
Isogemichalcone C	10143276	C/C(=C\CC1=C(C=CC(=C1O)C(=O)/C=C/C2=C(C=C(C=C2)O)O)O)/COC(=O)/C=C/C3=CC(=C(C=C3)O)OC	https://doi.org/10.3390/pathogens12060842
DTXSID501019279	72950872	CCCC1=CC=C(C2=CC=CC=C12)/C=C/3\C=C(C4=CC=CC=C43)CCN5CCOCC5	https://doi.org/10.3390/pathogens12060842
Peniciaculin B	122177658	CC(C)CCC[C@@](C)(C1=C(C=C(C=C1)COC(=O)C2=CC(=C(C=C2)[C@](C)(CCCC(C)C)O)O)O)O	https://doi.org/10.3390/pathogens12060842
3-Cinnamyl-4-Oxoretinoic Acid	10320495	CC1=C(C(CC(C1=O)C/C=C/C2=CC=CC=C2)(C)C)/C=C/C(=C/C=C/C(=C/C(=O)O)/C)/C	https://doi.org/10.3390/pathogens12060842
Pawhuskin C	11394888	CC(=CCC/C(=C/CC1=C(C=C(C=C1O)/C=C/C2=CC(=C(C=C2)O)O)O)/C)C	https://doi.org/10.3390/pathogens12060842
Perrottetinene	24766094	CC1=C[C@@H]2[C@H](CC1)C(OC3=CC(=CC(=C23)O)CCC4=CC=CC=C4)(C)C	https://doi.org/10.3390/pathogens12060842
Mispyric acid	11259969	CC(=CCC/C(=C/CC/C(=C/C[C@@H]1CCC(=C)[C@@H](C1(C)C)CC/C(=C/C(=O)O)/C)/C)/C(=O)O)C	https://doi.org/10.3390/pathogens12060842
Quercetin 3-O-rutinoside	5280805	C[C@H]1[C@@H]([C@H]([C@H]([C@@H](O1)OC[C@@H]2[C@H]([C@@H]([C@H]([C@@H](O2)OC3=C(OC4=CC(=CC(=C4C3=O)O)O)C5=CC(=C(C=C5)O)O)O)O)O)O)O)O	https://doi.org/10.1186/s12906-024-04586-z
Quercetin 3,7-di-O-glucoside	13345441	C1=CC(=C(C=C1C2=C(C(=O)C3=C(C=C(C=C3O2)OC4[C@@H]([C@@H]([C@H]([C@H](O4)CO)O)O)O)O)OC5[C@@H]([C@@H]([C@H]([C@H](O5)CO)O)O)O)O)O	https://doi.org/10.1186/s12906-024-04586-z
Isoquercetrin	5480505	C1=CC(=C(C=C1C2=C(C(=O)C3=C(C=C(C=C3O2)O)O)OCC4[C@H]([C@H]([C@@H](C(O4)O)O)O)O)O)O	https://doi.org/10.1186/s12906-024-04586-z
Nicotiflorin	5318767	C[C@H]1[C@@H]([C@H]([C@H]([C@@H](O1)OC[C@@H]2[C@H]([C@@H]([C@H]([C@@H](O2)OC3=C(OC4=CC(=CC(=C4C3=O)O)O)C5=CC=C(C=C5)O)O)O)O)O)O)O	https://doi.org/10.1186/s12906-024-04586-z
Quercetin 3-O-robinobioside	10371536	C[C@H]1[C@@H]([C@H]([C@H]([C@@H](O1)OC[C@@H]2[C@@H]([C@@H]([C@H]([C@@H](O2)OC3=C(OC4=CC(=CC(=C4C3=O)O)O)C5=CC(=C(C=C5)O)O)O)O)O)O)O)O	https://doi.org/10.1186/s12906-024-04586-z
Kaempferol 3,7-di-O-glucoside	6325460	C1=CC(=CC=C1C2=C(C(=O)C3=C(C=C(C=C3O2)O[C@H]4[C@@H]([C@H]([C@@H]([C@H](O4)CO)O)O)O)O)O[C@H]5[C@@H]([C@H]([C@@H]([C@H](O5)CO)O)O)O)O	https://doi.org/10.1186/s12906-024-04586-z
Trifolin	5282149	C1=CC(=CC=C1C2=C(C(=O)C3=C(C=C(C=C3O2)O)O)O[C@H]4[C@@H]([C@H]([C@H]([C@H](O4)CO)O)O)O)O	https://doi.org/10.1186/s12906-024-04586-z
Astragalin	5282102	C1=CC(=CC=C1C2=C(C(=O)C3=C(C=C(C=C3O2)O)O)O[C@H]4[C@@H]([C@H]([C@@H]([C@H](O4)CO)O)O)O)O	https://doi.org/10.1186/s12906-024-04586-z
Kaempferol 3-O-rutinoside 7-O-glucoside	21676298	C[C@H]1[C@@H]([C@H]([C@H]([C@@H](O1)OC[C@@H]2[C@H]([C@@H]([C@H]([C@@H](O2)OC3=C(OC4=CC(=CC(=C4C3=O)O)O[C@H]5[C@@H]([C@H]([C@@H]([C@H](O5)CO)O)O)O)C6=CC=C(C=C6)O)O)O)O)O)O)O	https://doi.org/10.1186/s12906-024-04586-z
Kaempferol	5280863	C1=CC(=CC=C1C2=C(C(=O)C3=C(C=C(C=C3O2)O)O)O)O	https://doi.org/10.1186/s12906-024-04586-z
Luteolin-4’-glucoside	12304738	C1=CC(=C(C=C1C2=CC(=O)C3=C(C=C(C=C3O2)O)O)O)OC4[C@@H]([C@H]([C@@H]([C@H](O4)CO)O)O)O	https://doi.org/10.1186/s12906-024-04586-z
Cynaroside]	5280637	C1=CC(=C(C=C1C2=CC(=O)C3=C(C=C(C=C3O2)O[C@H]4[C@@H]([C@H]([C@@H]([C@H](O4)CO)O)O)O)O)O)O	https://doi.org/10.1186/s12906-024-04586-z
Myricetin 3-O- β -D-galactopyranoside	5491408	C1=C(C=C(C(=C1O)O)O)C2=C(C(=O)C3=C(C=C(C=C3O2)O)O)O[C@H]4[C@@H]([C@H]([C@H]([C@H](O4)CO)O)O)O	https://doi.org/10.1186/s12906-024-04586-z
Apigetrin	5280704	C1=CC(=CC=C1C2=CC(=O)C3=C(C=C(C=C3O2)O[C@H]4[C@@H]([C@H]([C@@H]([C@H](O4)CO)O)O)O)O)O	https://doi.org/10.1186/s12906-024-04586-z
Bayin	21721991	C1=CC(=CC=C1C2=CC(=O)C3=C(O2)C(=C(C=C3)O)[C@H]4[C@@H]([C@H]([C@@H]([C@H](O4)CO)O)O)O)O	https://doi.org/10.1186/s12906-024-04586-z
Pentagalloylglucose	65238	C1=C(C=C(C(=C1O)O)O)C(=O)OC[C@@H]2[C@H]([C@@H]([C@H]([C@@H](O2)OC(=O)C3=CC(=C(C(=C3)O)O)O)OC(=O)C4=CC(=C(C(=C4)O)O)O)OC(=O)C5=CC(=C(C(=C5)O)O)O)OC(=O)C6=CC(=C(C(=C6)O)O)O	https://doi.org/10.3390/pr10071397
Shephagenin B	10373162	C1=C(C=C(C(=C1O)O)O)C(=O)OC[C@H]([C@H]([C@H]2[C@@H](OC(=O)C3=CC(=C(C(=C3C4=C(C(=C(C=C4C(=O)O2)O)O)O)O)O)O)C(=O)O)OC(=O)C5=CC(=C(C(=C5)O)O)O)O	https://doi.org/10.3390/pr10071397
Isoacteoside	6476333	C[C@H]1[C@@H]([C@H]([C@H]([C@@H](O1)O[C@H]2[C@@H]([C@H](O[C@H]([C@@H]2O)OCCC3=CC(=C(C=C3)O)O)COC(=O)/C=C/C4=CC(=C(C=C4)O)O)O)O)O)O	https://doi.org/10.3390/pr10071397
Isoquercitrin	5484006	C1=CC(=C(C=C1C2=C(C(=O)C3=C(C=C(C=C3O2)O)O)O[C@H]4[C@@H]([C@H]([C@H](O4)[C@@H](CO)O)O)O)O)O	https://doi.org/10.3390/pr10071397
kappa-Carrageenan	11966249	C1[C@@H]2[C@@H]([C@H](O1)[C@H]([C@H](O2)O)O)O[C@H]3[C@@H]([C@H]([C@H]([C@H](O3)CO)OS(=O)(=O)[O-])O[C@@H]4[C@@H]([C@@H]5[C@H]([C@H](O4)CO5)O[C@H]6[C@@H]([C@H]([C@H]([C@H](O6)CO)OS(=O)(=O)[O-])O)O)O)O	https://doi.org/10.3390/pr10071397
Dolabellin	388132	C[C@H]([C@H](CCCC(C)(Cl)Cl)OC(=O)C1=CSC(=N1)[C@@H](CO)O)C(=O)O[C@H](C2=NC(=CS2)C(=O)OC)C(C)C	https://doi.org/10.3390/pr10071397
Glabridin	124052	CC1(C=CC2=C(O1)C=CC3=C2OC[C@H](C3)C4=C(C=C(C=C4)O)O)C	https://doi.org/10.2147/DDDT.S385981
Betulinic acid	64971	CC(=C)[C@@H]1CC[C@]2([C@H]1[C@H]3CC[C@@H]4[C@]5(CC[C@@H](C([C@@H]5CC[C@]4([C@@]3(CC2)C)C)(C)C)O)C)C(=O)O	https://doi.org/10.1186/s12879-024-09578-5
Ursolic acid	64945	C[C@@H]1CC[C@@]2(CC[C@@]3(C(=CC[C@H]4[C@]3(CC[C@@H]5[C@@]4(CC[C@@H](C5(C)C)O)C)C)[C@@H]2[C@H]1C)C)C(=O)O	https://doi.org/10.1186/s12879-024-09578-5
Lupeol	259846	CC(=C)[C@@H]1CC[C@]2([C@H]1[C@H]3CC[C@@H]4[C@]5(CC[C@@H](C([C@@H]5CC[C@]4([C@@]3(CC2)C)C)(C)C)O)C)C	https://doi.org/10.1186/s12879-024-09578-5
Acetylursolic acid	6475119	C[C@@H]1CC[C@@]2(CC[C@@]3(C(=CC[C@H]4[C@]3(CC[C@@H]5[C@@]4(CC[C@@H](C5(C)C)OC(=O)C)C)C)[C@@H]2[C@H]1C)C)C(=O)O	https://doi.org/10.1186/s12879-024-09578-5
Luteolin	5280445	C1=CC(=C(C=C1C2=CC(=O)C3=C(C=C(C=C3O2)O)O)O)O	DOI: 10.1177/1934578X231171521
EGCG	65064	C1[C@H]([C@H](OC2=CC(=CC(=C21)O)O)C3=CC(=C(C(=C3)O)O)O)OC(=O)C4=CC(=C(C(=C4)O)O)O	DOI 10.3389/fchem.2022.1100460
Mangiferin	5281647	C1=C2C(=CC(=C1O)O)OC3=C(C2=O)C(=C(C(=C3)O)[C@H]4[C@@H]([C@H]([C@@H]([C@H](O4)CO)O)O)O)O	DOI 10.3389/fchem.2022.1100460
Oleuropein	5281544	C/C=C/1\[C@@H](C(=CO[C@H]1O[C@H]2[C@@H]([C@H]([C@@H]([C@H](O2)CO)O)O)O)C(=O)OC)CC(=O)OCCC3=CC(=C(C=C3)O)O	DOI 10.3389/fchem.2022.1100460
Theaflavin	135403798	C1[C@H]([C@H](OC2=CC(=CC(=C21)O)O)C3=CC4=C(C(=C(C=C4[C@@H]5[C@@H](CC6=C(C=C(C=C6O5)O)O)O)O)O)C(=O)C(=C3)O)O	DOI 10.3389/fchem.2022.1100460
Oleanolic acid	10494	C[C@]12CC[C@@H](C([C@@H]1CC[C@@]3([C@@H]2CC=C4[C@]3(CC[C@@]5([C@H]4CC(CC5)(C)C)C(=O)O)C)C)(C)C)O	http://dx.doi.org/10.13040/IJPSR.0975-8232.4(1).475-82
Curcumin	969516	COC1=C(C=CC(=C1)/C=C/C(=O)CC(=O)/C=C/C2=CC(=C(C=C2)O)OC)O	http://dx.doi.org/10.13040/IJPSR.0975-8232.4(1).475-82
Bilobetin	5315459	COC1=C(C=C(C=C1)C2=CC(=O)C3=C(C=C(C=C3O2)O)O)C4=C(C=C(C5=C4OC(=CC5=O)C6=CC=C(C=C6)O)O)O	http://dx.doi.org/10.13040/IJPSR.0975-8232.4(1).475-82
Rutin	5280805	C[C@H]1[C@@H]([C@H]([C@H]([C@@H](O1)OC[C@@H]2[C@H]([C@@H]([C@H]([C@@H](O2)OC3=C(OC4=CC(=CC(=C4C3=O)O)O)C5=CC(=C(C=C5)O)O)O)O)O)O)O)O	http://dx.doi.org/10.13040/IJPSR.0975-8232.4(1).475-82
Juglone	3806	C1=CC2=C(C(=O)C=CC2=O)C(=C1)O	http://dx.doi.org/10.13040/IJPSR.0975-8232.4(1).475-82
Naringenin	439246	C1[C@H](OC2=CC(=CC(=C2C1=O)O)O)C3=CC=C(C=C3)O	doi:10.1371/journal.pone.0110429
Hesperetin	72281	COC1=C(C=C(C=C1)[C@@H]2CC(=O)C3=C(C=C(C=C3O2)O)O)O	doi:10.1371/journal.pone.0110429
Catechin	9064	C1[C@@H]([C@H](OC2=CC(=CC(=C21)O)O)C3=CC(=C(C=C3)O)O)O	doi:10.1371/journal.pone.0110429
Genistein	5280961	C1=CC(=CC=C1C2=COC3=CC(=CC(=C3C2=O)O)O)O	doi:10.1371/journal.pone.0110429
Apigenin	5280443	C1=CC(=CC=C1C2=CC(=O)C3=C(C=C(C=C3O2)O)O)O	doi:10.1371/journal.pone.0110429
Baicalein	5281605	C1=CC=C(C=C1)C2=CC(=O)C3=C(O2)C=C(C(=C3O)O)O	doi:10.1371/journal.pone.0110429
Kaempferol	5280863	C1=CC(=CC=C1C2=C(C(=O)C3=C(C=C(C=C3O2)O)O)O)O	doi:10.1371/journal.pone.0110429
Quercetin	5280343	C1=CC(=C(C=C1C2=C(C(=O)C3=C(C=C(C=C3O2)O)O)O)O)O	doi:10.1371/journal.pone.0110429
Fisetin	5281614	C1=CC(=C(C=C1C2=C(C(=O)C3=C(O2)C=C(C=C3)O)O)O)O	doi:10.1371/journal.pone.0110429
Isoquercetin	5280804	C1=CC(=C(C=C1C2=C(C(=O)C3=C(C=C(C=C3O2)O)O)O[C@H]4[C@@H]([C@H]([C@@H]([C@H](O4)CO)O)O)O)O)O	doi:10.1371/journal.pone.0110429
Hyperoside	5281643	C1=CC(=C(C=C1C2=C(C(=O)C3=C(C=C(C=C3O2)O)O)O[C@H]4[C@@H]([C@H]([C@H]([C@H](O4)CO)O)O)O)O)O	doi:10.1371/journal.pone.0110429
Luteolin	5280445	C1=CC(=C(C=C1C2=CC(=O)C3=C(C=C(C=C3O2)O)O)O)O	https://doi.org/10.1007/s42535-022-00525-w
Thebaine	5324289	CN1CC[C@]23[C@@H]4C(=CC=C2[C@H]1CC5=C3C(=C(C=C5)OC)O4)OC	https://doi.org/10.1007/s42535-022-00525-w
Rosmanol	13966122	CC(C)C1=C(C(=C2C(=C1)[C@@H]([C@@H]3[C@@H]4[C@@]2(CCCC4(C)C)C(=O)O3)O)O)O	https://doi.org/10.1007/s42535-022-00525-w
Tinosponone	15215479	C[C@@]12CC[C@H]3C(=O)O[C@@H](C[C@]3([C@@H]1C(=O)C=C[C@H]2O)C)C4=COC=C4	https://doi.org/10.1007/s42535-022-00525-w
Berberine	2353	COC1=C(C2=C[N+]3=C(C=C2C=C1)C4=CC5=C(C=C4CC3)OCO5)OC	https://doi.org/10.1007/s42535-022-00525-w
Chrysin	5281607	C1=CC=C(C=C1)C2=CC(=O)C3=C(C=C(C=C3O2)O)O	https://doi.org/10.1007/s42535-022-00525-w
Chrysoeriol	5280666	COC1=C(C=CC(=C1)C2=CC(=O)C3=C(C=C(C=C3O2)O)O)O	https://doi.org/10.1007/s42535-022-00525-w
Chrysophanol	10208	CC1=CC2=C(C(=C1)O)C(=O)C3=C(C2=O)C=CC=C3O	https://doi.org/10.1007/s42535-022-00525-w
Cirsimaritin	188323	COC1=C(C(=C2C(=C1)OC(=CC2=O)C3=CC=C(C=C3)O)O)OC	https://doi.org/10.1007/s42535-022-00525-w
Curcumin	969516	COC1=C(C=CC(=C1)/C=C/C(=O)CC(=O)/C=C/C2=CC(=C(C=C2)O)OC)O	https://doi.org/10.1007/s42535-022-00525-w
Emodin	3220	CC1=CC2=C(C(=C1)O)C(=O)C3=C(C2=O)C=C(C=C3O)O	https://doi.org/10.1007/s42535-022-00525-w
Hesperidin	10621	C[C@H]1[C@@H]([C@H]([C@H]([C@@H](O1)OC[C@@H]2[C@H]([C@@H]([C@H]([C@@H](O2)OC3=CC(=C4C(=O)C[C@H](OC4=C3)C5=CC(=C(C=C5)OC)O)O)O)O)O)O)O)O	https://doi.org/10.1007/s42535-022-00525-w
Magnoflorine	73337	C[N+]1(CCC2=CC(=C(C3=C2[C@@H]1CC4=C3C(=C(C=C4)OC)O)O)OC)C	https://doi.org/10.1007/s42535-022-00525-w
Nimbin	108058	CC1=C2[C@@H](C[C@H]1C3=COC=C3)O[C@H]4[C@@]2([C@@H]([C@@]5([C@@H]([C@H]4OC(=O)C)[C@](C=CC5=O)(C)C(=O)OC)C)CC(=O)OC)C	https://doi.org/10.1007/s42535-022-00525-w
Piperine	638024	C1CCN(CC1)C(=O)/C=C/C=C/C2=CC3=C(C=C2)OCO3	https://doi.org/10.1007/s42535-022-00525-w
Quercetin	5280343	C1=CC(=C(C=C1C2=C(C(=O)C3=C(C=C(C=C3O2)O)O)O)O)O	https://doi.org/10.1007/s42535-022-00525-w
Scutellarin	185617	C1=CC(=CC=C1C2=CC(=O)C3=C(C(=C(C=C3O2)O[C@H]4[C@@H]([C@H]([C@@H]([C@H](O4)C(=O)O)O)O)O)O)O)O	https://doi.org/10.1007/s42535-022-00525-w
Terrestrimine	102335850	COC1=C(C=CC(=C1)/C=C/C(=O)NC(C(=O)C2=CC=C(C=C2)O)O)O	https://doi.org/10.1007/s42535-022-00525-w
Tryptanthrin	73549	C1=CC=C2C(=C1)C(=O)N3C4=CC=CC=C4C(=O)C3=N2	https://doi.org/10.1007/s42535-022-00525-w
Rhoifolin	5282150	C[C@H]1[C@@H]([C@H]([C@H]([C@@H](O1)O[C@@H]2[C@H]([C@@H]([C@H](O[C@H]2OC3=CC(=C4C(=C3)OC(=CC4=O)C5=CC=C(C=C5)O)O)CO)O)O)O)O)O	https://doi.org/10.1007/s42535-022-00525-w
Andrographolide	5318517	C[C@@]12CC[C@H]([C@@]([C@H]1CCC(=C)[C@H]2C/C=C/3\[C@@H](COC3=O)O)(C)CO)O	https://doi.org/10.1007/s42535-022-00525-w
Apigenin	5280443	C1=CC(=CC=C1C2=CC(=O)C3=C(C=C(C=C3O2)O)O)O	https://doi.org/10.1007/s42535-022-00525-w
3,5,6,7-tetrahydroxy-4'-methoxyflavone	21633676	COC1=CC=C(C=C1)C2=C(C(=O)C3=C(O2)C=C(C(=C3O)O)O)O	DOI: 10.21705/mcbs.v8i2.468
3-methylpentyl glucosinolate	131751970	CCC(C)CC/C(=N\OS(=O)(=O)O)/SC1C(C(C(C(O1)CO)O)O)O	DOI: 10.21705/mcbs.v8i2.468
3-o-beta-d-glucopyranosyl sitosterol	70699351	CC[C@H](CC[C@@H](C)[C@H]1CC[C@@H]2[C@@]1(CC[C@H]3[C@H]2CC=C4[C@@]3(CC[C@@H](C4)O[C@H]5C(C([C@@H](C(O5)CO)O)O)O)C)C)C(C)C	DOI: 10.21705/mcbs.v8i2.468
5,8-dihydroxy-7,4'-dimethoxyflavone	15289454	COC1=CC=C(C=C1)C2=CC(=O)C3=C(O2)C(=C(C=C3O)OC)O	DOI: 10.21705/mcbs.v8i2.468
5-Hete	5280733	CCCCC/C=C\C/C=C\C/C=C\C=C\[C@H](CCCC(=O)O)O	DOI: 10.21705/mcbs.v8i2.468
5-methylthiopentylglucosinolate	9548727	CSCCCCC/C(=N\OS(=O)(=O)O)/S[C@H]1[C@@H]([C@H]([C@@H]([C@H](O1)CO)O)O)O	DOI: 10.21705/mcbs.v8i2.468
6-hydroxykaempferol	5281638	C1=CC(=CC=C1C2=C(C(=O)C3=C(O2)C=C(C(=C3O)O)O)O)O	DOI: 10.21705/mcbs.v8i2.468
7-(methylsulfinyl)heptyl glucosinolate	124079390	CS(=O)CCCCCCCC(=NOS(=O)(=O)O)S[C@H]1[C@@H]([C@H]([C@@H]([C@H](O1)CO)O)O)O	DOI: 10.21705/mcbs.v8i2.468
8-hydroxyapigenin 8-(2'',4''-disulfatoglucuronide)	44258586	C1=CC(=CC=C1C2=CC(=O)C3=C(O2)C(=C(C=C3O)O)O[C@H]4C([C@H]([C@@H](C(O4)C(=O)O)OS(=O)(=O)O)O)OS(=O)(=O)O)O	DOI: 10.21705/mcbs.v8i2.468
8-methylthiooctyl glucosinolate	46173877	CSCCCCCCCCC(=NOS(=O)(=O)O)S[C@H]1[C@@H]([C@H]([C@@H]([C@H](O1)CO)O)O)O	DOI: 10.21705/mcbs.v8i2.468
Alliin	9576089	C=CC[S@](=O)C[C@@H](C(=O)O)N	DOI: 10.21705/mcbs.v8i2.468
ent-Copalyl diphosphate	5280897	C/C(=C\COP(=O)(O)OP(=O)(O)O)/CC[C@@H]1C(=C)CC[C@H]2[C@]1(CCCC2(C)C)C	DOI: 10.21705/mcbs.v8i2.468
Epijasmonic acid	7251183	CC/C=C\C[C@H]1[C@H](CCC1=O)CC(=O)O	DOI: 10.21705/mcbs.v8i2.468
Gluconapin	9548620	C=CCC/C(=N\OS(=O)(=O)O)/S[C@H]1[C@@H]([C@H]([C@@H]([C@H](O1)CO)O)O)O	DOI: 10.21705/mcbs.v8i2.468
L-cystein s-oxide	5281112	C/C=C/S(=O)C[C@@H](C(=O)O)N	DOI: 10.21705/mcbs.v8i2.468
L-theanine	439378	CCNC(=O)CC[C@@H](C(=O)O)N	DOI: 10.21705/mcbs.v8i2.468
L-tryptophan	6305	C1=CC=C2C(=C1)C(=CN2)C[C@@H](C(=O)O)N	DOI: 10.21705/mcbs.v8i2.468
N-pentyl glucosinolate	131752362	CCCCC/C(=N\OS(=O)(=O)O)/SC1C(C(C(C(O1)CO)O)O)O	DOI: 10.21705/mcbs.v8i2.468
OPC-4-0	5716900	CC/C=C\C[C@@H]1[C@@H](CCC1=O)CCCC(=O)O	DOI: 10.21705/mcbs.v8i2.468
Pollenitin	44259965	COC1=C(C2=C(C(=C1)O)C(=O)C(=C(O2)C3=CC=C(C=C3)O)O)O	DOI: 10.21705/mcbs.v8i2.468
Shikimic acid	8742	C1[C@H]([C@@H]([C@@H](C=C1C(=O)O)O)O)O	DOI: 10.21705/mcbs.v8i2.468
Sinigrin	6911854	C=CC/C(=N\OS(=O)(=O)O)/S[C@H]1[C@@H]([C@H]([C@@H]([C@H](O1)CO)O)O)O	DOI: 10.21705/mcbs.v8i2.468
Torvanol A	70697823	COC1=CC2=C(C=C1)OC[C@H]([C@@H]2OS(=O)(=O)[O-])C3=C(C(=CC(=C3)/C=C/C(=O)O)OC)O.[K+]	DOI: 10.21705/mcbs.v8i2.468
Turgorin	442990	C1=C(C=C(C(=C1O)O[C@H]2[C@@H]([C@H]([C@@H]([C@H](O2)COS(=O)(=O)[O-])O)O)O)O)C(=O)O	DOI: 10.21705/mcbs.v8i2.468
1,3,6-Tri-O-Galloyl-Beta-D-Glucose	452707	C1=C(C=C(C(=C1O)O)O)C(=O)OC[C@@H]2[C@H]([C@@H]([C@H]([C@@H](O2)OC(=O)C3=CC(=C(C(=C3)O)O)O)O)OC(=O)C4=CC(=C(C(=C4)O)O)O)O	https://doi.org/10.1038/s41598-025-05907-z
2’-Acetylacteoside	46228750	C[C@H]1[C@@H]([C@H]([C@H]([C@@H](O1)CO[C@H]2[C@@H]([C@H](O[C@H]([C@@H]2OC(=O)C)OCCC3=CC(=C(C=C3)O)O)CO)OC(=O)/C=C/C4=CC(=C(C=C4)O)O)O)O)O	https://doi.org/10.1038/s41598-025-05907-z
2’’-O-Acetylrutin	9809744	C[C@H]1[C@@H]([C@H]([C@H]([C@@H](O1)OC[C@@H]2[C@H]([C@@H]([C@H]([C@@H](O2)OC3=C(OC4=CC(=CC(=C4C3=O)O)O)C5=CC(=C(C=C5)O)O)OC(=O)C)O)O)O)O)O	https://doi.org/10.1038/s41598-025-05907-z
(3R,5R)-3-Acetoxy-5-Hydroxy-1,7-Bis(3,4-Dihydroxyphenyl)Heptane	54577120	CC(=O)O[C@H](CCC1=CC(=C(C=C1)O)O)C[C@@H](CCC2=CC(=C(C=C2)O)O)O	https://doi.org/10.1038/s41598-025-05907-z
Balanophotannin E	24850144	C1[C@@H](C2=C(C1=O)OC(=O)C3=CC(=C(C(=C32)O)O)O)C(=O)OC[C@@H]4[C@H]([C@@H]([C@H]([C@@H](O4)OC(=O)C5=CC(=C(C(=C5)O)O)O)O)OC(=O)C6=CC(=C(C(=C6)O)O)O)O	https://doi.org/10.1038/s41598-025-05907-z
Eriodictyol 7-O-Sophoroside	44559222	C1[C@H](OC2=CC(=CC(=C2C1=O)O)O[C@H]3[C@@H]([C@H]([C@@H]([C@H](O3)CO)O)O)O[C@H]4[C@@H]([C@H]([C@@H]([C@H](O4)CO)O)O)O)C5=CC(=C(C=C5)O)O	https://doi.org/10.1038/s41598-025-05907-z
Forsythiaside	5281773	C[C@H]1[C@@H]([C@H]([C@H]([C@@H](O1)OC[C@@H]2[C@H]([C@@H]([C@H]([C@@H](O2)OCCC3=CC(=C(C=C3)O)O)O)O)OC(=O)/C=C/C4=CC(=C(C=C4)O)O)O)O)	https://doi.org/10.1038/s41598-025-05907-z
Hyperin 6’’-[glucosyl-(1->3)-rhamnoside]	5492482	C[C@H]1[C@@H]([C@H]([C@H]([C@@H](O1)OC[C@@H]2[C@@H]([C@@H]([C@H]([C@@H](O2)OC3=C(OC4=CC(=CC(=C4C3=O)O)O)C5=CC(=C(C=C5)O)O)O)O)O)O)O[C@H]6[C@@H]	https://doi.org/10.1038/s41598-025-05907-z
Kaempferol 3-(3R-glucosylrutinoside)	20055968	C[C@H]1[C@@H]([C@H]([C@H]([C@@H](O1)OC[C@@H]2[C@@H]([C@@H]([C@H]([C@@H](O2)OC3=C(OC4=CC(=CC(=C4C3=O)O)O)C5=CC=C(C=C5)O)O)O)O)O)O[C@H]6[C@@H]([C@H]([C@@H]([C@H](O6)CO)O)O)O)O	https://doi.org/10.1038/s41598-025-05907-z
Luteolin 7-rutinoside	10461109	C[C@H]1[C@@H]([C@H]([C@H]([C@@H](O1)OC[C@@H]2[C@H]([C@@H]([C@H]([C@@H](O2)OC3=CC(=C4C(=C3)OC(=CC4=O)C5=CC(=C(C=C5)O)O)O)O)O)O)O)O)O	https://doi.org/10.1038/s41598-025-05907-z
Narcissin	5481663	C[C@H]1[C@@H]([C@H]([C@H]([C@@H](O1)OC[C@@H]2[C@H]([C@@H]([C@H]([C@@H](O2)OC3=C(OC4=CC(=CC(=C4C3=O)O)O)C5=CC(=C(C=C5)O)OC)O)O)O)O)O)O	https://doi.org/10.1038/s41598-025-05907-z
Pectolinarin	168849	C[C@H]1[C@@H]([C@H]([C@H]([C@@H](O1)OC[C@@H]2[C@H]([C@@H]([C@H]([C@@H](O2)OC3=C(C(=C4C(=C3)OC(=CC4=O)C5=CC=C(C=C5)OC)O)OC)O)O)O)O)O)O	https://doi.org/10.1038/s41598-025-05907-z
Plantagineoside C	71455005	C1[C@H](C[C@H](O[C@H]1CCC2=CC(=C(C=C2)O)O)C3=CC(=C(C=C3)O)O)O[C@H]4[C@@H]([C@H]([C@@H]([C@H](O4)CO)O)O)O	https://doi.org/10.1038/s41598-025-05907-z
Quercetin 3-glucoside2’’-gallate	5480249	C1=CC(=C(C=C1C2=C(C(=O)C3=C(C=C(C=C3O2)O)O)O[C@H]4[C@@H]([C@H]([C@@H]([C@H](O4)CO)O)O)OC(=O)C5=CC(=C(C(=C5)O)O)O)O)O	https://doi.org/10.1038/s41598-025-05907-z
Quercetin-3-o-rutinose	5293655	CC1C(C(C(C(O1)OCC2C(C(C(C(O2)OC3=C(OC4=CC(=CC(=C4C3=O)O)O)C5=CC(=C(C=C5)O)O)O)O)O)O)O)O	https://doi.org/10.1038/s41598-025-05907-z
Salvianolic Acid L	11765414	C1=CC(=C(C=C1CC(C(=O)O)OC(=O)C2C(C(=CC3=C2C(=C(C=C3)O)O)C(=O)OC(CC4=CC(=C(C=C4)O)O)C(=O)O)C5=CC(=C(C=C5)O)O)O)O	https://doi.org/10.1038/s41598-025-05907-z
Shikonin	479503	CC(=CC[C@H](C1=CC(=O)C2=C(C=CC(=C2C1=O)O)O)O)C	https://doi.org/10.1038/s41598-025-05907-z
Cynarin	5281769	C1[C@H]([C@@H]([C@@H](C[C@]1(C(=O)O)OC(=O)/C=C/C2=CC(=C(C=C2)O)O)OC(=O)/C=C/C3=CC(=C(C=C3)O)O)O)O	https://doi.org/10.1038/s41598-025-05907-z
Demethoxycurcumin	5469424	COC1=C(C=CC(=C1)/C=C/C(=O)CC(=O)/C=C/C2=CC=C(C=C2)O)O	https://doi.org/10.1038/s41598-025-05907-z
Hexahydrocurcumin	5318039	COC1=C(C=CC(=C1)CCC(CC(=O)CCC2=CC(=C(C=C2)O)OC)O)O	https://doi.org/10.1038/s41598-025-05907-z
Withaferin A	265237	CC1=C(C(=O)O[C@H](C1)[C@@H](C)[C@H]2CC[C@@H]3[C@@]2(CC[C@H]4[C@H]3C[C@@H]5[C@]6([C@@]4(C(=O)C=C[C@@H]6O)C)O5)C)CO	https://doi.org/10.1038/s41598-025-05907-z
Allicin	65036	C=CCSS(=O)CC=C	https://doi.org/10.1016/j.compbiomed.2021.104818
Capsaicin	1548943	CC(C)/C=C/CCCCC(=O)NCC1=CC(=C(C=C1)O)OC	https://doi.org/10.1016/j.compbiomed.2021.104818
Cinnamaldehyde	637511	C1=CC=C(C=C1)/C=C/C=O	https://doi.org/10.1016/j.compbiomed.2021.104818
Curcumin	969516	COC1=C(C=CC(=C1)/C=C/C(=O)CC(=O)/C=C/C2=CC(=C(C=C2)O)OC)O	https://doi.org/10.1016/j.compbiomed.2021.104818
Gingerol	442793	CCCCC[C@@H](CC(=O)CCC1=CC(=C(C=C1)O)OC)O	https://doi.org/10.1016/j.compbiomed.2021.104818
Piperine	638024	C1CCN(CC1)C(=O)/C=C/C=C/C2=CC3=C(C=C2)OCO3	https://doi.org/10.1016/j.compbiomed.2021.104818
Zingiberene	92776	CC1=CC[C@@H](C=C1)[C@@H](C)CCC=C(C)C	https://doi.org/10.1016/j.compbiomed.2021.104818
2-[benzyl(pyridin-2-yl)amino]-1,2-diphenylethanone	30204	C1=CC=C(C=C1)CN(C2=CC=CC=N2)C(C3=CC=CC=C3)C(=O)C4=CC=CC=C4	DOI:10.5120/6091-8272
3-hydroxyestra-1,3,5(10)-trien-17-yl pentanoate	3267	CCCCC(=O)OC1CCC2C1(CCC3C2CCC4=C3C=CC(=C4)O)C	DOI:10.5120/6091-8272
1,4,4-Trimethyl-2,6-diphenyl-1,4-dihydro-3,5-pyridinedicarbonitrile	628258	CC1(C(=C(N(C(=C1C#N)C2=CC=CC=C2)C)C3=CC=CC=C3)C#N)C	DOI:10.5120/6091-8272
5-hydroxy-4-methoxy-5-(1-methylethenyl)-2-furanone	4728	CC(=C)C1(C(=CC(=O)O1)OC)O	DOI:10.5120/6091-8272
DICYCLOHEXYLPHOSPHINE	13239	C1CCC(CC1)PC2CCCCC2	DOI:10.5120/6091-8272
resmethrin	5053	CC(=CC1C(C1(C)C)C(=O)OCC2=COC(=C2)CC3=CC=CC=C3)C	DOI:10.5120/6091-8272
1-(4-methylphenyl)tetradecan-1-amine	250282	CCCCCCCCCCCCCC(C1=CC=C(C=C1)C)N	DOI:10.5120/6091-8272
2-(chloromethyl)-2-cyclobutyloxirane	576261	C1CC(C1)C2(CO2)CCl	DOI:10.5120/6091-8272
Baicalin	64982	C1=CC=C(C=C1)C2=CC(=O)C3=C(C(=C(C=C3O2)O[C@H]4[C@@H]([C@H]([C@@H]([C@H](O4)C(=O)O)O)O)O)O)O	httpsdoi.org10.108007391102.2021.1960195
Rutaecarpine	65752	C1CN2C(=NC3=CC=CC=C3C2=O)C4=C1C5=CC=CC=C5N4	httpsdoi.org10.108007391102.2021.1960195
Amentoflavone	5281600	C1=CC(=CC=C1C2=CC(=O)C3=C(O2)C(=C(C=C3O)O)C4=C(C=CC(=C4)C5=CC(=O)C6=C(C=C(C=C6O5)O)O)O)O	httpsdoi.org10.108007391102.2021.1960195
Apigetrin	5280704	C1=CC(=CC=C1C2=CC(=O)C3=C(C=C(C=C3O2)O[C@H]4[C@@H]([C@H]([C@@H]([C@H](O4)CO)O)O)O)O)O	httpsdoi.org10.108007391102.2021.1960195
Luteoloside	5280637	C1=CC(=C(C=C1C2=CC(=O)C3=C(C=C(C=C3O2)O[C@H]4[C@@H]([C@H]([C@@H]([C@H](O4)CO)O)O)O)O)O)O	httpsdoi.org10.108007391102.2021.1960195
Baloxavir	124081876	C1COC[C@@H]2N1C(=O)C3=C(C(=O)C=CN3N2[C@H]4C5=C(CSC6=CC=CC=C46)C(=C(C=C5)F)F)O	httpsdoi.org10.108007391102.2021.1960195
Catechin 5-O-gallate	15689618	C1[C@@H]([C@H](OC2=C1C(=CC(=C2)O)OC(=O)C3=CC(=C(C(=C3)O)O)O)C4=CC(=C(C=C4)O)O)O	doi: 10.12688/f1000research.12301.2
rosmarinic acid	5281792	C1=CC(=C(C=C1C[C@H](C(=O)O)OC(=O)/C=C/C2=CC(=C(C=C2)O)O)O)O	doi: 10.12688/f1000research.12301.2
Arjungenin	12444386	C[C@@]12CC[C@@H]3[C@@]([C@H]1CC=C4[C@]2(CC[C@@]5([C@H]4[C@@H](C(CC5)(C)C)O)C(=O)O)C)(C[C@H]([C@@H]([C@@]3(C)CO)O)O)C	doi: 10.12688/f1000research.12301.2
Andrographolide	5318517	C[C@@]12CC[C@H]([C@@]([C@H]1CCC(=C)[C@H]2C/C=C/3\[C@@H](COC3=O)O)(C)CO)O	http://dx.doi.org/10.5808/GI.2016.14.3.96
Baicalin	64982	C1=CC=C(C=C1)C2=CC(=O)C3=C(C(=C(C=C3O2)O[C@H]4[C@@H]([C@H]([C@@H]([C@H](O4)C(=O)O)O)O)O)O)O	http://dx.doi.org/10.5808/GI.2016.14.3.96
Carvacrol	10364	CC1=C(C=C(C=C1)C(C)C)O	http://dx.doi.org/10.5808/GI.2016.14.3.96
Catechin	9064	C1[C@@H]([C@H](OC2=CC(=CC(=C21)O)O)C3=CC(=C(C=C3)O)O)O	http://dx.doi.org/10.5808/GI.2016.14.3.96
Coumarin	323	C1=CC=C2C(=C1)C=CC(=O)O2	http://dx.doi.org/10.5808/GI.2016.14.3.96
Curcumin	969516	COC1=C(C=CC(=C1)/C=C/C(=O)CC(=O)/C=C/C2=CC(=C(C=C2)O)OC)O	http://dx.doi.org/10.5808/GI.2016.14.3.96
Menthol	1254	CC1CCC(C(C1)O)C(C)C	http://dx.doi.org/10.5808/GI.2016.14.3.96
Eugenol	3314	COC1=C(C=CC(=C1)CC=C)O	http://dx.doi.org/10.5808/GI.2016.14.3.96
Theaflavin	135403798	C1[C@H]([C@H](OC2=CC(=CC(=C21)O)O)C3=CC4=C(C(=C(C=C4[C@@H]5[C@@H](CC6=C(C=C(C=C6O5)O)O)O)O)O)C(=O)C(=C3)O)O	http://dx.doi.org/10.5808/GI.2016.14.3.96
Tinosporinone	42607646	CC(C(=O)C1=CC2=C(C=C1)OCO2)C(=O)C3=C(C=C(C=C3)OC)OC	http://dx.doi.org/10.5808/GI.2016.14.3.96
Ursolic acid	64945	C[C@@H]1CC[C@@]2(CC[C@@]3(C(=CC[C@H]4[C@]3(CC[C@@H]5[C@@]4(CC[C@@H](C5(C)C)O)C)C)[C@@H]2[C@H]1C)C)C(=O)O	http://dx.doi.org/10.5808/GI.2016.14.3.96
Glucocyanidin	197081	C1=CC(=C(C=C1C2=[O+]C3=CC(=CC(=C3C=C2O[C@H]4[C@@H]([C@H]([C@@H]([C@H](O4)CO)O)O)O)O)O)O)O.[Cl-]	https://doi.org/10.3390/metabo12111155
Maslinic acid	73659	C[C@@]12CC[C@@H]3[C@@]([C@H]1CC=C4[C@]2(CC[C@@]5([C@H]4CC(CC5)(C)C)C(=O)O)C)(C[C@H]([C@@H](C3(C)C)O)O)C	https://doi.org/10.3390/metabo12111155
Corosolic acid	6918774	C[C@@H]1CC[C@@]2(CC[C@@]3(C(=CC[C@H]4[C@]3(CC[C@@H]5[C@@]4(C[C@H]([C@@H](C5(C)C)O)O)C)C)[C@@H]2[C@H]1C)C)C(=O)O	https://doi.org/10.3390/metabo12111155
betulinic acid	64971	CC(=C)[C@@H]1CC[C@]2([C@H]1[C@H]3CC[C@@H]4[C@]5(CC[C@@H](C([C@@H]5CC[C@]4([C@@]3(CC2)C)C)(C)C)O)C)C(=O)O	https://doi.org/10.3390/metabo12111155
ursolic acid acetate	6475119	C[C@@H]1CC[C@@]2(CC[C@@]3(C(=CC[C@H]4[C@]3(CC[C@@H]5[C@@]4(CC[C@@H](C5(C)C)OC(=O)C)C)C)[C@@H]2[C@H]1C)C)C(=O)O	https://doi.org/10.3390/metabo12111155
OLEANOLIC ACID	10494	C[C@]12CC[C@@H](C([C@@H]1CC[C@@]3([C@@H]2CC=C4[C@]3(CC[C@@]5([C@H]4CC(CC5)(C)C)C(=O)O)C)C)(C)C)O	https://doi.org/10.3390/metabo12111155
Ursolic acid	64945	C[C@@H]1CC[C@@]2(CC[C@@]3(C(=CC[C@H]4[C@]3(CC[C@@H]5[C@@]4(CC[C@@H](C5(C)C)O)C)C)[C@@H]2[C@H]1C)C)C(=O)O	https://doi.org/10.3390/metabo12111155
Oleanolic acid acetate	6708573	CC(=O)O[C@@H]1CC[C@]2(C(C1(C)C)CC[C@@]3(C2CC=C4[C@]3(CC[C@@]5(C4CC(CC5)(C)C)C(=O)O)C)C)C	https://doi.org/10.3390/metabo12111155
Baicalin	64982	C1=CC=C(C=C1)C2=CC(=O)C3=C(C(=C(C=C3O2)O[C@H]4[C@@H]([C@H]([C@@H]([C@H](O4)C(=O)O)O)O)O)O)O	DOI: 10.1038/srep24027
Naringenin	439246	C1[C@H](OC2=CC(=CC(=C2C1=O)O)O)C3=CC=C(C=C3)O	DOI: 10.1038/srep24027
Quercetagetin	5281680	C1=CC(=C(C=C1C2=C(C(=O)C3=C(O2)C=C(C(=C3O)O)O)O)O)O	DOI: 10.1038/srep24027
Marmin	6450230	C/C(=C\COC1=CC2=C(C=C1)C=CC(=O)O2)/CC[C@H](C(C)(C)O)O	DOI: 10.1177/1934578X211031707
Malic acid	525	C(C(C(=O)O)O)C(=O)O	DOI: 10.1177/1934578X211031707
Benzylamine	7504	C1=CC=C(C=C1)CN	DOI: 10.1177/1934578X211031707
Anacardic acid	167551	CCCCCCCCCCCCCCCC1=C(C(=CC=C1)O)C(=O)O	DOI:https://doi.org/10.5010/JPB.2024.51.011.100
Chloroquinone	69671	C1=CC(=O)C(=CC1=O)Cl	DOI:https://doi.org/10.5010/JPB.2024.51.011.100
Methyl gallate	7428	COC(=O)C1=CC(=C(C(=C1)O)O)O	DOI:https://doi.org/10.5010/JPB.2024.51.011.100
Kaemferol	5280863	C1=CC(=CC=C1C2=C(C(=O)C3=C(C=C(C=C3O2)O)O)O)O	DOI:https://doi.org/10.5010/JPB.2024.51.011.100
Myricetin	5281672	C1=C(C=C(C(=C1O)O)O)C2=C(C(=O)C3=C(C=C(C=C3O2)O)O)O	DOI:https://doi.org/10.5010/JPB.2024.51.011.100
Cianidanol	9064	C1[C@@H]([C@H](OC2=CC(=CC(=C21)O)O)C3=CC(=C(C=C3)O)O)O	DOI:https://doi.org/10.5010/JPB.2024.51.011.100
Quercetin	5280343	C1=CC(=C(C=C1C2=C(C(=O)C3=C(C=C(C=C3O2)O)O)O)O)O	DOI:https://doi.org/10.5010/JPB.2024.51.011.100
Citral	638011	CC(=CCC/C(=C/C=O)/C)C	DOI:https://doi.org/10.5010/JPB.2024.51.011.100
10-Gingerol	168115	CCCCCCCCC[C@@H](CC(=O)CCC1=CC(=C(C=C1)O)OC)O	DOI:https://doi.org/10.5010/JPB.2024.51.011.100
6-Shogaol	5281794	CCCCC/C=C/C(=O)CCC1=CC(=C(C=C1)O)OC	DOI:https://doi.org/10.5010/JPB.2024.51.011.100
Carvacrol	10364	CC1=C(C=C(C=C1)C(C)C)O	DOI:https://doi.org/10.5010/JPB.2024.51.011.100
Allicin	65036	C=CCSS(=O)CC=C	DOI:https://doi.org/10.5010/JPB.2024.51.011.100
Calceolarioside A	5273566	C1=CC(=C(C=C1CCO[C@H]2[C@@H]([C@H]([C@@H]([C@H](O2)CO)OC(=O)/C=C/C3=CC(=C(C=C3)O)O)O)O)O)O	https://doi.org/10.3329/dujps.v20i3.59805
γ-Elemene	6432312	CC(=C1CC[C@@]([C@@H](C1)C(=C)C)(C)C=C)C	https://doi.org/10.3329/dujps.v20i3.59805
BETA-SITOSTEROL	222284	CC[C@H](CC[C@@H](C)[C@H]1CC[C@@H]2[C@@]1(CC[C@H]3[C@H]2CC=C4[C@@]3(CC[C@@H](C4)O)C)C)C(C)C	https://doi.org/10.3329/dujps.v20i3.59805
BETA-ELEMENE	6918391	CC(=C)[C@@H]1CC[C@@]([C@@H](C1)C(=C)C)(C)C=C	https://doi.org/10.3329/dujps.v20i3.59805
curcumin	969516	COC1=C(C=CC(=C1)/C=C/C(=O)CC(=O)/C=C/C2=CC(=C(C=C2)O)OC)O	https://doi.org/10.3329/dujps.v20i3.59805
Ar-Turmerol	5315469	CC1=CC=C(C=C1)C(C)CC(C=C(C)C)O	https://doi.org/10.3329/dujps.v20i3.59805
Germacrone	6436348	C/C/1=C\CC(=C(C)C)C(=O)C/C(=C/CC1)/C	https://doi.org/10.3329/dujps.v20i3.59805
Ar-Turmerone	160512	CC1=CC=C(C=C1)[C@@H](C)CC(=O)C=C(C)C	https://doi.org/10.3329/dujps.v20i3.59805
Taxifolin	439533	C1=CC(=C(C=C1[C@@H]2[C@H](C(=O)C3=C(C=C(C=C3O2)O)O)O)O)O	https://doi.org/10.51470/PLANTARCHIVES.2025.v25.no.1.282
Asparenyol	131753100	COC1=CC=C(C=C1)OC/C=C\C#CC2=CC=C(C=C2)O	https://doi.org/10.51470/PLANTARCHIVES.2025.v25.no.1.282
Naringenin	439246	C1[C@H](OC2=CC(=CC(=C2C1=O)O)O)C3=CC=C(C=C3)O	https://doi.org/10.51470/PLANTARCHIVES.2025.v25.no.1.282
Apigenin	5280443	C1=CC(=CC=C1C2=CC(=O)C3=C(C=C(C=C3O2)O)O)O	https://doi.org/10.51470/PLANTARCHIVES.2025.v25.no.1.282
Isorhamnetin	5281654	COC1=C(C=CC(=C1)C2=C(C(=O)C3=C(C=C(C=C3O2)O)O)O)O	https://doi.org/10.51470/PLANTARCHIVES.2025.v25.no.1.282
Genistein	5280961	C1=CC(=CC=C1C2=COC3=CC(=CC(=C3C2=O)O)O)O	https://doi.org/10.51470/PLANTARCHIVES.2025.v25.no.1.282
Baicalein	5281605	C1=CC=C(C=C1)C2=CC(=O)C3=C(O2)C=C(C(=C3O)O)O	https://doi.org/10.51470/PLANTARCHIVES.2025.v25.no.1.282
Daidzein	5281708	C1=CC(=CC=C1C2=COC3=C(C2=O)C=CC(=C3)O)O	https://doi.org/10.51470/PLANTARCHIVES.2025.v25.no.1.282
Coumestrol	5281707	C1=CC2=C(C=C1O)OC3=C2C(=O)OC4=C3C=CC(=C4)O	https://doi.org/10.51470/PLANTARCHIVES.2025.v25.no.1.282
Grosvenorine	101568804	C[C@H]1[C@@H]([C@H]([C@H]([C@@H](O1)OC2=C(OC3=CC(=CC(=C3C2=O)O)O[C@H]4[C@@H]([C@@H]([C@H]([C@@H](O4)C)O)O)O[C@H]5[C@@H]([C@H]([C@@H]([C@H](O5)CO)O)O)O)C6=CC=C(C=C6)O)O)O)O	https://dx.doi.org/10.13005/bpj/3196
Amentoflavone	5281600	C1=CC(=CC=C1C2=CC(=O)C3=C(O2)C(=C(C=C3O)O)C4=C(C=CC(=C4)C5=CC(=O)C6=C(C=C(C=C6O5)O)O)O)O	https://dx.doi.org/10.13005/bpj/3196
Methyl hesperidin	5284419	C[C@H]1[C@@H]([C@H]([C@H]([C@@H](O1)OC[C@@H]2[C@H]([C@@H]([C@H]([C@@H](O2)OC3=CC(=C4C(=O)C[C@H](OC4=C3)C5=CC(=C(C=C5)OC)OC)O)O)O)O)O)O)O	https://dx.doi.org/10.13005/bpj/3196
Bilobetin	5315459	COC1=C(C=C(C=C1)C2=CC(=O)C3=C(C=C(C=C3O2)O)O)C4=C(C=C(C5=C4OC(=CC5=O)C6=CC=C(C=C6)O)O)O	https://dx.doi.org/10.13005/bpj/3196
Eriocitrin	83489	C[C@H]1[C@@H]([C@H]([C@H]([C@@H](O1)OC[C@@H]2[C@H]([C@@H]([C@H]([C@@H](O2)OC3=CC(=C4C(=O)C[C@H](OC4=C3)C5=CC(=C(C=C5)O)O)O)O)O)O)O)O)O	https://dx.doi.org/10.13005/bpj/3196
Pectolinarin	168849	C[C@H]1[C@@H]([C@H]([C@H]([C@@H](O1)OC[C@@H]2[C@H]([C@@H]([C@H]([C@@H](O2)OC3=C(C(=C4C(=C3)OC(=CC4=O)C5=CC=C(C=C5)OC)O)OC)O)O)O)O)O)O	https://dx.doi.org/10.13005/bpj/3196
Linarin	5317025	C[C@H]1[C@@H]([C@H]([C@H]([C@@H](O1)OC[C@@H]2[C@H]([C@@H]([C@H]([C@@H](O2)OC3=CC(=C4C(=C3)OC(=CC4=O)C5=CC=C(C=C5)OC)O)O)O)O)O)O)O	https://dx.doi.org/10.13005/bpj/3196
Isoliensinine	5274591	CN1CCC2=CC(=C(C=C2[C@H]1CC3=CC=C(C=C3)OC)OC4=C(C=CC(=C4)C[C@@H]5C6=CC(=C(C=C6CCN5C)OC)O)O)OC	https://dx.doi.org/10.13005/bpj/3196
Tiliroside	5320686	C1=CC(=CC=C1/C=C/C(=O)OC[C@@H]2[C@H]([C@@H]([C@H]([C@@H](O2)OC3=C(OC4=CC(=CC(=C4C3=O)O)O)C5=CC=C(C=C5)O)O)O)O)O	https://dx.doi.org/10.13005/bpj/3196
Robinin	5281693	C[C@H]1[C@@H]([C@H]([C@H]([C@@H](O1)OC[C@@H]2[C@@H]([C@@H]([C@H]([C@@H](O2)OC3=C(OC4=CC(=CC(=C4C3=O)O)O[C@H]5[C@@H]([C@@H]([C@H]([C@@H](O5)C)O)O)O)C6=CC=C(C=C6)O)O)O)O)O)O)O	https://dx.doi.org/10.13005/bpj/3196
14-deoxyandrographolide	11624161	C[C@@]12CC[C@H]([C@@]([C@H]1CCC(=C)[C@H]2CCC3=CCOC3=O)(C)CO)O	https://doi.org/10.55251/jmbfs.4751
Andrographin	5318506	COC1=CC=CC=C1C2=CC(=O)C3=C(O2)C(=C(C=C3O)OC)OC	https://doi.org/10.55251/jmbfs.4751
Andrograpanin	11666871	C[C@]1(CCC[C@@]2([C@@H]1CCC(=C)[C@H]2CCC3=CCOC3=O)C)CO	https://doi.org/10.55251/jmbfs.4751
Andrographiside	44593583	C[C@@]12CC[C@H]([C@@]([C@H]1CCC(=C)[C@H]2C/C=C/3\[C@@H](COC3=O)O)(C)CO[C@H]4[C@@H]([C@H]([C@@H]([C@H](O4)CO)O)O)O)O	https://doi.org/10.55251/jmbfs.4751
Andrographolide	5318517	C[C@@]12CC[C@H]([C@@]([C@H]1CCC(=C)[C@H]2C/C=C/3\[C@@H](COC3=O)O)(C)CO)O	https://doi.org/10.55251/jmbfs.4751
Andropanoside	44575270	C[C@@]12CC[C@H]([C@@]([C@H]1CCC(=C)[C@H]2CCC3=CCOC3=O)(C)CO[C@H]4[C@@H]([C@H]([C@@H]([C@H](O4)CO)O)O)O)O	https://doi.org/10.55251/jmbfs.4751
Apigenin	5280443	C1=CC(=CC=C1C2=CC(=O)C3=C(C=C(C=C3O2)O)O)O	https://doi.org/10.55251/jmbfs.4751
Beta sitosterol	222284	CC[C@H](CC[C@@H](C)[C@H]1CC[C@@H]2[C@@]1(CC[C@H]3[C@H]2CC=C4[C@@]3(CC[C@@H](C4)O)C)C)C(C)C	https://doi.org/10.55251/jmbfs.4751
Chlorogenic acid	1794427	C1[C@H]([C@H]([C@@H](C[C@@]1(C(=O)O)O)OC(=O)/C=C/C2=CC(=C(C=C2)O)O)O)O	https://doi.org/10.55251/jmbfs.4751
Cinnamic acid	444539	C1=CC=C(C=C1)/C=C/C(=O)O	https://doi.org/10.55251/jmbfs.4751
Eugenol	3314	COC1=C(C=CC(=C1)CC=C)O	https://doi.org/10.55251/jmbfs.4751
Lupeol	259846	CC(=C)[C@@H]1CC[C@]2([C@H]1[C@H]3CC[C@@H]4[C@]5(CC[C@@H](C([C@@H]5CC[C@]4([C@@]3(CC2)C)C)(C)C)O)C)C	https://doi.org/10.55251/jmbfs.4751
Neoandrographolide	9848024	C[C@]1(CCC[C@@]2([C@@H]1CCC(=C)[C@H]2CCC3=CCOC3=O)C)CO[C@H]4[C@@H]([C@H]([C@@H]([C@H](O4)CO)O)O)O	https://doi.org/10.55251/jmbfs.4751
Stigmasterol	5280794	CC[C@H](/C=C/[C@@H](C)[C@H]1CC[C@@H]2[C@@]1(CC[C@H]3[C@H]2CC=C4[C@@]3(CC[C@@H](C4)O)C)C)C(C)C	https://doi.org/10.55251/jmbfs.4751
Wogonin	5281703	COC1=C(C=C(C2=C1OC(=CC2=O)C3=CC=CC=C3)O)O	https://doi.org/10.55251/jmbfs.4751
11alpha, 12alpha-Epoxyoleanolic lactone	177092	C[C@]12CC[C@@H](C([C@@H]1CC[C@@]3([C@@H]2[C@H]4[C@H](O4)[C@@]56[C@]3(CC[C@@]7([C@H]5CC(CC7)(C)C)C(=O)O6)C)C)(C)C)O	https://doi.org/10.21203/rs.3.rs-2215307/v1
Papyriogenin A	3081523	C[C@]12CCC(=O)C([C@@H]1CC[C@@]3([C@@H]2C=CC4=C5CC(C(=O)C[C@@]5(CC[C@]43C)C(=O)O)(C)C)C)(C)C	https://doi.org/10.21203/rs.3.rs-2215307/v1
2.alpha.,20.beta.-Trihydroxyurs-12-en-28-oic acid	401423	C[C@@H]1[C@H]2C3=CC[C@H]4[C@]([C@@]3(CC[C@]2(CC[C@]1(C)O)C(=O)O)C)(CC[C@@H]5[C@@]4(C[C@H]([C@@H](C5(C)C)O)O)C)C	https://doi.org/10.21203/rs.3.rs-2215307/v1
CHEMBL483621	44575931	C[C@@]12CC[C@@H]3[C@@]([C@H]1CC=C4[C@]2(CC[C@@]5([C@H]4CC(CC5)(C)C)C(=O)O)C)(C[C@H]([C@@H]([C@@]3(C)O)O)O)C	https://doi.org/10.21203/rs.3.rs-2215307/v1
Pedalitin	31161	COC1=C(C(=C2C(=C1)OC(=CC2=O)C3=CC(=C(C=C3)O)O)O)O	https://doi.org/10.1177/03946320221142793
Quercetin	5280343	C1=CC(=C(C=C1C2=C(C(=O)C3=C(C=C(C=C3O2)O)O)O)O)O	https://doi.org/10.1177/03946320221142793
Gallic acid	370	C1=C(C=C(C(=C1O)O)O)C(=O)O	https://doi.org/10.1177/03946320221142793
Myricetin hexaacetate	26925	CC(=O)OC1=CC2=C(C(=C1)OC(=O)C)C(=O)C(=C(O2)C3=CC(=C(C(=C3)OC(=O)C)OC(=O)C)OC(=O)C)OC(=O)C	https://doi.org/10.1177/03946320221142793
Betaxanthin	135926572	COC1=C(C=CC(=C1)CCN=C/C=C/2\C[C@H](NC(=C2)C(=O)[O-])C(=O)[O-])O	https://doi.org/10.1177/03946320221142793
Kaempferol	5280863	C1=CC(=CC=C1C2=C(C(=O)C3=C(C=C(C=C3O2)O)O)O)O	https://doi.org/10.1177/03946320221142793
Limonoic acid	439529	C[C@]1(CC[C@H]2[C@]([C@@]13[C@H](O3)C(=O)O)(C(=O)C[C@@H]4[C@@]2([C@@H](OC4(C)C)CC(=O)O)CO)C)[C@H](C5=COC=C5)O	https://doi.org/10.1177/03946320221142793
Silvestrol	11787114	CO[C@H]1[C@@H](O[C@H](CO1)[C@@H](CO)O)OC2=CC3=C(C(=C2)OC)[C@@]4([C@@H]([C@@H]([C@H]([C@@]4(O3)C5=CC=C(C=C5)OC)C6=CC=CC=C6)C(=O)OC)O)O	https://doi.org/10.1177/03946320221142793
Ichangin	441801	C[C@@]12CC[C@H]3[C@]([C@@]14[C@H](O4)C(=O)O[C@H]2C5=COC=C5)(C(=O)C[C@H]([C@@]36COC(=O)C[C@@H]6O)C(C)(C)O)C	https://doi.org/10.1177/03946320221142793
Hortensin	129973	COC1=C(C=C2C(=C1)C(=O)C(=C(O2)C3=CC=C(C=C3)O)O)OC	https://doi.org/10.1177/03946320221142793
Epigallocatechin	72277	C1[C@H]([C@H](OC2=CC(=CC(=C21)O)O)C3=CC(=C(C(=C3)O)O)O)O	https://doi.org/10.1177/03946320221142793
Fomecin A	14964	C1=C(C(=C(C(=C1O)O)O)C=O)CO	https://doi.org/10.1177/03946320221142793
Baicalin	64982	C1=CC=C(C=C1)C2=CC(=O)C3=C(C(=C(C=C3O2)O[C@H]4[C@@H]([C@H]([C@@H]([C@H](O4)C(=O)O)O)O)O)O)O	https://doi.org/10.1177/03946320221142793
Gamma-glutamylaspartic acid	161197	C(CC(=O)N[C@@H](CC(=O)O)C(=O)O)[C@@H](C(=O)O)N	https://doi.org/10.1039/D1RA06702H
2′-Deoxymugineic acid	189811	C1CN([C@@H]1C(=O)O)CC[C@@H](C(=O)O)NCC[C@@H](C(=O)O)O	https://doi.org/10.1039/D1RA06702H
Traumatic acid	5283028	C(CCCCC(=O)O)CCC/C=C/C(=O)O	https://doi.org/10.1039/D1RA06702H
Betalamic acid	5281176	C\1[C@H](NC(=C/C1=C/C=O)C(=O)O)C(=O)O	https://doi.org/10.1039/D1RA06702H
Epoxyoleic acid	119250	CCCCCCCC[C@@H]1[C@@H](O1)CCCCCCCC(=O)O	https://doi.org/10.1039/D1RA06702H
Ginsenosides	3086007	CC(=CCCC(C)([C@H]1CC[C@@]2(C1CC[C@H]3[C@]2(CC[C@@H]4[C@@]3(CC[C@@H](C4(C)C)O)C)C)C)O)C	DOI: 10.4172/2321-6182.10.5.006
Ursolic	7163175	C[C@@H]1CC[C@@]2(CC[C@@]3(C(=CC[C@H]4[C@]3(CC[C@@H]5[C@@]4(CC[C@@H](C5(C)C)O)C)C)[C@@H]2[C@H]1C)C)C(=O)[O-]	DOI: 10.4172/2321-6182.10.5.006
Oleanolic acid	10494	C[C@]12CC[C@@H](C([C@@H]1CC[C@@]3([C@@H]2CC=C4[C@]3(CC[C@@]5([C@H]4CC(CC5)(C)C)C(=O)O)C)C)(C)C)O	DOI: 10.4172/2321-6182.10.5.006
Cynarine	5281769	C1[C@H]([C@@H]([C@@H](C[C@]1(C(=O)O)OC(=O)/C=C/C2=CC(=C(C=C2)O)O)OC(=O)/C=C/C3=CC(=C(C=C3)O)O)O)O	DOI: 10.4172/2321-6182.10.5.006
Glabridin	124052	CC1(C=CC2=C(O1)C=CC3=C2OC[C@H](C3)C4=C(C=C(C=C4)O)O)C	DOI: 10.4172/2321-6182.10.5.006
Cinnamoyl Echinadiol	5459086	C/C/1=C/CC[C@]2([C@@H](O2)[C@@H](C([C@@H](C1)OC(=O)/C=C/C3=CC=CC=C3)C(C)C)O)C	DOI: 10.4172/2321-6182.10.5.006
phloroglucinol	359	C1=C(C=C(C=C1O)O)O	https://doi.org/10.1371/journal.pone.0321902.t002
Cianidanol	9064	C1[C@@H]([C@H](OC2=CC(=CC(=C21)O)O)C3=CC(=C(C=C3)O)O)O	https://doi.org/10.1371/journal.pone.0321902.t002
L-Rhamnose	25310	C[C@H]1[C@@H]([C@H]([C@H](C(O1)O)O)O)O	https://doi.org/10.1371/journal.pone.0321902.t002
2-Flouoro-6- (trifluoromethyl)- acetophenone	519414	CC(=O)C1=C(C=CC=C1F)C(F)(F)F	https://doi.org/10.3389/fpubh.2022.964741
Phenol, 2, 5- bis (1,1-dimethylethyl)-	79983	CC(C)(C)C1=CC(=C(C=C1)C(C)(C)C)O	https://doi.org/10.3389/fpubh.2022.964741
4’-Diethylaminoacetanilide	21400	CCN(CC)C1=CC=C(C=C1)NC(=O)C	https://doi.org/10.3389/fpubh.2022.964741
Beta, - methyl xyloside	129633168	C[C@]1([C@H]([C@@H](COC1O)O)O)O	https://doi.org/10.3389/fpubh.2022.964741
p-Hexyloxy nitro benzene	84912	CCCCCCOC1=CC=C(C=C1)[N+](=O)[O-]	https://doi.org/10.3389/fpubh.2022.964741
Clionasterol	457801	CC[C@@H](CC[C@@H](C)[C@H]1CC[C@@H]2[C@@]1(CC[C@H]3[C@H]2CC=C4[C@@]3(CC[C@@H](C4)O)C)C)C(C)C	https://doi.org/10.3389/fpubh.2022.964741
Marmelide	10212	CC(=CCOC1=C2C(=CC3=C1OC=C3)C=CC(=O)O2)C	https://doi.org/10.3390/ph14040381
seselin	68229	CC1(C=CC2=C(O1)C=CC3=C2OC(=O)C=C3)C	https://doi.org/10.3390/ph14040381
Quercetin	5280343	C1=CC(=C(C=C1C2=C(C(=O)C3=C(C=C(C=C3O2)O)O)O)O)O	https://doi.org/10.3390/ph14040381
allicin	65036	C=CCSS(=O)CC=C	https://doi.org/10.3390/ph14040381
thiosulfinate	58219327	C/C=C/SS(=O)/C=C/C	https://doi.org/10.3390/ph14040381
ajoene	5386591	C=CCSS/C=C/CS(=O)CC=C	https://doi.org/10.3390/ph14040381
Berbamine	275182	CN1CCC2=CC(=C3C=C2[C@@H]1CC4=CC=C(C=C4)OC5=C(C=CC(=C5)C[C@@H]6C7=C(O3)C(=C(C=C7CCN6C)OC)OC)O)OC	https://doi.org/10.3390/ph14040381
berberine	2353	COC1=C(C2=C[N+]3=C(C=C2C=C1)C4=CC5=C(C=C4CC3)OCO5)OC	https://doi.org/10.3390/ph14040381
Catechins	9064	C1[C@@H]([C@H](OC2=CC(=CC(=C21)O)O)C3=CC(=C(C=C3)O)O)O	https://doi.org/10.3390/ph14040381
gallic acid	370	C1=C(C=C(C(=C1O)O)O)C(=O)O	https://doi.org/10.3390/ph14040381
theaflavins	135403798	C1[C@H]([C@H](OC2=CC(=CC(=C21)O)O)C3=CC4=C(C(=C(C=C4[C@@H]5[C@@H](CC6=C(C=C(C=C6O5)O)O)O)O)O)C(=O)C(=C3)O)O	https://doi.org/10.3390/ph14040381
theaflavin-3,3 digallate	135536164	C1C(C(OC2=CC(=CC(=C21)O)O)C3=CC4=C(C(=C(C=C4C5C(CC6=C(C=C(C=C6O5)O)O)OC(=O)C7=CC(=C(C(=C7)O)O)O)O)O)C(=O)C(=C3)O)OC(=O)C8=CC(=C(C(=C8)O)O)O	https://doi.org/10.3390/ph14040381
theaflavin digallate	5748168	C1[C@H]([C@H](OC2=CC(=CC(=C21)O)OC(=O)C3=CC(=C(C(=C3)O)O)O)C4=CC(=C(C5=C(C(=O)C=C(C=C45)C6[C@@H](CC7=C(C=C(C=C7O6)O)O)O)O)OC(=O)C8=CC(=C(C(=C8)O)	https://doi.org/10.3390/ph14040381
Epigallocatechin-3-gallate	65064	C1[C@H]([C@H](OC2=CC(=CC(=C21)O)O)C3=CC(=C(C(=C3)O)O)O)OC(=O)C4=CC(=C(C(=C4)O)O)O	https://doi.org/10.3390/ph14040381
epicatechin gallate	107905	C1[C@H]([C@H](OC2=CC(=CC(=C21)O)O)C3=CC(=C(C=C3)O)O)OC(=O)C4=CC(=C(C(=C4)O)O)O	https://doi.org/10.3390/ph14040381
Curcumin	969516	COC1=C(C=CC(=C1)/C=C/C(=O)CC(=O)/C=C/C2=CC(=C(C=C2)O)OC)O	https://doi.org/10.3390/ph14040381
Licocoumarone	503731	CC(=CCC1=C(C2=C(C=C1O)OC(=C2)C3=C(C=C(C=C3)O)O)OC)C	https://doi.org/10.3390/ph14040381
licoflavonol	5481964	CC(=CCC1=C(C2=C(C=C1O)OC(=C(C2=O)O)C3=CC=C(C=C3)O)O)C	https://doi.org/10.3390/ph14040381
glyasperinD	480860	CC(=CCC1=C(C=C2C(=C1OC)C[C@@H](CO2)C3=C(C=C(C=C3)O)O)OC)C	https://doi.org/10.3390/ph14040381
luteolin	5280445	C1=CC(=C(C=C1C2=CC(=O)C3=C(C=C(C=C3O2)O)O)O)O	https://doi.org/10.3390/ph14040381
vitexin	5280441	C1=CC(=CC=C1C2=CC(=O)C3=C(O2)C(=C(C=C3O)O)[C@H]4[C@@H]([C@H]([C@@H]([C@H](O4)CO)O)O)O)O	https://doi.org/10.3390/ph14040381
apigenin-7-O-glucoside	5280704	C1=CC(=CC=C1C2=CC(=O)C3=C(C=C(C=C3O2)O[C@H]4[C@@H]([C@H]([C@@H]([C@H](O4)CO)O)O)O)O)O	https://doi.org/10.3390/ph14040381
Glycyrrhizin	14982	C[C@]12CC[C@](C[C@H]1C3=CC(=O)[C@@H]4[C@]5(CC[C@@H](C([C@@H]5CC[C@]4([C@@]3(CC2)C)C)(C)C)O[C@@H]6[C@@H]([C@H]([C@@H]([C@H](O6)C(=O)O)O)O)O	https://doi.org/10.3390/ph14040381
enoxolone	10114	C[C@]12CC[C@](C[C@H]1C3=CC(=O)[C@@H]4[C@]5(CC[C@@H](C([C@@H]5CC[C@]4([C@@]3(CC2)C)C)(C)C)O)C)(C)C(=O)O	https://doi.org/10.3390/ph14040381
liquiritigenin	114829	C1[C@H](OC2=C(C1=O)C=CC(=C2)O)C3=CC=C(C=C3)O	https://doi.org/10.3390/ph14040381
licochalcone A	5318998	CC(C)(C=C)C1=C(C=C(C(=C1)/C=C/C(=O)C2=CC=C(C=C2)O)OC)O	https://doi.org/10.3390/ph14040381
licochalcone E	46209991	C[C@H](C1=C(C=C(C(=C1)/C=C/C(=O)C2=CC=C(C=C2)O)OC)O)C(=C)C	https://doi.org/10.3390/ph14040381
glabridin	124052	CC1(C=CC2=C(O1)C=CC3=C2OC[C@H](C3)C4=C(C=C(C=C4)O)O)C	https://doi.org/10.3390/ph14040381
Glycycoumarin	5317756	CC(=CCC1=C(C2=C(C=C1O)OC(=O)C(=C2)C3=C(C=C(C=C3)O)O)OC)C	https://doi.org/10.3390/ph14040381
glycyrin	480787	CC(=CCC1=C(C=C2C(=C1OC)C=C(C(=O)O2)C3=C(C=C(C=C3)O)O)OC)C	https://doi.org/10.3390/ph14040381
glycyrol	5320083	CC(=CCC1=C(C2=C(C=C1O)OC(=O)C3=C2OC4=C3C=CC(=C4)O)OC)C	https://doi.org/10.3390/ph14040381
liquiritigenin	114829	C1[C@H](OC2=C(C1=O)C=CC(=C2)O)C3=CC=C(C=C3)O	https://doi.org/10.3390/ph14040381
isoliquiritigenin	638278	C1=CC(=CC=C1/C=C/C(=O)C2=C(C=C(C=C2)O)O)O	https://doi.org/10.3390/ph14040381
Epigallocatechin	72277	C1[C@H]([C@H](OC2=CC(=CC(=C21)O)O)C3=CC(=C(C(=C3)O)O)O)O	https://doi.org/10.3390/ph14040381
gallate	54675821	C1=C(C=C(C(=C1O)[O-])O)C(=O)O	https://doi.org/10.3390/ph14040381
Theaflavin Digallate	5748168	C1[C@H]([C@H](OC2=CC(=CC(=C21)O)OC(=O)C3=CC(=C(C(=C3)O)O)O)C4=CC(=C(C5=C(C(=O)C=C(C=C45)C6[C@@H](CC7=C(C=C(C=C7O6)O)O)O)O)OC(=O)C8=CC(=C(C(=C8)O)O)O)O)O	https://doi.org/10.3390/ph14040381
genistein	5280961	C1=CC(=CC=C1C2=COC3=CC(=CC(=C3C2=O)O)O)O	https://doi.org/10.3390/ph14040381
hesperidin	10621	C[C@H]1[C@@H]([C@H]([C@H]([C@@H](O1)OC[C@@H]2[C@H]([C@@H]([C@H]([C@@H](O2)OC3=CC(=C4C(=O)C[C@H](OC4=C3)C5=CC(=C(C=C5)OC)O)O)O)O)O)O)O)O	https://doi.org/10.3390/ph14040381
neohesperidin	442439	C[C@H]1[C@@H]([C@H]([C@H]([C@@H](O1)O[C@@H]2[C@H]([C@@H]([C@H](O[C@H]2OC3=CC(=C4C(=O)C[C@H](OC4=C3)C5=CC(=C(C=C5)OC)O)O)CO)O)O)O)O)O	https://doi.org/10.3390/ph14040381
diosmin	5281613	C[C@H]1[C@@H]([C@H]([C@H]([C@@H](O1)OC[C@@H]2[C@H]([C@@H]([C@H]([C@@H](O2)OC3=CC(=C4C(=C3)OC(=CC4=O)C5=CC(=C(C=C5)OC)O)O)O)O)O)O)O)O	https://doi.org/10.3390/ph14040381
ginsenosides	3086007	CC(=CCCC(C)([C@H]1CC[C@@]2(C1CC[C@H]3[C@]2(CC[C@@H]4[C@@]3(CC[C@@H](C4(C)C)O)C)C)C)O)C	https://doi.org/10.3390/ph14040381
Rosmarinicacid	5281792	C1=CC(=C(C=C1C[C@H](C(=O)O)OC(=O)/C=C/C2=CC(=C(C=C2)O)O)O)O	https://doi.org/10.3390/ph14040381

## Sheet: Selected_Phytochemicals
Ligands	Phytochemical	CID	Smiles
ligand 1	3, 3-Dimethyl-1, 5, 13, 14-tetraoxa-10, 19-diazacyclotricosane-6, 9, 20, 23-tetrone	580963	CC1(COC(=O)CCC(=O)NCCCCOOCCNC(=O)CCC(=O)OC1)C
ligand 2	Berberine	2353	COC1=C(C2=C[N+]3=C(C=C2C=C1)C4=CC5=C(C=C4CC3)OCO5)OC
ligand 3	Magnoflorine	73337	C[N+]1(CCC2=CC(=C(C3=C2[C@@H]1CC4=C3C(=C(C=C4)OC)O)O)OC)C
ligand 4	Tinosporinone	42607646	CC(C(=O)C1=CC2=C(C=C1)OCO2)C(=O)C3=C(C=C(C=C3)OC)OC
ligand 5	Heptanediamide, N, N'-di-benzoyloxy-	569848	C1=CC=C(C=C1)C(=O)ONC(=O)CCCCCC(=O)NOC(=O)C2=CC=CC=C2
ligand 6	Cordifolioside A	75111036	COC1=CC(=CC(=C1OC2C(C(C(C(O2)CO)O)OC3C(C(CO3)(CO)O)O)O)OC)C=CCO
ligand 7	Remdesvir	121304016	CCC(CC)COC(=O)[C@H](C)N[P@](=O)(OC[C@@H]1[C@H]([C@H]([C@](O1)(C#N)C2=CC=C3N2N=CN=C3N)O)O)OC4=CC=CC=C4
ligand 8	Sofosbuvir	45375808	C[C@@H](C(=O)OC(C)C)N[P@](=O)(OC[C@@H]1[C@H]([C@@]([C@@H](O1)N2C=CC(=O)NC2=O)(C)F)O)OC3=CC=CC=C3
ligand 9	10’Hydroxyusambarensine	44566377	C/C=C\1/CN2CCC3=C([C@@H]2C[C@@H]1CC4=NC=CC5=C4NC6=C5C=C(C=C6)O)NC7=CC=CC=C37
ligand 10	Cryptospirolepine	9914081	CN1C2=CC=CC=C2C=C3C4=C1C5=CC=CC=C5N4C(=O)C36C7=CC=CC=C7N(C8=C6NC9=CC=CC=C98)C
ligand 11	isocryptolepine	380925	CN1C=C2C3=CC=CC=C3N=C2C4=CC=CC=C41
ligand 12	Millettosin	15560542	CC1(C=CC2=C(O1)C=CC3=C2OC4COC5=CC6=C(C=C5C4(C3=O)O)OCO6)C
ligand 13	Oryzanol C	9920169	C[C@H](CCC(=C)C(C)C)[C@H]1CC[C@@]2([C@@]1(CC[C@]34[C@H]2CC[C@@H]5[C@]3(C4)CC[C@@H](C5(C)C)OC(=O)/C=C/C6=CC(=C(C=C6)O)OC)C)C
ligand 14	Strychnopentamine	124977	CN1CCCC1C2=C(C=CC3=C2NC4=C3CCN5C4CC(C(C5)C=C)CC6C7=C(CCN6C)C8=CC=CC=C8N7)O
ligand 15	Usararotenoid C	641748	CC(=CCC1=C(C=CC2=C1O[C@@H]3COC4=CC5=C(C=C4[C@]3(C2=O)O)OCO5)OC)C
ligand 16	Cinnamaldehyde	637511	C1=CC=C(C=C1)/C=C/C=O
ligand 17	Thymoquinone	10281	CC1=CC(=O)C(=CC1=O)C(C)C
ligand 18	carpaine	442630	C[C@H]1[C@@H]2CC[C@H](N1)CCCCCCCC(=O)O[C@H]3CC[C@@H](CCCCCCCC(=O)O2)N[C@H]3C
ligand 19	violaxanthin	448438	C/C(=C\C=C\C=C(\C=C\C=C(\C=C\[C@@]12O[C@@]1(C[C@H](CC2(C)C)O)C)/C)/C)/C=C/C=C(/C=C/[C@@]34O[C@@]3(C[C@H](CC4(C)C)O)C)\C
ligand 20	ß-carotene	5280489	CC1=C(C(CCC1)(C)C)/C=C/C(=C/C=C/C(=C/C=C/C=C(/C=C/C=C(/C=C/C2=C(CCCC2(C)C)C)\C)\C)/C)/C
ligand 21	pseudocarpaine	12305270	C[C@@H]1[C@@H]2CC[C@H](N1)CCCCCCCC(=O)O[C@H]3CC[C@@H](CCCCCCCC(=O)O2)N[C@H]3C
ligand 22	delta 7-avenasterol	12795733	C/C=C(/CC[C@@H](C)[C@H]1CC[C@@H]2[C@@]1(CC[C@H]3C2=CCC4[C@@]3(CC[C@@H](C4)O)C)C)\C(C)C
ligand 23	β-sitosterols	222284	CC[C@H](CC[C@@H](C)[C@H]1CC[C@@H]2[C@@]1(CC[C@H]3[C@H]2CC=C4[C@@]3(CC[C@@H](C4)O)C)C)C(C)C
ligand 24	Rutin	5280805	C[C@H]1[C@@H]([C@H]([C@H]([C@@H](O1)OC[C@@H]2[C@H]([C@@H]([C@H]([C@@H](O2)OC3=C(OC4=CC(=CC(=C4C3=O)O)O)C5=CC(=C(C=C5)O)O)O)O)O)O)O)O
ligand 25	glycyrrhizin	14982	C[C@]12CC[C@](C[C@H]1C3=CC(=O)[C@@H]4[C@]5(CC[C@@H](C([C@@H]5CC[C@]4([C@@]3(CC2)C)C)(C)C)O[C@@H]6[C@@H]([C@H]([C@@H]([C@H](O6)C(=O)O)O)O)O[C@H]7[C@@H]([C@H]([C@@H]([C@H](O7)C(=O)O)O)O)O)C)(C)C(=O)O
ligand 26	glabridin	124052	CC1(C=CC2=C(O1)C=CC3=C2OC[C@H](C3)C4=C(C=C(C=C4)O)O)C
ligand 27	liquiritigenin	114829	C1[C@H](OC2=C(C1=O)C=CC(=C2)O)C3=CC=C(C=C3)O
ligand 28	Catechin-5-Ogallate	15689618	C1[C@@H]([C@H](OC2=C1C(=CC(=C2)O)OC(=O)C3=CC(=C(C(=C3)O)O)O)C4=CC(=C(C=C4)O)O)O
ligand 29	Rosmarinic acid	5281792	C1=CC(=C(C=C1C[C@H](C(=O)O)OC(=O)/C=C/C2=CC(=C(C=C2)O)O)O)O
ligand 30	Arjungenin	12444386	C[C@@]12CC[C@@H]3[C@@]([C@H]1CC=C4[C@]2(CC[C@@]5([C@H]4[C@@H](C(CC5)(C)C)O)C(=O)O)C)(C[C@H]([C@@H]([C@@]3(C)CO)O)O)C
ligand 31	Sesamin	72307	C1[C@H]2[C@H](CO[C@@H]2C3=CC4=C(C=C3)OCO4)[C@H](O1)C5=CC6=C(C=C5)OCO6
ligand 32	Sesamolin	101746	C1[C@H]2[C@H](CO[C@@H]2OC3=CC4=C(C=C3)OCO4)[C@H](O1)C5=CC6=C(C=C5)OCO6
ligand 33	Sesaminol	94672	C1[C@H]2[C@H](CO[C@@H]2C3=CC4=C(C=C3O)OCO4)[C@H](O1)C5=CC6=C(C=C5)OCO6
ligand 34	Sesamolinol	443019	COC1=C(C=CC(=C1)O[C@@H]2[C@H]3CO[C@@H]([C@H]3CO2)C4=CC5=C(C=C4)OCO5)O
ligand 35	Beta-amyrin	73145	C[C@@]12CC[C@@]3(C(=CC[C@H]4[C@]3(CC[C@@H]5[C@@]4(CC[C@@H](C5(C)C)O)C)C)[C@@H]1CC(CC2)(C)C)C
ligand 36	Beta-amyrin acetate	92156	CC(=O)O[C@H]1CC[C@]2([C@H](C1(C)C)CC[C@@]3([C@@H]2CC=C4[C@]3(CC[C@@]5([C@H]4CC(CC5)(C)C)C)C)C)C
ligand 37	Isoorientin	114776	C1=CC(=C(C=C1C2=CC(=O)C3=C(O2)C=C(C(=C3O)[C@H]4[C@@H]([C@H]([C@@H]([C@H](O4)CO)O)O)O)O)O)O
ligand 38	Chrysoeriol	5280666	COC1=C(C=CC(=C1)C2=CC(=O)C3=C(C=C(C=C3O2)O)O)O
ligand 39	Luteolin	5280445	C1=CC(=C(C=C1C2=CC(=O)C3=C(C=C(C=C3O2)O)O)O)O
ligand 40	Baicalein	5281605	C1=CC=C(C=C1)C2=CC(=O)C3=C(O2)C=C(C(=C3O)O)O
ligand 41	Silvestrol	11787114	CO[C@H]1[C@@H](O[C@H](CO1)[C@@H](CO)O)OC2=CC3=C(C(=C2)OC)[C@@]4([C@@H]([C@@H]([C@H]([C@@]4(O3)C5=CC=C(C=C5)OC)C6=CC=CC=C6)C(=O)OC)O)O
ligand 42	andrographolide	5318517	C[C@@]12CC[C@H]([C@@]([C@H]1CCC(=C)[C@H]2C/C=C/3\[C@@H](COC3=O)O)(C)CO)O
ligand 43	Catechin gallate	6419835	C1[C@H]([C@@H](OC2=CC(=CC(=C21)O)O)C3=CC(=C(C=C3)O)O)OC(=O)C4=CC(=C(C(=C4)O)O)O
ligand 44	Quercetin 3-O-malonylglucoside	5282159	C1=CC(=C(C=C1C2=C(C(=O)C3=C(C=C(C=C3O2)O)O)O[C@H]4[C@@H]([C@H]([C@@H]([C@H](O4)COC(=O)CC(=O)O)O)O)O)O)O
ligand 45	Isoquercitin	10813969	C1=CC(=C(C=C1C2=C(C(=O)C3=C(C=C(C=C3O2)O)O)O[C@@H]4[C@H]([C@@H]([C@H]([C@@H](O4)CO)O)O)O)O)O
ligand 46	Hyperoside	5281643	C1=CC(=C(C=C1C2=C(C(=O)C3=C(C=C(C=C3O2)O)O)O[C@H]4[C@@H]([C@H]([C@H]([C@H](O4)CO)O)O)O)O)O
ligand 47	Quercetin-3-D-Xyloside	5320863	C1[C@H]([C@@H]([C@H](C(O1)OC2=C(OC3=CC(=CC(=C3C2=O)O)O)C4=CC(=C(C=C4)O)O)O)O)O
ligand 48	Cacticin	5318644	COC1=C(C=CC(=C1)C2=C(C(=O)C3=C(C=C(C=C3O2)O)O)O[C@H]4[C@@H]([C@H]([C@H]([C@H](O4)CO)O)O)O)O
ligand 49	Narcissoside	5481663	C[C@H]1[C@@H]([C@H]([C@H]([C@@H](O1)OC[C@@H]2[C@H]([C@@H]([C@H]([C@@H](O2)OC3=C(OC4=CC(=CC(=C4C3=O)O)O)C5=CC(=C(C=C5)O)OC)O)O)O)O)O)O
ligand 50	3,4-Dicaffeoylquinic acid	5281780	C1[C@H]([C@H]([C@@H](C[C@@]1(C(=O)O)O)OC(=O)/C=C/C2=CC(=C(C=C2)O)O)OC(=O)/C=C/C3=CC(=C(C=C3)O)O)O
ligand 51	luteolin-7-O-rutinoside	14032966	C1=CC(=C(C=C1C2=CC(=O)C3=C(C=C(C=C3O2)OC4[C@@H]([C@H]([C@@H]([C@H](O4)CO[C@@H]5[C@H](C([C@@H]([C@@H](O5)CO)O)O)O)O)O)O)O)O)O
ligand 52	Cynaroside	5280637	C1=CC(=C(C=C1C2=CC(=O)C3=C(C=C(C=C3O2)O[C@H]4[C@@H]([C@H]([C@@H]([C@H](O4)CO)O)O)O)O)O)O
ligand 53	Cosmosiin	5280704	C1=CC(=CC=C1C2=CC(=O)C3=C(C=C(C=C3O2)O[C@H]4[C@@H]([C@H]([C@@H]([C@H](O4)CO)O)O)O)O)O
ligand 54	Gentiatibetine	5317559	CC1=NC=CC2=C1C(OCC2)O
ligand 55	Quercetin	5280343	C1=CC(=C(C=C1C2=C(C(=O)C3=C(C=C(C=C3O2)O)O)O)O)O
ligand 56	QUERCETIN 3-O-GLUCOSIDE	5280804	C1=CC(=C(C=C1C2=C(C(=O)C3=C(C=C(C=C3O2)O)O)O[C@H]4[C@@H]([C@H]([C@@H]([C@H](O4)CO)O)O)O)O)O
ligand 57	Undulatoside A	5321494	CC1=CC(=O)C2=C(C=C(C=C2O1)O[C@H]3[C@@H]([C@H]([C@@H]([C@H](O3)CO)O)O)O)O
ligand 58	Kaempferol-3-O-neohesperidoside	5318761	C[C@H]1[C@@H]([C@H]([C@H]([C@@H](O1)O[C@@H]2[C@H]([C@@H]([C@H](O[C@H]2OC3=C(OC4=CC(=CC(=C4C3=O)O)O)C5=CC=C(C=C5)O)CO)O)O)O)O)O
ligand 59	Apigenin	5280443	C1=CC(=CC=C1C2=CC(=O)C3=C(C=C(C=C3O2)O)O)O
ligand 60	Kaempferol	5280863	C1=CC(=CC=C1C2=C(C(=O)C3=C(C=C(C=C3O2)O)O)O)O
ligand 61	3.alpha.,12.beta.- Dihydroxy-bisnor- 5,7-cholenic acid	620404	CC(CCC(=O)O)C1CCC2C1C(CC3C2=CC=C4C3CCC(C4)O)O
ligand 62	7,9-Di-tert-butyl- 1-oxaspiro(4,5) deca-6,9-diene- 2,8-dione	545303	CC(C)(C)C1=CC2(CCC(=O)O2)C=C(C1=O)C(C)(C)C
ligand 63	Hydroxychloroquine	3652	CCN(CCCC(C)NC1=C2C=CC(=CC2=NC=C1)Cl)CCO
ligand 64	gamma-Tocopherol	92729	CC1=C(C=C2CC[C@@](OC2=C1C)(C)CCC[C@H](C)CCC[C@H](C)CCCC(C)C)O
ligand 65	Patulin	4696	C1C=C2C(=CC(=O)O2)C(O1)O
ligand 66	Resiniferonol	162824	C[C@@H]1C[C@]([C@@H]([C@H]2[C@]1([C@@H]3C=C(C(=O)[C@]3(CC(=C2)CO)O)C)O)O)(C(=C)C)O
ligand 67	Securinol A	124355873	C1CCN2[C@H](C1)[C@@]34C[C@H]([C@@H]2CC3=CC(=O)O4)O
ligand 68	ShikimicAcid	8742	C1[C@H]([C@@H]([C@@H](C=C1C(=O)O)O)O)O
ligand 69	Methyl gallate	7428	COC(=O)C1=CC(=C(C(=C1)O)O)O
ligand 70	Withanoside V	10700345	CC1=C(C(=O)O[C@H](C1)[C@@H](C)[C@H]2CC[C@@H]3[C@@]2(CC[C@H]4[C@H]3CC=C5[C@@]4([C@H](C[C@@H](C5)O[C@H]6[C@@H]([C@H]([C@@H]([C@H](O6)CO[C@H]7[C@@H]([C@H]([C@@H]([C@H](O7)CO)O)O)O)O)O)O)O)C)C)C
ligand 71	Somniferine	14106343	CN1CC[C@]23[C@@H]4C(=O)C(=C[C@]2([C@H]1CC5=C3C(=C(C=C5)O)O4)O)[C@@H]6C[C@]78[C@@H]9C(=CC=C7[C@H](N6C)CC1=C8C(=C(C=C1)OC)O9)OC
ligand 72	Tinocordiside	177384	CC1=CC(=O)[C@@H]2C3C1[C@]2(CC[C@@H]3C(C)(C)O[C@H]4[C@@H]([C@H]([C@@H]([C@H](O4)CO)O)O)O)C
ligand 73	Vicenin	3084407	C1=CC(=CC=C1C2=CC(=O)C3=C(C(=C(C(=C3O2)C4C(C(C(C(O4)CO)O)O)O)O)C5C(C(C(C(O5)CO)O)O)O)O)O
ligand 74	Isorientin 4'-O-glucoside 2''-O-p-hydroxybenzoagte	44257986	C1=CC(=CC=C1C(=O)OC2[C@H]([C@@H](C(O[C@H]2C3=C(C4=C(C=C3O)OC(=CC4=O)C5=CC(=C(C=C5)O[C@H]6C([C@H]([C@@H](C(O6)CO)O)O)O)O)O)CO)O)O)O
ligand 75	Ursolic acid	64945	C[C@@H]1CC[C@@]2(CC[C@@]3(C(=CC[C@H]4[C@]3(CC[C@@H]5[C@@]4(CC[C@@H](C5(C)C)O)C)C)[C@@H]2[C@H]1C)C)C(=O)O
ligand 76	precose	444254	C[C@@H]1[C@H]([C@@H]([C@H]([C@H](O1)O[C@@H]2[C@H](O[C@@H]([C@@H]([C@H]2O)O)O[C@@H]3[C@H](O[C@H]([C@@H]([C@H]3O)O)O)CO)CO)O)O)N[C@H]4C=C([C@H]([C@@H]([C@H]4O)O)O)CO
ligand 77	Ellagic acid	5281855	C1=C2C3=C(C(=C1O)O)OC(=O)C4=CC(=C(C(=C43)OC2=O)O)O
ligand 78	chlorogenic acid	1794427	C1[C@H]([C@H]([C@@H](C[C@@]1(C(=O)O)O)OC(=O)/C=C/C2=CC(=C(C=C2)O)O)O)O
ligand 79	hesperetin	72281	COC1=C(C=C(C=C1)[C@@H]2CC(=O)C3=C(C=C(C=C3O2)O)O)O
ligand 80	catechin	9064	C1[C@@H]([C@H](OC2=CC(=CC(=C21)O)O)C3=CC(=C(C=C3)O)O)O
ligand 81	Limonin	179651	C[C@@]12CC[C@H]3[C@]([C@@]14[C@H](O4)C(=O)O[C@H]2C5=COC=C5)(C(=O)C[C@@H]6[C@@]37COC(=O)C[C@@H]7OC6(C)C)C
ligand 82	Liquoric acid	131751571	C[C@]12CC[C@@H](C(C1CC[C@@]3(C2C(=O)C=C4[C@]3(C[C@@H]5[C@@]6([C@H]4C[C@@]([C@@H](C6)O5)(C)C(=O)O)C)C)C)(C)C)O
ligand 83	Berbamine	275182	CN1CCC2=CC(=C3C=C2[C@@H]1CC4=CC=C(C=C4)OC5=C(C=CC(=C5)C[C@@H]6C7=C(O3)C(=C(C=C7CCN6C)OC)OC)O)OC
ligand 84	Bromhexine	2442	CN(CC1=C(C(=CC(=C1)Br)Br)N)C2CCCCC2
ligand 85	Castanospermine	54445	C1CN2C[C@@H]([C@H]([C@@H]([C@H]2[C@H]1O)O)O)O
ligand 86	Cepharanthine	10206	CN1CCC2=CC3=C(C4=C2[C@@H]1CC5=CC=C(C=C5)OC6=C(C=CC(=C6)C[C@@H]7C8=CC(=C(C=C8CCN7C)OC)O4)OC)OCO3
ligand 87	Emetine	10219	CC[C@H]1CN2CCC3=CC(=C(C=C3[C@@H]2C[C@@H]1C[C@@H]4C5=CC(=C(C=C5CCN4)OC)OC)OC)OC
ligand 88	Hernandezine	72343	CN1CCC2=CC(=C3C=C2[C@@H]1CC4=CC=C(C=C4)OC5=C(C=CC(=C5)C[C@H]6C7=C(CCN6C)C(=C(C(=C7O3)OC)OC)OC)OC)OC
ligand 89	Homoharringtonine	285033	CC(C)(CCC[C@@](CC(=O)OC)(C(=O)O[C@H]1[C@H]2C3=CC4=C(C=C3CCN5[C@@]2(CCC5)C=C1OC)OCO4)O)O
ligand 90	Hydroquinidine	91503	CC[C@H]1CN2CC[C@H]1C[C@@H]2[C@H](C3=C4C=C(C=CC4=NC=C3)OC)O
ligand 91	Isoliensinine	5274591	CN1CCC2=CC(=C(C=C2[C@H]1CC3=CC=C(C=C3)OC)OC4=C(C=CC(=C4)C[C@@H]5C6=CC(=C(C=C6CCN5C)OC)O)O)OC
ligand 92	Liensinine	160644	CN1CCC2=CC(=C(C=C2[C@H]1CC3=CC=C(C=C3)O)OC4=C(C=CC(=C4)C[C@@H]5C6=CC(=C(C=C6CCN5C)OC)OC)O)OC
ligand 93	Lycorine	72378	C1CN2CC3=CC4=C(C=C3[C@H]5[C@H]2C1=C[C@@H]([C@H]5O)O)OCO4
ligand 94	Neferine	159654	CN1CCC2=CC(=C(C=C2[C@H]1CC3=CC=C(C=C3)OC)OC4=C(C=CC(=C4)C[C@@H]5C6=CC(=C(C=C6CCN5C)OC)OC)O)OC
ligand 95	Oxysophoridine	285670	C1CC2C3CCC[N+]4(C3C(CCC4)CN2C(=O)C1)[O-]
ligand 96	Quinacrine	237	CCN(CC)CCCC(C)NC1=C2C=C(C=CC2=NC3=C1C=CC(=C3)Cl)OC
ligand 97	Quinidine	441074	COC1=CC2=C(C=CN=C2C=C1)[C@@H]([C@H]3C[C@@H]4CCN3C[C@@H]4C=C)O
ligand 98	Quinine	3034034	COC1=CC2=C(C=CN=C2C=C1)[C@H]([C@@H]3C[C@@H]4CCN3C[C@@H]4C=C)O
ligand 99	Reserpine	5770	CO[C@H]1[C@@H](C[C@@H]2CN3CCC4=C([C@H]3C[C@@H]2[C@@H]1C(=O)OC)NC5=C4C=CC(=C5)OC)OC(=O)C6=CC(=C(C(=C6)OC)OC)OC
ligand 100	Tetrandrine	73078	CN1CCC2=CC(=C3C=C2[C@@H]1CC4=CC=C(C=C4)OC5=C(C=CC(=C5)C[C@H]6C7=C(O3)C(=C(C=C7CCN6C)OC)OC)OC)OC
ligand 101	Baicalin	64982	C1=CC=C(C=C1)C2=CC(=O)C3=C(C(=C(C=C3O2)O[C@H]4[C@@H]([C@H]([C@@H]([C@H](O4)C(=O)O)O)O)O)O)O
ligand 102	Brazilin	73384	C1C2=CC(=C(C=C2[C@H]3[C@@]1(COC4=C3C=CC(=C4)O)O)O)O
ligand 103	Chrysanthemin	197081	C1=CC(=C(C=C1C2=[O+]C3=CC(=CC(=C3C=C2O[C@H]4[C@@H]([C@H]([C@@H]([C@H](O4)CO)O)O)O)O)O)O)O.[Cl-]
ligand 104	Dihydromyricetin	161557	C1=C(C=C(C(=C1O)O)O)[C@@H]2[C@H](C(=O)C3=C(C=C(C=C3O2)O)O)O
ligand 105	Epigallocatechin-3-gallate	65064	C1[C@H]([C@H](OC2=CC(=CC(=C21)O)O)C3=CC(=C(C(=C3)O)O)O)OC(=O)C4=CC(=C(C(=C4)O)O)O
ligand 106	Herbacetin	5280544	C1=CC(=CC=C1C2=C(C(=O)C3=C(O2)C(=C(C=C3O)O)O)O)O
ligand 107	Isorhamnetin	5281654	COC1=C(C=CC(=C1)C2=C(C(=O)C3=C(C=C(C=C3O2)O)O)O)O
ligand 108	Myricetin	5281672	C1=C(C=C(C(=C1O)O)O)C2=C(C(=O)C3=C(C=C(C=C3O2)O)O)O
ligand 109	Naringenin	439246	C1[C@H](OC2=CC(=CC(=C2C1=O)O)O)C3=CC=C(C=C3)O
ligand 110	Panduratin A	6483648	CC1=CC[C@H]([C@@H]([C@@H]1CC=C(C)C)C(=O)C2=C(C=C(C=C2O)OC)O)C3=CC=CC=C3
ligand 111	Pectolinarin	168849	C[C@H]1[C@@H]([C@H]([C@H]([C@@H](O1)OC[C@@H]2[C@H]([C@@H]([C@H]([C@@H](O2)OC3=C(C(=C4C(=C3)OC(=CC4=O)C5=CC=C(C=C5)OC)O)OC)O)O)O)O)O)O
ligand 112	Quercetagetin	5281680	C1=CC(=C(C=C1C2=C(C(=O)C3=C(O2)C=C(C(=C3O)O)O)O)O)O
ligand 113	Scutellarein	5281697	C1=CC(=CC=C1C2=CC(=O)C3=C(O2)C=C(C(=C3O)O)O)O
ligand 114	Theaflavin 3,3􀋐-di-O-gallate	3589471	C1C(C(OC2=CC(=CC(=C21)O)O)C3=CC(=O)C(=C4C(=C3)C(=CC(=C4O)O)C5C(CC6=C(C=C(C=C6O5)O)O)OC(=O)C7=CC(=C(C(=C7)O)O)O)O)OC(=O)C8=CC(=C(C(=C8)O)O)O
ligand 115	6-Gingerol	442793	CCCCC[C@@H](CC(=O)CCC1=CC(=C(C=C1)O)OC)O
ligand 116	Acteoside	5281800	C[C@H]1[C@@H]([C@H]([C@H]([C@@H](O1)O[C@@H]2[C@H]([C@@H](O[C@@H]([C@H]2OC(=O)/C=C/C3=CC(=C(C=C3)O)O)CO)OCCC4=CC(=C(C=C4)O)O)O)O)O)O
ligand 117	Betulin	72326	CC(=C)[C@@H]1CC[C@]2([C@H]1[C@H]3CC[C@@H]4[C@]5(CC[C@@H](C([C@@H]5CC[C@]4([C@@]3(CC2)C)C)(C)C)O)C)CO
ligand 118	Betulinic acid	64971	CC(=C)[C@@H]1CC[C@]2([C@H]1[C@H]3CC[C@@H]4[C@]5(CC[C@@H](C([C@@H]5CC[C@]4([C@@]3(CC2)C)C)(C)C)O)C)C(=O)O
ligand 119	Chebulagic acid	442674	C1[C@@H]2[C@@H]3[C@@H]([C@H]([C@@H](O2)OC(=O)C4=CC(=C(C(=C4)O)O)O)OC(=O)C5=CC(=C(C6=C5[C@H]([C@@H](C(=O)O3)CC(=O)O)[C@@H](C(=O)O6)O)O)O)OC(=O)C7=CC(=C(C(=C7C8=C(C(=C(C=C8C(=O)O1)O)O)O)O)O)O
ligand 120	Cleistanthin B	119458	COC1=C(C=C2C(=C1)C(=C3C(=C2O[C@H]4[C@@H]([C@H]([C@@H]([C@H](O4)CO)O)O)O)COC3=O)C5=CC6=C(C=C5)OCO6)OC
ligand 121	Cryptotanshinone	160254	C[C@H]1COC2=C1C(=O)C(=O)C3=C2C=CC4=C3CCCC4(C)C
ligand 122	Curcumin	969516	COC1=C(C=CC(=C1)/C=C/C(=O)CC(=O)/C=C/C2=CC(=C(C=C2)O)OC)O
ligand 123	Digoxin	2724385	C[C@@H]1[C@H]([C@H](C[C@@H](O1)O[C@@H]2[C@H](O[C@H](C[C@@H]2O)O[C@@H]3[C@H](O[C@H](C[C@@H]3O)O[C@H]4CC[C@]5([C@@H](C4)CC[C@@H]6[C@@H]5C[C@H]([C@]7([C@@]6(CC[C@@H]7C8=CC(=O)OC8)O)C)O)C)C)C)O)O
ligand 124	Dihydrotanshinone I	11425923	C[C@H]1COC2=C1C(=O)C(=O)C3=C2C=CC4=C(C=CC=C43)C C[C@H]1COC2=C1C(=O)C(=O)C3=C2C=CC4=C(C=CC=C43)C
ligand 125	Diphyllin	100492	COC1=C(C=C2C(=C1)C(=C3C(=C2O)COC3=O)C4=CC5=C(C=C4)OCO5)OC
ligand 126	Hypericin	3663	CC1=CC(=O)C2=C(C3=C(C=C(C4=C3C5=C2C1=C6C(=CC(=O)C7=C(C8=C(C=C(C4=C8C5=C67)O)O)O)C)O)O)O
ligand 127	Maclurin	68213	C1=CC(=C(C=C1C(=O)C2=C(C=C(C=C2O)O)O)O)O
ligand 128	Maslinic acid	73659	C[C@@]12CC[C@@H]3[C@@]([C@H]1CC=C4[C@]2(CC[C@@]5([C@H]4CC(CC5)(C)C)C(=O)O)C)(C[C@H]([C@@H](C3(C)C)O)O)C
ligand 129	Nordihydroguaiaretic acid	4534	CC(CC1=CC(=C(C=C1)O)O)C(C)CC2=CC(=C(C=C2)O)O
ligand 130	Ouabain	439501	C[C@H]1[C@@H]([C@H]([C@H]([C@@H](O1)O[C@H]2C[C@H]([C@@]3([C@@H]4[C@@H](CC[C@@]3(C2)O)[C@]5(CC[C@@H]([C@]5(C[C@H]4O)C)C6=CC(=O)OC6)O)CO)O)O)O)O
ligand 131	Pterostilbene	5281727	COC1=CC(=CC(=C1)/C=C/C2=CC=C(C=C2)O)OC
ligand 132	Punicalagin	16129719	C1C(C(OC(=O)C2=CC(=C(C(=C2C3=C(C(=C4C5=C3C(=O)OC6=C(C(=C(C7=C(C(=C(C=C7C(=O)O1)O)O)O)C(=C56)C(=O)O4)O)O)O)O)O)O)O)C8C(OC(=O)C9=CC(=C(C(=C9C1=C(C(=C(C=C1C(=O)O8)O)O)O)O)O)O)C=O)O
ligand 133	Resveratrol	445154	C1=CC(=CC=C1/C=C/C2=CC(=CC(=C2)O)O)O
ligand 134	Sennoside B	91440	C1=CC2=C(C(=C1)O[C@H]3[C@@H]([C@H]([C@@H]([C@H](O3)CO)O)O)O)C(=O)C4=C([C@@H]2[C@H]5C6=C(C(=CC=C6)O[C@H]7[C@@H]([C@H]([C@@H]([C@H](O7)CO)O)O)O)C(=O)C8=C5C=C(C=C8O)C(=O)O)C=C(C=C4O)C(=O)O
ligand 135	Tanshinone I	114917	CC1=C2C=CC3=C(C2=CC=C1)C(=O)C(=O)C4=C3OC=C4C
ligand 136	Tanshinone II	164676	CC1=COC2=C1C(=O)C(=O)C3=C2C=CC4=C3CCCC4(C)C
ligand 137	Withaferin	265237	CC1=C(C(=O)O[C@H](C1)[C@@H](C)[C@H]2CC[C@@H]3[C@@]2(CC[C@H]4[C@H]3C[C@@H]5[C@]6([C@@]4(C(=O)C=C[C@@H]6O)C)O5)C)CO
ligand 138	Isatin	7054	C1=CC=C2C(=C1)C(=O)C(=O)N2
ligand 139	Gummadiol	21722930	C1[C@]2([C@@H]([C@H](O1)C3=CC4=C(C=C3)OCO4)[C@@H](O[C@@H]2C5=CC6=C(C=C5)OCO6)O)O
ligand 140	Cladospirone bisepoxide	139588885	C1=CC2=C3C(=C1)OC4(C5C(O5)[C@@H](C67C4(O6)C(=O)C=C[C@@H]7O)O)OC3=CC=C2
ligand 141	Paulownin	3084131	C1[C@@H]2[C@H](OC[C@@]2([C@H](O1)C3=CC4=C(C=C3)OCO4)O)C5=CC6=C(C=C5)OCO6
ligand 142	Diosbulbin D	100021	CC12CC(OC(=O)C1CC(=O)C3C2CC4CC3C(=O)O4)C5=COC=C5
ligand 143	gedunin	12004512	CC(=O)O[C@@H]1C[C@@H]2[C@](C=CC(=O)C2(C)C)([C@@H]3[C@@]1([C@]45[C@H](O4)C(=O)O[C@H]([C@@]5(CC3)C)C6=COC=C6)C)C
ligand 144	lapachol	3884	CC(=CCC1=C(C2=CC=CC=C2C(=O)C1=O)O)C
ligand 145	Quinizarin	6688	C1=CC=C2C(=C1)C(=O)C3=C(C=CC(=C3C2=O)O)O
ligand 146	Cellocidin	10971	C(#CC(=O)N)C(=O)N
ligand 147	Bruceantin	5281304	CC1=C(C(=O)C[C@]2([C@H]1C[C@@H]3[C@]45[C@@H]2[C@H]([C@@H]([C@]([C@@H]4[C@H](C(=O)O3)OC(=O)/C=C(\C)/C(C)C)(OC5)C(=O)OC)O)O)C)O
ligand 148	Vulgarin	94253	C[C@H]1[C@@H]2CC[C@@]3([C@@H]([C@H]2OC1=O)[C@](C=CC3=O)(C)O)C
ligand 149	Formononetin	5280378	COC1=CC=C(C=C1)C2=COC3=C(C2=O)C=CC(=C3)O
ligand 150	atropine	174174	CN1[C@@H]2CC[C@H]1CC(C2)OC(=O)C(CO)C3=CC=CC=C3
ligand 151	pilocarpine	5910	CC[C@H]1[C@H](COC1=O)CC2=CN=CN2C
ligand 152	colchicine	6167	CC(=O)N[C@H]1CCC2=CC(=C(C(=C2C3=CC=C(C(=O)C=C13)OC)OC)OC)OC
ligand 153	gallic acid	370	C1=C(C=C(C(=C1O)O)O)C(=O)O
ligand 154	ethyl gallate	13250	CCOC(=O)C1=CC(=C(C(=C1)O)O)O
ligand 155	afzelin	5316673	C[C@H]1[C@@H]([C@H]([C@H]([C@@H](O1)OC2=C(OC3=CC(=CC(=C3C2=O)O)O)C4=CC=C(C=C4)O)O)O)O
ligand 156	myricitrin	5281673	C[C@H]1[C@@H]([C@H]([C@H]([C@@H](O1)OC2=C(OC3=CC(=CC(=C3C2=O)O)O)C4=CC(=C(C(=C4)O)O)O)O)O)O
ligand 157	Astragalin	5282102	C1=CC(=CC=C1C2=C(C(=O)C3=C(C=C(C=C3O2)O)O)O[C@H]4[C@@H]([C@H]([C@@H]([C@H](O4)CO)O)O)O)O
ligand 158	Campesterol	173183	C[C@H](CC[C@@H](C)C(C)C)[C@H]1CC[C@@H]2[C@@]1(CC[C@H]3[C@H]2CC=C4[C@@]3(CC[C@@H](C4)O)C)C
ligand 159	Cycloeucalenol	101690	C[C@H]1[C@@H]2CC[C@H]3[C@@]4(CC[C@@H]([C@]4(CC[C@@]35[C@@]2(C5)CC[C@@H]1O)C)[C@H](C)CCC(=C)C(C)C)C
ligand 160	Nigellicine	11402337	CC1=CC(=O)C2=C(N3CCCCN3C2=C1)C(=O)O
ligand 161	Nigellidine	136828302	CC1=CC(=O)C2=C(N3CCCCN3C2=C1)C4=CC=C(C=C4)O
ligand 162	Stigmasterol	5280794	CC[C@H](/C=C/[C@@H](C)[C@H]1CC[C@@H]2[C@@]1(CC[C@H]3[C@H]2CC=C4[C@@]3(CC[C@@H](C4)O)C)C)C(C)C
ligand 163	Taraxerol	92097	C[C@]12CCC(C[C@H]1[C@@]3(CC[C@@H]4[C@]5(CC[C@@H](C([C@@H]5CC[C@]4(C3=CC2)C)(C)C)O)C)C)(C)C
ligand 164	Phellodendroside	101316827	CC1(CCC2=C(O1)C=C(C3=C2OC(C(C3=O)O[C@H]4[C@@H]([C@H]([C@@H]([C@H](O4)CO)O)O)O)C5=CC=C(C=C5)O)O)C
ligand 165	Quercimeritrin	5282160	C1=CC(=C(C=C1C2=C(C(=O)C3=C(C=C(C=C3O2)O[C@H]4[C@@H]([C@H]([C@@H]([C@H](O4)CO)O)O)O)O)O)O)O
ligand 166	Quercetin-7-O-Rutinoside	101764560	C[C@H]1[C@@H]([C@H]([C@H]([C@@H](O1)OC[C@@H]2[C@H]([C@@H]([C@H]([C@@H](O2)OC3=CC(=C4C(=C3)OC(=C(C4=O)O)C5=CC(=C(C=C5)O)O)O)O)O)O)O)O)O
ligand 167	Choerospondin	157745	C1[C@H](OC2=CC(=CC(=C2C1=O)O)O)C3=CC=C(C=C3)O[C@H]4[C@@H]([C@H]([C@@H]([C@H](O4)CO)O)O)O
ligand 168	Nortanshinone	10062187	CC1=COC2=C1C(=O)C(=O)C3=C2C=CC4=C3CCCC4=O
ligand 169	Paeonidanin B	46883512	C[C@]12CC(=O)[C@H]3C[C@@]1([C@@]3([C@H](O2)OC)COC(=O)C4=CC=CC=C4)O[C@H]5[C@@H]([C@H]([C@@H]([C@H](O5)COC(=O)C6=CC(=C(C(=C6)O)O)O)O)O)O
ligand 170	6’’-O-Acetylliquiritin	101051311	CC(=O)OC[C@@H]1[C@H]([C@@H]([C@H]([C@@H](O1)OC2=CC=C(C=C2)[C@@H]3CC(=O)C4=C(O3)C=C(C=C4)O)O)O)O
ligand 171	Asarinin	101612	C1[C@H]2[C@H](CO[C@@H]2C3=CC4=C(C=C3)OCO4)[C@@H](O1)C5=CC6=C(C=C5)OCO6
ligand 172	Luteone	5281797	CC(=CCC1=C(C2=C(C=C1O)OC=C(C2=O)C3=C(C=C(C=C3)O)O)O)C
ligand 173	Forsythoside A	5281773	C[C@H]1[C@@H]([C@H]([C@H]([C@@H](O1)OC[C@@H]2[C@H]([C@@H]([C@H]([C@@H](O2)OCCC3=CC(=C(C=C3)O)O)O)O)OC(=O)/C=C/C4=CC(=C(C=C4)O)O)O)O)O
ligand 174	Narirutin	442431	C[C@H]1[C@@H]([C@H]([C@H]([C@@H](O1)OC[C@@H]2[C@H]([C@@H]([C@H]([C@@H](O2)OC3=CC(=C4C(=O)C[C@H](OC4=C3)C5=CC=C(C=C5)O)O)O)O)O)O)O)O
ligand 175	Hydroxytanshinone	5318349	CC1=COC2=C1C(=O)C(=O)C3=C2C=CC4=C3C(CCC4(C)C)O
ligand 176	Methylophiopogonanone A	53466984	CC1=C(C(=C2C(=C1O)C(=O)[C@@H](CO2)CC3=CC4=C(C=C3)OCO4)C)O
ligand 177	Mulberrofuran G	9959532	CC1=C[C@@H]2[C@@H]3[C@@H](C1)C4=C(C=C(C=C4)O)O[C@@]3(OC5=CC(=CC(=C25)O)C6=CC7=C(O6)C=C(C=C7)O)C8=C(C=C(C=C8)O)O
ligand 178	Cochlearine A	146684350	CC(=CCCC(=C)[C@@H]1CCC(=C[C@H]1C2=C(C=CC(=C2)O)O)C=O)C
ligand 179	Ingenol Dibenzoate	162166	C[C@@H]1C[C@@H]2[C@@H](C2(C)C)[C@@H]3C=C([C@H]([C@@]4(C1(C3=O)C=C([C@@H]4OC(=O)C5=CC=CC=C5)C)O)O)COC(=O)C6=CC=CC=C6
ligand 180	Mezerein	24832075	C[C@@H]1[C@H]([C@]2([C@H]3[C@H]4[C@]1([C@@H]5C=C(C(=O)[C@]5([C@@H]([C@@]6([C@H]4O6)CO)O)O)C)O[C@](O3)(O2)C7=CC=CC=C7)C(=C)C)OC(=O)/C=C/C=C/C8=CC=CC=C8
ligand 181	Pawhuskin B	11199792	CC(=CCCC1(C=CC2=C(C=C(C=C2O1)/C=C/C3=CC(=C(C=C3)O)O)O)C)C
ligand 182	ALRT 1550	5287705	C/C(=C\C(=O)O)/C=C/C=C(\C)/C1=CC(=CC(=C1)C(C)(C)C)C(C)(C)C
ligand 183	Hydrangenoside E	21589718	COC(=O)C1=CO[C@H]([C@@H]([C@@H]1C[C@@H]2C[C@H](C[C@@H](O2)CCC3=CC=C(C=C3)O)O)C=C)O[C@H]4[C@@H]([C@H]([C@@H]([C@H](O4)CO)O)O)O
ligand 184	DTXSID70708006	53963605	CC(=CC(=O)O)C=CC=C(C)C1=CC(=CC(=C1)C(C)(C)C)C(C)(C)C
ligand 185	Expansol B	46831971	CC1=CC(=CC(=C1)OC2=CC(=C(C(=C2)C)CC3=CC(=C(C=C3)[C@](C)(CCCC(C)C)O)O)O)O
ligand 186	Isogemichalcone C	10143276	C/C(=C\CC1=C(C=CC(=C1O)C(=O)/C=C/C2=C(C=C(C=C2)O)O)O)/COC(=O)/C=C/C3=CC(=C(C=C3)O)OC
ligand 187	DTXSID501019279	72950872	CCCC1=CC=C(C2=CC=CC=C12)/C=C/3\C=C(C4=CC=CC=C43)CCN5CCOCC5
ligand 188	Peniciaculin B	122177658	CC(C)CCC[C@@](C)(C1=C(C=C(C=C1)COC(=O)C2=CC(=C(C=C2)[C@](C)(CCCC(C)C)O)O)O)O
ligand 189	3-Cinnamyl-4-Oxoretinoic Acid	10320495	CC1=C(C(CC(C1=O)C/C=C/C2=CC=CC=C2)(C)C)/C=C/C(=C/C=C/C(=C/C(=O)O)/C)/C
ligand 190	Pawhuskin C	11394888	CC(=CCC/C(=C/CC1=C(C=C(C=C1O)/C=C/C2=CC(=C(C=C2)O)O)O)/C)C
ligand 191	Perrottetinene	24766094	CC1=C[C@@H]2[C@H](CC1)C(OC3=CC(=CC(=C23)O)CCC4=CC=CC=C4)(C)C
ligand 192	Mispyric acid	11259969	CC(=CCC/C(=C/CC/C(=C/C[C@@H]1CCC(=C)[C@@H](C1(C)C)CC/C(=C/C(=O)O)/C)/C)/C(=O)O)C
ligand 193	Quercetin 3,7-di-O-glucoside	13345441	C1=CC(=C(C=C1C2=C(C(=O)C3=C(C=C(C=C3O2)OC4[C@@H]([C@@H]([C@H]([C@H](O4)CO)O)O)O)O)OC5[C@@H]([C@@H]([C@H]([C@H](O5)CO)O)O)O)O)O
ligand 194	Isoquercetrin	5480505	C1=CC(=C(C=C1C2=C(C(=O)C3=C(C=C(C=C3O2)O)O)OCC4[C@H]([C@H]([C@@H](C(O4)O)O)O)O)O)O
ligand 195	Nicotiflorin	5318767	C[C@H]1[C@@H]([C@H]([C@H]([C@@H](O1)OC[C@@H]2[C@H]([C@@H]([C@H]([C@@H](O2)OC3=C(OC4=CC(=CC(=C4C3=O)O)O)C5=CC=C(C=C5)O)O)O)O)O)O)O
ligand 196	Quercetin 3-O-robinobioside	10371536	C[C@H]1[C@@H]([C@H]([C@H]([C@@H](O1)OC[C@@H]2[C@@H]([C@@H]([C@H]([C@@H](O2)OC3=C(OC4=CC(=CC(=C4C3=O)O)O)C5=CC(=C(C=C5)O)O)O)O)O)O)O)O
ligand 197	Kaempferol 3,7-di-O-glucoside	6325460	C1=CC(=CC=C1C2=C(C(=O)C3=C(C=C(C=C3O2)O[C@H]4[C@@H]([C@H]([C@@H]([C@H](O4)CO)O)O)O)O)O[C@H]5[C@@H]([C@H]([C@@H]([C@H](O5)CO)O)O)O)O
ligand 198	Trifolin	5282149	C1=CC(=CC=C1C2=C(C(=O)C3=C(C=C(C=C3O2)O)O)O[C@H]4[C@@H]([C@H]([C@H]([C@H](O4)CO)O)O)O)O
ligand 199	Kaempferol 3-O-rutinoside 7-O-glucoside	21676298	C[C@H]1[C@@H]([C@H]([C@H]([C@@H](O1)OC[C@@H]2[C@H]([C@@H]([C@H]([C@@H](O2)OC3=C(OC4=CC(=CC(=C4C3=O)O)O[C@H]5[C@@H]([C@H]([C@@H]([C@H](O5)CO)O)O)O)C6=CC=C(C=C6)O)O)O)O)O)O)O
ligand 200	Luteolin-4’-glucoside	12304738	C1=CC(=C(C=C1C2=CC(=O)C3=C(C=C(C=C3O2)O)O)O)OC4[C@@H]([C@H]([C@@H]([C@H](O4)CO)O)O)O
ligand 201	Myricetin 3-O- β -D-galactopyranoside	5491408	C1=C(C=C(C(=C1O)O)O)C2=C(C(=O)C3=C(C=C(C=C3O2)O)O)O[C@H]4[C@@H]([C@H]([C@H]([C@H](O4)CO)O)O)O
ligand 202	Bayin	21721991	C1=CC(=CC=C1C2=CC(=O)C3=C(O2)C(=C(C=C3)O)[C@H]4[C@@H]([C@H]([C@@H]([C@H](O4)CO)O)O)O)O
ligand 203	Pentagalloylglucose	65238	C1=C(C=C(C(=C1O)O)O)C(=O)OC[C@@H]2[C@H]([C@@H]([C@H]([C@@H](O2)OC(=O)C3=CC(=C(C(=C3)O)O)O)OC(=O)C4=CC(=C(C(=C4)O)O)O)OC(=O)C5=CC(=C(C(=C5)O)O)O)OC(=O)C6=CC(=C(C(=C6)O)O)O
ligand 204	Shephagenin B	10373162	C1=C(C=C(C(=C1O)O)O)C(=O)OC[C@H]([C@H]([C@H]2[C@@H](OC(=O)C3=CC(=C(C(=C3C4=C(C(=C(C=C4C(=O)O2)O)O)O)O)O)O)C(=O)O)OC(=O)C5=CC(=C(C(=C5)O)O)O)O
ligand 205	Isoacteoside	6476333	C[C@H]1[C@@H]([C@H]([C@H]([C@@H](O1)O[C@H]2[C@@H]([C@H](O[C@H]([C@@H]2O)OCCC3=CC(=C(C=C3)O)O)COC(=O)/C=C/C4=CC(=C(C=C4)O)O)O)O)O)O
ligand 206	Isoquercitrin	5484006	C1=CC(=C(C=C1C2=C(C(=O)C3=C(C=C(C=C3O2)O)O)O[C@H]4[C@@H]([C@H]([C@H](O4)[C@@H](CO)O)O)O)O)O
ligand 207	kappa-Carrageenan	11966249	C1[C@@H]2[C@@H]([C@H](O1)[C@H]([C@H](O2)O)O)O[C@H]3[C@@H]([C@H]([C@H]([C@H](O3)CO)OS(=O)(=O)[O-])O[C@@H]4[C@@H]([C@@H]5[C@H]([C@H](O4)CO5)O[C@H]6[C@@H]([C@H]([C@H]([C@H](O6)CO)OS(=O)(=O)[O-])O)O)O)O
ligand 208	Dolabellin	388132	C[C@H]([C@H](CCCC(C)(Cl)Cl)OC(=O)C1=CSC(=N1)[C@@H](CO)O)C(=O)O[C@H](C2=NC(=CS2)C(=O)OC)C(C)C
ligand 209	Lupeol	259846	CC(=C)[C@@H]1CC[C@]2([C@H]1[C@H]3CC[C@@H]4[C@]5(CC[C@@H](C([C@@H]5CC[C@]4([C@@]3(CC2)C)C)(C)C)O)C)C
ligand 210	Acetylursolic acid	6475119	C[C@@H]1CC[C@@]2(CC[C@@]3(C(=CC[C@H]4[C@]3(CC[C@@H]5[C@@]4(CC[C@@H](C5(C)C)OC(=O)C)C)C)[C@@H]2[C@H]1C)C)C(=O)O
ligand 211	Mangiferin	5281647	C1=C2C(=CC(=C1O)O)OC3=C(C2=O)C(=C(C(=C3)O)[C@H]4[C@@H]([C@H]([C@@H]([C@H](O4)CO)O)O)O)O
ligand 212	Oleuropein	5281544	C/C=C/1\[C@@H](C(=CO[C@H]1O[C@H]2[C@@H]([C@H]([C@@H]([C@H](O2)CO)O)O)O)C(=O)OC)CC(=O)OCCC3=CC(=C(C=C3)O)O
ligand 213	Theaflavin	135403798	C1[C@H]([C@H](OC2=CC(=CC(=C21)O)O)C3=CC4=C(C(=C(C=C4[C@@H]5[C@@H](CC6=C(C=C(C=C6O5)O)O)O)O)O)C(=O)C(=C3)O)O
ligand 214	Oleanolic acid	10494	C[C@]12CC[C@@H](C([C@@H]1CC[C@@]3([C@@H]2CC=C4[C@]3(CC[C@@]5([C@H]4CC(CC5)(C)C)C(=O)O)C)C)(C)C)O
ligand 215	Bilobetin	5315459	COC1=C(C=C(C=C1)C2=CC(=O)C3=C(C=C(C=C3O2)O)O)C4=C(C=C(C5=C4OC(=CC5=O)C6=CC=C(C=C6)O)O)O
ligand 216	Juglone	3806	C1=CC2=C(C(=O)C=CC2=O)C(=C1)O
ligand 217	Genistein	5280961	C1=CC(=CC=C1C2=COC3=CC(=CC(=C3C2=O)O)O)O
ligand 218	Fisetin	5281614	C1=CC(=C(C=C1C2=C(C(=O)C3=C(O2)C=C(C=C3)O)O)O)O
ligand 219	Thebaine	5324289	CN1CC[C@]23[C@@H]4C(=CC=C2[C@H]1CC5=C3C(=C(C=C5)OC)O4)OC
ligand 220	Rosmanol	13966122	CC(C)C1=C(C(=C2C(=C1)[C@@H]([C@@H]3[C@@H]4[C@@]2(CCCC4(C)C)C(=O)O3)O)O)O
ligand 221	Tinosponone	15215479	C[C@@]12CC[C@H]3C(=O)O[C@@H](C[C@]3([C@@H]1C(=O)C=C[C@H]2O)C)C4=COC=C4
ligand 222	Chrysin	5281607	C1=CC=C(C=C1)C2=CC(=O)C3=C(C=C(C=C3O2)O)O
ligand 223	Chrysophanol	10208	CC1=CC2=C(C(=C1)O)C(=O)C3=C(C2=O)C=CC=C3O
ligand 224	Cirsimaritin	188323	COC1=C(C(=C2C(=C1)OC(=CC2=O)C3=CC=C(C=C3)O)O)OC
ligand 225	Emodin	3220	CC1=CC2=C(C(=C1)O)C(=O)C3=C(C2=O)C=C(C=C3O)O
ligand 226	Hesperidin	10621	C[C@H]1[C@@H]([C@H]([C@H]([C@@H](O1)OC[C@@H]2[C@H]([C@@H]([C@H]([C@@H](O2)OC3=CC(=C4C(=O)C[C@H](OC4=C3)C5=CC(=C(C=C5)OC)O)O)O)O)O)O)O)O
ligand 227	Nimbin	108058	CC1=C2[C@@H](C[C@H]1C3=COC=C3)O[C@H]4[C@@]2([C@@H]([C@@]5([C@@H]([C@H]4OC(=O)C)[C@](C=CC5=O)(C)C(=O)OC)C)CC(=O)OC)C
ligand 228	Piperine	638024	C1CCN(CC1)C(=O)/C=C/C=C/C2=CC3=C(C=C2)OCO3
ligand 229	Scutellarin	185617	C1=CC(=CC=C1C2=CC(=O)C3=C(C(=C(C=C3O2)O[C@H]4[C@@H]([C@H]([C@@H]([C@H](O4)C(=O)O)O)O)O)O)O)O
ligand 230	Terrestrimine	102335850	COC1=C(C=CC(=C1)/C=C/C(=O)NC(C(=O)C2=CC=C(C=C2)O)O)O
ligand 231	Tryptanthrin	73549	C1=CC=C2C(=C1)C(=O)N3C4=CC=CC=C4C(=O)C3=N2
ligand 232	Rhoifolin	5282150	C[C@H]1[C@@H]([C@H]([C@H]([C@@H](O1)O[C@@H]2[C@H]([C@@H]([C@H](O[C@H]2OC3=CC(=C4C(=C3)OC(=CC4=O)C5=CC=C(C=C5)O)O)CO)O)O)O)O)O
ligand 233	3,5,6,7-tetrahydroxy-4'-methoxyflavone	21633676	COC1=CC=C(C=C1)C2=C(C(=O)C3=C(O2)C=C(C(=C3O)O)O)O
ligand 234	3-methylpentyl glucosinolate	131751970	CCC(C)CC/C(=N\OS(=O)(=O)O)/SC1C(C(C(C(O1)CO)O)O)O
ligand 235	3-o-beta-d-glucopyranosyl sitosterol	70699351	CC[C@H](CC[C@@H](C)[C@H]1CC[C@@H]2[C@@]1(CC[C@H]3[C@H]2CC=C4[C@@]3(CC[C@@H](C4)O[C@H]5C(C([C@@H](C(O5)CO)O)O)O)C)C)C(C)C
ligand 236	5,8-dihydroxy-7,4'-dimethoxyflavone	15289454	COC1=CC=C(C=C1)C2=CC(=O)C3=C(O2)C(=C(C=C3O)OC)O
ligand 237	5-Hete	5280733	CCCCC/C=C\C/C=C\C/C=C\C=C\[C@H](CCCC(=O)O)O
ligand 238	5-methylthiopentylglucosinolate	9548727	CSCCCCC/C(=N\OS(=O)(=O)O)/S[C@H]1[C@@H]([C@H]([C@@H]([C@H](O1)CO)O)O)O
ligand 239	6-hydroxykaempferol	5281638	C1=CC(=CC=C1C2=C(C(=O)C3=C(O2)C=C(C(=C3O)O)O)O)O
ligand 240	7-(methylsulfinyl)heptyl glucosinolate	124079390	CS(=O)CCCCCCCC(=NOS(=O)(=O)O)S[C@H]1[C@@H]([C@H]([C@@H]([C@H](O1)CO)O)O)O
ligand 241	8-hydroxyapigenin 8-(2'',4''-disulfatoglucuronide)	44258586	C1=CC(=CC=C1C2=CC(=O)C3=C(O2)C(=C(C=C3O)O)O[C@H]4C([C@H]([C@@H](C(O4)C(=O)O)OS(=O)(=O)O)O)OS(=O)(=O)O)O
ligand 242	8-methylthiooctyl glucosinolate	46173877	CSCCCCCCCCC(=NOS(=O)(=O)O)S[C@H]1[C@@H]([C@H]([C@@H]([C@H](O1)CO)O)O)O
ligand 243	Alliin	9576089	C=CC[S@](=O)C[C@@H](C(=O)O)N
ligand 244	ent-Copalyl diphosphate	5280897	C/C(=C\COP(=O)(O)OP(=O)(O)O)/CC[C@@H]1C(=C)CC[C@H]2[C@]1(CCCC2(C)C)C
ligand 245	Epijasmonic acid	7251183	CC/C=C\C[C@H]1[C@H](CCC1=O)CC(=O)O
ligand 246	Gluconapin	9548620	C=CCC/C(=N\OS(=O)(=O)O)/S[C@H]1[C@@H]([C@H]([C@@H]([C@H](O1)CO)O)O)O
ligand 247	L-cystein s-oxide	5281112	C/C=C/S(=O)C[C@@H](C(=O)O)N
ligand 248	L-theanine	439378	CCNC(=O)CC[C@@H](C(=O)O)N
ligand 249	L-tryptophan	6305	C1=CC=C2C(=C1)C(=CN2)C[C@@H](C(=O)O)N
ligand 250	N-pentyl glucosinolate	131752362	CCCCC/C(=N\OS(=O)(=O)O)/SC1C(C(C(C(O1)CO)O)O)O
ligand 251	OPC-4-0	5716900	CC/C=C\C[C@@H]1[C@@H](CCC1=O)CCCC(=O)O
ligand 252	Pollenitin	44259965	COC1=C(C2=C(C(=C1)O)C(=O)C(=C(O2)C3=CC=C(C=C3)O)O)O
ligand 253	Sinigrin	6911854	C=CC/C(=N\OS(=O)(=O)O)/S[C@H]1[C@@H]([C@H]([C@@H]([C@H](O1)CO)O)O)O
ligand 254	Torvanol A	70697823	COC1=CC2=C(C=C1)OC[C@H]([C@@H]2OS(=O)(=O)[O-])C3=C(C(=CC(=C3)/C=C/C(=O)O)OC)O.[K+]
ligand 255	Turgorin	442990	C1=C(C=C(C(=C1O)O[C@H]2[C@@H]([C@H]([C@@H]([C@H](O2)COS(=O)(=O)[O-])O)O)O)O)C(=O)O
ligand 256	1,3,6-Tri-O-Galloyl-Beta-D-Glucose	452707	C1=C(C=C(C(=C1O)O)O)C(=O)OC[C@@H]2[C@H]([C@@H]([C@H]([C@@H](O2)OC(=O)C3=CC(=C(C(=C3)O)O)O)O)OC(=O)C4=CC(=C(C(=C4)O)O)O)O
ligand 257	2’-Acetylacteoside	46228750	C[C@H]1[C@@H]([C@H]([C@H]([C@@H](O1)CO[C@H]2[C@@H]([C@H](O[C@H]([C@@H]2OC(=O)C)OCCC3=CC(=C(C=C3)O)O)CO)OC(=O)/C=C/C4=CC(=C(C=C4)O)O)O)O)O
ligand 258	2’’-O-Acetylrutin	9809744	C[C@H]1[C@@H]([C@H]([C@H]([C@@H](O1)OC[C@@H]2[C@H]([C@@H]([C@H]([C@@H](O2)OC3=C(OC4=CC(=CC(=C4C3=O)O)O)C5=CC(=C(C=C5)O)O)OC(=O)C)O)O)O)O)O
ligand 259	(3R,5R)-3-Acetoxy-5-Hydroxy-1,7-Bis(3,4-Dihydroxyphenyl)Heptane	54577120	CC(=O)O[C@H](CCC1=CC(=C(C=C1)O)O)C[C@@H](CCC2=CC(=C(C=C2)O)O)O
ligand 260	Balanophotannin E	24850144	C1[C@@H](C2=C(C1=O)OC(=O)C3=CC(=C(C(=C32)O)O)O)C(=O)OC[C@@H]4[C@H]([C@@H]([C@H]([C@@H](O4)OC(=O)C5=CC(=C(C(=C5)O)O)O)O)OC(=O)C6=CC(=C(C(=C6)O)O)O)O
ligand 261	Eriodictyol 7-O-Sophoroside	44559222	C1[C@H](OC2=CC(=CC(=C2C1=O)O)O[C@H]3[C@@H]([C@H]([C@@H]([C@H](O3)CO)O)O)O[C@H]4[C@@H]([C@H]([C@@H]([C@H](O4)CO)O)O)O)C5=CC(=C(C=C5)O)O
ligand 262	Hyperin 6’’-[glucosyl-(1->3)-rhamnoside]	5492482	C[C@H]1[C@@H]([C@H]([C@H]([C@@H](O1)OC[C@@H]2[C@@H]([C@@H]([C@H]([C@@H](O2)OC3=C(OC4=CC(=CC(=C4C3=O)O)O)C5=CC(=C(C=C5)O)O)O)O)O)O)O[C@H]6[C@@H]
ligand 263	Kaempferol 3-(3R-glucosylrutinoside)	20055968	C[C@H]1[C@@H]([C@H]([C@H]([C@@H](O1)OC[C@@H]2[C@@H]([C@@H]([C@H]([C@@H](O2)OC3=C(OC4=CC(=CC(=C4C3=O)O)O)C5=CC=C(C=C5)O)O)O)O)O)O[C@H]6[C@@H]([C@H]([C@@H]([C@H](O6)CO)O)O)O)O
ligand 264	Luteolin 7-rutinoside	10461109	C[C@H]1[C@@H]([C@H]([C@H]([C@@H](O1)OC[C@@H]2[C@H]([C@@H]([C@H]([C@@H](O2)OC3=CC(=C4C(=C3)OC(=CC4=O)C5=CC(=C(C=C5)O)O)O)O)O)O)O)O)O
ligand 265	Plantagineoside C	71455005	C1[C@H](C[C@H](O[C@H]1CCC2=CC(=C(C=C2)O)O)C3=CC(=C(C=C3)O)O)O[C@H]4[C@@H]([C@H]([C@@H]([C@H](O4)CO)O)O)O
ligand 266	Quercetin 3-glucoside2’’-gallate	5480249	C1=CC(=C(C=C1C2=C(C(=O)C3=C(C=C(C=C3O2)O)O)O[C@H]4[C@@H]([C@H]([C@@H]([C@H](O4)CO)O)O)OC(=O)C5=CC(=C(C(=C5)O)O)O)O)O
ligand 267	Quercetin-3-o-rutinose	5293655	CC1C(C(C(C(O1)OCC2C(C(C(C(O2)OC3=C(OC4=CC(=CC(=C4C3=O)O)O)C5=CC(=C(C=C5)O)O)O)O)O)O)O)O
ligand 268	Salvianolic Acid L	11765414	C1=CC(=C(C=C1CC(C(=O)O)OC(=O)C2C(C(=CC3=C2C(=C(C=C3)O)O)C(=O)OC(CC4=CC(=C(C=C4)O)O)C(=O)O)C5=CC(=C(C=C5)O)O)O)O
ligand 269	Shikonin	479503	CC(=CC[C@H](C1=CC(=O)C2=C(C=CC(=C2C1=O)O)O)O)C
ligand 270	Cynarin	5281769	C1[C@H]([C@@H]([C@@H](C[C@]1(C(=O)O)OC(=O)/C=C/C2=CC(=C(C=C2)O)O)OC(=O)/C=C/C3=CC(=C(C=C3)O)O)O)O
ligand 271	Demethoxycurcumin	5469424	COC1=C(C=CC(=C1)/C=C/C(=O)CC(=O)/C=C/C2=CC=C(C=C2)O)O
ligand 272	Hexahydrocurcumin	5318039	COC1=C(C=CC(=C1)CCC(CC(=O)CCC2=CC(=C(C=C2)O)OC)O)O
ligand 273	Allicin	65036	C=CCSS(=O)CC=C
ligand 274	Capsaicin	1548943	CC(C)/C=C/CCCCC(=O)NCC1=CC(=C(C=C1)O)OC
ligand 275	Zingiberene	92776	CC1=CC[C@@H](C=C1)[C@@H](C)CCC=C(C)C
ligand 276	2-[benzyl(pyridin-2-yl)amino]-1,2-diphenylethanone	30204	C1=CC=C(C=C1)CN(C2=CC=CC=N2)C(C3=CC=CC=C3)C(=O)C4=CC=CC=C4
ligand 277	3-hydroxyestra-1,3,5(10)-trien-17-yl pentanoate	3267	CCCCC(=O)OC1CCC2C1(CCC3C2CCC4=C3C=CC(=C4)O)C
ligand 278	1,4,4-Trimethyl-2,6-diphenyl-1,4-dihydro-3,5-pyridinedicarbonitrile	628258	CC1(C(=C(N(C(=C1C#N)C2=CC=CC=C2)C)C3=CC=CC=C3)C#N)C
ligand 279	5-hydroxy-4-methoxy-5-(1-methylethenyl)-2-furanone	4728	CC(=C)C1(C(=CC(=O)O1)OC)O
ligand 280	DICYCLOHEXYLPHOSPHINE	13239	C1CCC(CC1)PC2CCCCC2
ligand 281	resmethrin	5053	CC(=CC1C(C1(C)C)C(=O)OCC2=COC(=C2)CC3=CC=CC=C3)C
ligand 282	1-(4-methylphenyl)tetradecan-1-amine	250282	CCCCCCCCCCCCCC(C1=CC=C(C=C1)C)N
ligand 283	2-(chloromethyl)-2-cyclobutyloxirane	576261	C1CC(C1)C2(CO2)CCl
ligand 284	Rutaecarpine	65752	C1CN2C(=NC3=CC=CC=C3C2=O)C4=C1C5=CC=CC=C5N4
ligand 285	Amentoflavone	5281600	C1=CC(=CC=C1C2=CC(=O)C3=C(O2)C(=C(C=C3O)O)C4=C(C=CC(=C4)C5=CC(=O)C6=C(C=C(C=C6O5)O)O)O)O
ligand 286	Baloxavir	124081876	C1COC[C@@H]2N1C(=O)C3=C(C(=O)C=CN3N2[C@H]4C5=C(CSC6=CC=CC=C46)C(=C(C=C5)F)F)O
ligand 287	Carvacrol	10364	CC1=C(C=C(C=C1)C(C)C)O
ligand 288	Coumarin	323	C1=CC=C2C(=C1)C=CC(=O)O2
ligand 289	Menthol	1254	CC1CCC(C(C1)O)C(C)C
ligand 290	Eugenol	3314	COC1=C(C=CC(=C1)CC=C)O
ligand 291	Corosolic acid	6918774	C[C@@H]1CC[C@@]2(CC[C@@]3(C(=CC[C@H]4[C@]3(CC[C@@H]5[C@@]4(C[C@H]([C@@H](C5(C)C)O)O)C)C)[C@@H]2[C@H]1C)C)C(=O)O
ligand 292	Oleanolic acid acetate	6708573	CC(=O)O[C@@H]1CC[C@]2(C(C1(C)C)CC[C@@]3(C2CC=C4[C@]3(CC[C@@]5(C4CC(CC5)(C)C)C(=O)O)C)C)C
ligand 293	Marmin	6450230	C/C(=C\COC1=CC2=C(C=C1)C=CC(=O)O2)/CC[C@H](C(C)(C)O)O
ligand 294	Malic acid	525	C(C(C(=O)O)O)C(=O)O
ligand 295	Benzylamine	7504	C1=CC=C(C=C1)CN
ligand 296	Anacardic acid	167551	CCCCCCCCCCCCCCCC1=C(C(=CC=C1)O)C(=O)O
ligand 297	Chloroquinone	69671	C1=CC(=O)C(=CC1=O)Cl
ligand 298	Citral	638011	CC(=CCC/C(=C/C=O)/C)C
ligand 299	10-Gingerol	168115	CCCCCCCCC[C@@H](CC(=O)CCC1=CC(=C(C=C1)O)OC)O
ligand 300	6-Shogaol	5281794	CCCCC/C=C/C(=O)CCC1=CC(=C(C=C1)O)OC
ligand 301	Calceolarioside A	5273566	C1=CC(=C(C=C1CCO[C@H]2[C@@H]([C@H]([C@@H]([C@H](O2)CO)OC(=O)/C=C/C3=CC(=C(C=C3)O)O)O)O)O)O
ligand 302	γ-Elemene	6432312	CC(=C1CC[C@@]([C@@H](C1)C(=C)C)(C)C=C)C
ligand 303	BETA-ELEMENE	6918391	CC(=C)[C@@H]1CC[C@@]([C@@H](C1)C(=C)C)(C)C=C
ligand 304	Ar-Turmerol	5315469	CC1=CC=C(C=C1)C(C)CC(C=C(C)C)O
ligand 305	Germacrone	6436348	C/C/1=C\CC(=C(C)C)C(=O)C/C(=C/CC1)/C
ligand 306	Ar-Turmerone	160512	CC1=CC=C(C=C1)[C@@H](C)CC(=O)C=C(C)C
ligand 307	Taxifolin	439533	C1=CC(=C(C=C1[C@@H]2[C@H](C(=O)C3=C(C=C(C=C3O2)O)O)O)O)O
ligand 308	Asparenyol	131753100	COC1=CC=C(C=C1)OC/C=C\C#CC2=CC=C(C=C2)O
ligand 309	Daidzein	5281708	C1=CC(=CC=C1C2=COC3=C(C2=O)C=CC(=C3)O)O
ligand 310	Coumestrol	5281707	C1=CC2=C(C=C1O)OC3=C2C(=O)OC4=C3C=CC(=C4)O
ligand 311	Grosvenorine	101568804	C[C@H]1[C@@H]([C@H]([C@H]([C@@H](O1)OC2=C(OC3=CC(=CC(=C3C2=O)O)O[C@H]4[C@@H]([C@@H]([C@H]([C@@H](O4)C)O)O)O[C@H]5[C@@H]([C@H]([C@@H]([C@H](O5)CO)O)O)O)C6=CC=C(C=C6)O)O)O)O
ligand 312	Methyl hesperidin	5284419	C[C@H]1[C@@H]([C@H]([C@H]([C@@H](O1)OC[C@@H]2[C@H]([C@@H]([C@H]([C@@H](O2)OC3=CC(=C4C(=O)C[C@H](OC4=C3)C5=CC(=C(C=C5)OC)OC)O)O)O)O)O)O)O
ligand 313	Eriocitrin	83489	C[C@H]1[C@@H]([C@H]([C@H]([C@@H](O1)OC[C@@H]2[C@H]([C@@H]([C@H]([C@@H](O2)OC3=CC(=C4C(=O)C[C@H](OC4=C3)C5=CC(=C(C=C5)O)O)O)O)O)O)O)O)O
ligand 314	Linarin	5317025	C[C@H]1[C@@H]([C@H]([C@H]([C@@H](O1)OC[C@@H]2[C@H]([C@@H]([C@H]([C@@H](O2)OC3=CC(=C4C(=C3)OC(=CC4=O)C5=CC=C(C=C5)OC)O)O)O)O)O)O)O
ligand 315	Tiliroside	5320686	C1=CC(=CC=C1/C=C/C(=O)OC[C@@H]2[C@H]([C@@H]([C@H]([C@@H](O2)OC3=C(OC4=CC(=CC(=C4C3=O)O)O)C5=CC=C(C=C5)O)O)O)O)O
ligand 316	Robinin	5281693	C[C@H]1[C@@H]([C@H]([C@H]([C@@H](O1)OC[C@@H]2[C@@H]([C@@H]([C@H]([C@@H](O2)OC3=C(OC4=CC(=CC(=C4C3=O)O)O[C@H]5[C@@H]([C@@H]([C@H]([C@@H](O5)C)O)O)O)C6=CC=C(C=C6)O)O)O)O)O)O)O
ligand 317	14-deoxyandrographolide	11624161	C[C@@]12CC[C@H]([C@@]([C@H]1CCC(=C)[C@H]2CCC3=CCOC3=O)(C)CO)O
ligand 318	Andrographin	5318506	COC1=CC=CC=C1C2=CC(=O)C3=C(O2)C(=C(C=C3O)OC)OC
ligand 319	Andrograpanin	11666871	C[C@]1(CCC[C@@]2([C@@H]1CCC(=C)[C@H]2CCC3=CCOC3=O)C)CO
ligand 320	Andrographiside	44593583	C[C@@]12CC[C@H]([C@@]([C@H]1CCC(=C)[C@H]2C/C=C/3\[C@@H](COC3=O)O)(C)CO[C@H]4[C@@H]([C@H]([C@@H]([C@H](O4)CO)O)O)O)O
ligand 321	Andropanoside	44575270	C[C@@]12CC[C@H]([C@@]([C@H]1CCC(=C)[C@H]2CCC3=CCOC3=O)(C)CO[C@H]4[C@@H]([C@H]([C@@H]([C@H](O4)CO)O)O)O)O
ligand 322	Cinnamic acid	444539	C1=CC=C(C=C1)/C=C/C(=O)O
ligand 323	Neoandrographolide	9848024	C[C@]1(CCC[C@@]2([C@@H]1CCC(=C)[C@H]2CCC3=CCOC3=O)C)CO[C@H]4[C@@H]([C@H]([C@@H]([C@H](O4)CO)O)O)O
ligand 324	Wogonin	5281703	COC1=C(C=C(C2=C1OC(=CC2=O)C3=CC=CC=C3)O)O
ligand 325	11alpha, 12alpha-Epoxyoleanolic lactone	177092	C[C@]12CC[C@@H](C([C@@H]1CC[C@@]3([C@@H]2[C@H]4[C@H](O4)[C@@]56[C@]3(CC[C@@]7([C@H]5CC(CC7)(C)C)C(=O)O6)C)C)(C)C)O
ligand 326	Papyriogenin A	3081523	C[C@]12CCC(=O)C([C@@H]1CC[C@@]3([C@@H]2C=CC4=C5CC(C(=O)C[C@@]5(CC[C@]43C)C(=O)O)(C)C)C)(C)C
ligand 327	2.alpha.,20.beta.-Trihydroxyurs-12-en-28-oic acid	401423	C[C@@H]1[C@H]2C3=CC[C@H]4[C@]([C@@]3(CC[C@]2(CC[C@]1(C)O)C(=O)O)C)(CC[C@@H]5[C@@]4(C[C@H]([C@@H](C5(C)C)O)O)C)C
ligand 328	CHEMBL483621	44575931	C[C@@]12CC[C@@H]3[C@@]([C@H]1CC=C4[C@]2(CC[C@@]5([C@H]4CC(CC5)(C)C)C(=O)O)C)(C[C@H]([C@@H]([C@@]3(C)O)O)O)C
ligand 329	Pedalitin	31161	COC1=C(C(=C2C(=C1)OC(=CC2=O)C3=CC(=C(C=C3)O)O)O)O
ligand 330	Myricetin hexaacetate	26925	CC(=O)OC1=CC2=C(C(=C1)OC(=O)C)C(=O)C(=C(O2)C3=CC(=C(C(=C3)OC(=O)C)OC(=O)C)OC(=O)C)OC(=O)C
ligand 331	Betaxanthin	135926572	COC1=C(C=CC(=C1)CCN=C/C=C/2\C[C@H](NC(=C2)C(=O)[O-])C(=O)[O-])O
ligand 332	Limonoic acid	439529	C[C@]1(CC[C@H]2[C@]([C@@]13[C@H](O3)C(=O)O)(C(=O)C[C@@H]4[C@@]2([C@@H](OC4(C)C)CC(=O)O)CO)C)[C@H](C5=COC=C5)O
ligand 333	Ichangin	441801	C[C@@]12CC[C@H]3[C@]([C@@]14[C@H](O4)C(=O)O[C@H]2C5=COC=C5)(C(=O)C[C@H]([C@@]36COC(=O)C[C@@H]6O)C(C)(C)O)C
ligand 334	Hortensin	129973	COC1=C(C=C2C(=C1)C(=O)C(=C(O2)C3=CC=C(C=C3)O)O)OC
ligand 335	Epigallocatechin	72277	C1[C@H]([C@H](OC2=CC(=CC(=C21)O)O)C3=CC(=C(C(=C3)O)O)O)O
ligand 336	Fomecin A	14964	C1=C(C(=C(C(=C1O)O)O)C=O)CO
ligand 337	Gamma-glutamylaspartic acid	161197	C(CC(=O)N[C@@H](CC(=O)O)C(=O)O)[C@@H](C(=O)O)N
ligand 338	2′-Deoxymugineic acid	189811	C1CN([C@@H]1C(=O)O)CC[C@@H](C(=O)O)NCC[C@@H](C(=O)O)O
ligand 339	Traumatic acid	5283028	C(CCCCC(=O)O)CCC/C=C/C(=O)O
ligand 340	Betalamic acid	5281176	C\1[C@H](NC(=C/C1=C/C=O)C(=O)O)C(=O)O
ligand 341	Epoxyoleic acid	119250	CCCCCCCC[C@@H]1[C@@H](O1)CCCCCCCC(=O)O
ligand 342	Ginsenosides	3086007	CC(=CCCC(C)([C@H]1CC[C@@]2(C1CC[C@H]3[C@]2(CC[C@@H]4[C@@]3(CC[C@@H](C4(C)C)O)C)C)C)O)C
ligand 343	Ursolic	7163175	C[C@@H]1CC[C@@]2(CC[C@@]3(C(=CC[C@H]4[C@]3(CC[C@@H]5[C@@]4(CC[C@@H](C5(C)C)O)C)C)[C@@H]2[C@H]1C)C)C(=O)[O-]
ligand 344	Cinnamoyl Echinadiol	5459086	C/C/1=C/CC[C@]2([C@@H](O2)[C@@H](C([C@@H](C1)OC(=O)/C=C/C3=CC=CC=C3)C(C)C)O)C
ligand 345	phloroglucinol	359	C1=C(C=C(C=C1O)O)O
ligand 346	L-Rhamnose	25310	C[C@H]1[C@@H]([C@H]([C@H](C(O1)O)O)O)O
ligand 347	2-Flouoro-6- (trifluoromethyl)- acetophenone	519414	CC(=O)C1=C(C=CC=C1F)C(F)(F)F
ligand 348	Phenol, 2, 5- bis (1,1-dimethylethyl)-	79983	CC(C)(C)C1=CC(=C(C=C1)C(C)(C)C)O
ligand 349	4’-Diethylaminoacetanilide	21400	CCN(CC)C1=CC=C(C=C1)NC(=O)C
ligand 350	Beta, - methyl xyloside	129633168	C[C@]1([C@H]([C@@H](COC1O)O)O)O
ligand 351	p-Hexyloxy nitro benzene	84912	CCCCCCOC1=CC=C(C=C1)[N+](=O)[O-]
ligand 352	Clionasterol	457801	CC[C@@H](CC[C@@H](C)[C@H]1CC[C@@H]2[C@@]1(CC[C@H]3[C@H]2CC=C4[C@@]3(CC[C@@H](C4)O)C)C)C(C)C
ligand 353	Marmelide	10212	CC(=CCOC1=C2C(=CC3=C1OC=C3)C=CC(=O)O2)C
ligand 354	seselin	68229	CC1(C=CC2=C(O1)C=CC3=C2OC(=O)C=C3)C
ligand 355	thiosulfinate	58219327	C/C=C/SS(=O)/C=C/C
ligand 356	ajoene	5386591	C=CCSS/C=C/CS(=O)CC=C
ligand 357	theaflavin-3,3 digallate	135536164	C1C(C(OC2=CC(=CC(=C21)O)O)C3=CC4=C(C(=C(C=C4C5C(CC6=C(C=C(C=C6O5)O)O)OC(=O)C7=CC(=C(C(=C7)O)O)O)O)O)C(=O)C(=C3)O)OC(=O)C8=CC(=C(C(=C8)O)O)O
ligand 358	theaflavin digallate	5748168	C1[C@H]([C@H](OC2=CC(=CC(=C21)O)OC(=O)C3=CC(=C(C(=C3)O)O)O)C4=CC(=C(C5=C(C(=O)C=C(C=C45)C6[C@@H](CC7=C(C=C(C=C7O6)O)O)O)O)OC(=O)C8=CC(=C(C(=C8)O)
ligand 359	epicatechin gallate	107905	C1[C@H]([C@H](OC2=CC(=CC(=C21)O)O)C3=CC(=C(C=C3)O)O)OC(=O)C4=CC(=C(C(=C4)O)O)O
ligand 360	Licocoumarone	503731	CC(=CCC1=C(C2=C(C=C1O)OC(=C2)C3=C(C=C(C=C3)O)O)OC)C
ligand 361	licoflavonol	5481964	CC(=CCC1=C(C2=C(C=C1O)OC(=C(C2=O)O)C3=CC=C(C=C3)O)O)C
ligand 362	glyasperinD	480860	CC(=CCC1=C(C=C2C(=C1OC)C[C@@H](CO2)C3=C(C=C(C=C3)O)O)OC)C
ligand 363	vitexin	5280441	C1=CC(=CC=C1C2=CC(=O)C3=C(O2)C(=C(C=C3O)O)[C@H]4[C@@H]([C@H]([C@@H]([C@H](O4)CO)O)O)O)O
ligand 364	enoxolone	10114	C[C@]12CC[C@](C[C@H]1C3=CC(=O)[C@@H]4[C@]5(CC[C@@H](C([C@@H]5CC[C@]4([C@@]3(CC2)C)C)(C)C)O)C)(C)C(=O)O
ligand 365	licochalcone A	5318998	CC(C)(C=C)C1=C(C=C(C(=C1)/C=C/C(=O)C2=CC=C(C=C2)O)OC)O
ligand 366	licochalcone E	46209991	C[C@H](C1=C(C=C(C(=C1)/C=C/C(=O)C2=CC=C(C=C2)O)OC)O)C(=C)C
ligand 367	Glycycoumarin	5317756	CC(=CCC1=C(C2=C(C=C1O)OC(=O)C(=C2)C3=C(C=C(C=C3)O)O)OC)C
ligand 368	glycyrin	480787	CC(=CCC1=C(C=C2C(=C1OC)C=C(C(=O)O2)C3=C(C=C(C=C3)O)O)OC)C
ligand 369	glycyrol	5320083	CC(=CCC1=C(C2=C(C=C1O)OC(=O)C3=C2OC4=C3C=CC(=C4)O)OC)C
ligand 370	isoliquiritigenin	638278	C1=CC(=CC=C1/C=C/C(=O)C2=C(C=C(C=C2)O)O)O
ligand 371	gallate	54675821	C1=C(C=C(C(=C1O)[O-])O)C(=O)O
ligand 372	neohesperidin	442439	C[C@H]1[C@@H]([C@H]([C@H]([C@@H](O1)O[C@@H]2[C@H]([C@@H]([C@H](O[C@H]2OC3=CC(=C4C(=O)C[C@H](OC4=C3)C5=CC(=C(C=C5)OC)O)O)CO)O)O)O)O)O
ligand 373	diosmin	5281613	C[C@H]1[C@@H]([C@H]([C@H]([C@@H](O1)OC[C@@H]2[C@H]([C@@H]([C@H]([C@@H](O2)OC3=CC(=C4C(=C3)OC(=CC4=O)C5=CC(=C(C=C5)OC)O)O)O)O)O)O)O)O
