# Supplementary material for: In silico characterization of bioactive phytochemicals as antivirals targeting the reovirus σ1 protein for inhibiting σ1-mediated host cell entry
Source: PLoS One. 2026 Jun 3;21(6):e0350009. doi: 10.1371/journal.pone.0350009 (PMC13232839; doi:10.1371/journal.pone.0350009)
Supplement: S1 File — (ZIP) [file pone.0350009.s001.zip › S1_file/MD simulation results.xlsx]

## Sheet: RMSD
Time	Sigma1 (apo)	Sigma1-Catechin gallate	Sigma1-Bilobetin
0	0.0005066	0.292095	3.65593			Average	SD
0.01	0.127781	0.353267	3.62174		Sigma1(apo)	0.94862	0.165968
0.02	0.162393	0.328722	3.65223		sigma1–Catechin gallate	0.68004	0.177983
0.03	0.198407	0.359604	3.65741		Sigma1-Bilobetin	4.10659	0.208047
0.04	0.192661	0.332563	3.62698
0.05	0.224484	0.35507	3.62735
0.06	0.253664	0.341695	3.59029
0.07	0.287894	0.343084	3.49716
0.08	0.309158	0.338454	3.4448
0.09	0.331768	0.33846	3.55019
0.1	0.348581	0.328603	3.59814
0.11	0.373678	0.294942	3.54549
0.12	0.35606	0.284493	3.59012
0.13	0.405788	0.331339	3.6789
0.14	0.401783	0.288224	3.66367
0.15	0.38843	0.271382	3.71698
0.16	0.406867	0.368061	3.66269
0.17	0.39864	0.464346	3.71585
0.18	0.406841	0.427334	3.62366
0.19	0.409236	0.460347	3.72108
0.2	0.404395	0.435694	3.63616
0.21	0.382809	0.446172	3.64668
0.22	0.414765	0.338311	3.71297
0.23	0.407047	0.3571	3.5949
0.24	0.454037	0.373749	3.59483
0.25	0.465615	0.301459	3.61876
0.26	0.490887	0.319976	3.60908
0.27	0.489686	0.371083	3.62333
0.28	0.493719	0.434501	3.64518
0.29	0.477564	0.337313	3.66429
0.3	0.451417	0.354339	3.68674
0.31	0.444205	0.323286	3.67468
0.32	0.460519	0.257788	3.74878
0.33	0.480864	0.293673	3.67675
0.34	0.510409	0.320115	3.68494
0.35	0.49622	0.272983	3.69789
0.36	0.518417	0.330412	3.73517
0.37	0.540968	0.341483	3.7309
0.38	0.543183	0.292774	3.71903
0.39	0.549173	0.314699	3.62719
0.4	0.543751	0.338425	3.57608
0.41	0.524929	0.350555	3.66588
0.42	0.530115	0.360786	3.58312
0.43	0.511833	0.36858	3.60503
0.44	0.54874	0.399206	3.52633
0.45	0.545773	0.366502	3.58059
0.46	0.573337	0.367061	3.59648
0.47	0.536119	0.472869	3.60712
0.48	0.544878	0.410945	3.59642
0.49	0.528099	0.420653	3.64863
0.5	0.530737	0.42783	3.72764
0.51	0.53791	0.398667	3.7001
0.52	0.511459	0.384283	3.58996
0.53	0.515961	0.369536	3.67029
0.54	0.556193	0.42041	3.61238
0.55	0.574256	0.378543	3.55105
0.56	0.547768	0.433047	3.64301
0.57	0.537076	0.40229	3.62257
0.58	0.57804	0.419507	3.69278
0.59	0.611194	0.338762	3.70799
0.6	0.59573	0.270935	3.72998
0.61	0.611077	0.287016	3.71779
0.62	0.611145	0.338805	3.5233
0.63	0.622564	0.278828	3.60544
0.64	0.64253	0.275093	3.64952
0.65	0.650872	0.33618	3.59661
0.66	0.606116	0.321743	3.66024
0.67	0.582866	0.282866	3.64889
0.68	0.582146	0.34105	3.60114
0.69	0.611298	0.357751	3.67852
0.7	0.633377	0.363912	3.60403
0.71	0.665994	0.320568	3.58083
0.72	0.627729	0.406867	3.50133
0.73	0.563541	0.344769	3.48336
0.74	0.533287	0.263476	3.41111
0.75	0.558312	0.235026	3.39515
0.76	0.542415	0.233846	3.33316
0.77	0.51249	0.252133	3.2716
0.78	0.507015	0.25968	3.29378
0.79	0.532779	0.241707	3.30311
0.8	0.550549	0.268876	3.22875
0.81	0.603527	0.237594	3.20891
0.82	0.654554	0.304444	3.31621
0.83	0.69013	0.269515	3.20745
0.84	0.676374	0.264135	3.19699
0.85	0.684847	0.337571	3.27358
0.86	0.683006	0.354748	3.31447
0.87	0.668993	0.302685	3.33761
0.88	0.675698	0.396697	3.34834
0.89	0.686062	0.342683	3.32121
0.9	0.704039	0.367704	3.32433
0.91	0.717898	0.354179	3.33054
0.92	0.724764	0.28659	3.36787
0.93	0.682215	0.320786	3.31333
0.94	0.74064	0.370964	3.27305
0.95	0.735928	0.298821	3.28433
0.96	0.714998	0.350033	3.27706
0.97	0.696574	0.373175	3.32099
0.98	0.713313	0.317325	3.34236
0.99	0.68333	0.352689	3.39227
1	0.691248	0.296588	3.37913
1.01	0.680643	0.311616	3.35023
1.02	0.663832	0.27312	3.31706
1.03	0.653694	0.320866	3.4391
1.04	0.640742	0.286405	3.28174
1.05	0.634805	0.243468	3.25024
1.06	0.605543	0.249609	3.3491
1.07	0.658263	0.277471	3.26195
1.08	0.625003	0.319655	3.20969
1.09	0.662929	0.322305	3.35125
1.1	0.649999	0.332983	3.42681
1.11	0.642108	0.301286	3.42123
1.12	0.654957	0.328021	3.43994
1.13	0.676328	0.295196	3.46137
1.14	0.692105	0.265047	3.43227
1.15	0.702359	0.291168	3.53493
1.16	0.710655	0.325678	3.49654
1.17	0.672268	0.328146	3.44795
1.18	0.694697	0.31208	3.49527
1.19	0.67077	0.351375	3.4243
1.2	0.66962	0.363068	3.49468
1.21	0.683841	0.442931	3.37445
1.22	0.684123	0.417039	3.39745
1.23	0.726656	0.370838	3.43825
1.24	0.696823	0.353923	3.39124
1.25	0.686412	0.310939	3.41664
1.26	0.651999	0.326223	3.38554
1.27	0.655142	0.390719	3.45364
1.28	0.687981	0.38337	3.34985
1.29	0.725316	0.382244	3.36112
1.3	0.741408	0.378311	3.4346
1.31	0.720913	0.371642	3.3239
1.32	0.71915	0.376681	3.30094
1.33	0.734221	0.29815	3.36989
1.34	0.736998	0.317215	3.39871
1.35	0.760561	0.333473	3.34921
1.36	0.770918	0.323892	3.28717
1.37	0.763047	0.385852	3.21574
1.38	0.699872	0.377125	3.15642
1.39	0.736665	0.415767	3.22363
1.4	0.754587	0.325914	3.29825
1.41	0.735224	0.441958	3.35533
1.42	0.668682	0.399498	3.37387
1.43	0.652891	0.373587	3.34885
1.44	0.642178	0.383516	3.43539
1.45	0.633751	0.337663	3.40341
1.46	0.600767	0.357532	3.44041
1.47	0.611433	0.337588	3.48247
1.48	0.606717	0.367382	3.49396
1.49	0.598497	0.322962	3.47995
1.5	0.604277	0.349098	3.46696
1.51	0.637268	0.326101	3.49182
1.52	0.64778	0.448508	3.44727
1.53	0.658601	0.329352	3.54929
1.54	0.674878	0.326685	3.55347
1.55	0.66436	0.339749	3.59961
1.56	0.677316	0.355742	3.68443
1.57	0.666054	0.325222	3.66663
1.58	0.66435	0.369284	3.65987
1.59	0.689766	0.371234	3.69964
1.6	0.67078	0.369444	3.70525
1.61	0.660433	0.295836	3.66083
1.62	0.640084	0.320213	3.65889
1.63	0.657258	0.328408	3.61153
1.64	0.63678	0.415575	3.64739
1.65	0.667672	0.36091	3.68342
1.66	0.698937	0.385744	3.70849
1.67	0.666336	0.307552	3.76521
1.68	0.722422	0.279364	3.62963
1.69	0.736703	0.294466	3.61157
1.7	0.713166	0.258922	3.8094
1.71	0.739078	0.243975	3.87339
1.72	0.740941	0.314045	4.02952
1.73	0.754253	0.32497	3.84278
1.74	0.81013	0.417505	3.71385
1.75	0.795954	0.279769	3.75129
1.76	0.81386	0.313153	3.70229
1.77	0.782875	0.28418	3.76753
1.78	0.769446	0.309857	3.74068
1.79	0.765827	0.341241	3.74907
1.8	0.769049	0.26206	3.69532
1.81	0.770819	0.362282	3.73802
1.82	0.739809	0.366537	3.74274
1.83	0.725795	0.378144	3.75268
1.84	0.688017	0.323233	3.86747
1.85	0.667426	0.321418	3.794
1.86	0.711043	0.337244	3.76223
1.87	0.709813	0.339102	3.78817
1.88	0.672084	0.374166	3.69885
1.89	0.67916	0.326213	3.6375
1.9	0.693082	0.382289	3.74161
1.91	0.713809	0.435937	3.72597
1.92	0.715718	0.420155	3.60127
1.93	0.718111	0.371478	3.58648
1.94	0.706662	0.34852	3.49608
1.95	0.69598	0.261814	3.60132
1.96	0.697069	0.297855	3.63804
1.97	0.69494	0.327458	3.61966
1.98	0.676402	0.318436	3.57248
1.99	0.623547	0.324777	3.52305
2	0.60916	0.369388	3.46177
2.01	0.638479	0.316869	3.41157
2.02	0.638776	0.283159	3.43857
2.03	0.643486	0.3251	3.39211
2.04	0.660477	0.338013	3.3745
2.05	0.679904	0.400617	3.43712
2.06	0.646858	0.328847	3.47697
2.07	0.631845	0.297491	3.58836
2.08	0.620399	0.262117	3.48013
2.09	0.621876	0.299733	3.5867
2.1	0.581248	0.310337	3.45546
2.11	0.604613	0.313083	3.39105
2.12	0.634214	0.334655	3.5119
2.13	0.622718	0.320227	3.53131
2.14	0.645573	0.293674	3.46222
2.15	0.653465	0.282411	3.32765
2.16	0.68067	0.291677	3.37785
2.17	0.682952	0.379542	3.41001
2.18	0.693968	0.352806	3.40101
2.19	0.71523	0.333536	3.2866
2.2	0.700839	0.381524	3.18887
2.21	0.672679	0.297932	3.17605
2.22	0.664443	0.326378	3.21622
2.23	0.66627	0.347586	3.19855
2.24	0.65517	0.338737	3.248
2.25	0.611591	0.304409	3.15763
2.26	0.59276	0.302897	3.25436
2.27	0.591687	0.370697	3.2319
2.28	0.619241	0.305383	3.28235
2.29	0.617703	0.307098	3.24502
2.3	0.634232	0.389582	3.37013
2.31	0.673351	0.354611	3.29011
2.32	0.694307	0.40369	3.29667
2.33	0.705512	0.325458	3.19683
2.34	0.700554	0.416636	3.18462
2.35	0.709805	0.494725	3.2096
2.36	0.715749	0.444611	3.18715
2.37	0.698149	0.42922	3.29671
2.38	0.70108	0.420357	3.25071
2.39	0.700216	0.452943	3.34609
2.4	0.696208	0.480519	3.34521
2.41	0.696909	0.398991	3.39432
2.42	0.724692	0.413689	3.45174
2.43	0.757499	0.34947	3.37639
2.44	0.773195	0.367992	3.34147
2.45	0.741391	0.334042	3.40417
2.46	0.755659	0.319136	3.31466
2.47	0.724024	0.365585	3.36938
2.48	0.731731	0.366877	3.37407
2.49	0.735016	0.385621	3.30377
2.5	0.726988	0.396302	3.30368
2.51	0.723554	0.365265	3.28342
2.52	0.703514	0.321007	3.40917
2.53	0.690627	0.298149	3.44535
2.54	0.714067	0.350693	3.4917
2.55	0.724243	0.403492	3.46884
2.56	0.743257	0.337145	3.52208
2.57	0.756442	0.364236	3.3968
2.58	0.793201	0.394556	3.43586
2.59	0.821786	0.37975	3.6062
2.6	0.860593	0.348232	3.5606
2.61	0.869244	0.388892	3.39641
2.62	0.854385	0.423045	3.42109
2.63	0.852607	0.41827	3.47684
2.64	0.830618	0.449495	3.40927
2.65	0.800987	0.422396	3.40606
2.66	0.796776	0.34979	3.33655
2.67	0.812384	0.38196	3.32
2.68	0.801595	0.432833	3.33342
2.69	0.820719	0.313022	3.35756
2.7	0.820464	0.440622	3.40899
2.71	0.832493	0.342017	3.43538
2.72	0.849014	0.363008	3.27092
2.73	0.843688	0.349623	3.3849
2.74	0.849595	0.366875	3.29561
2.75	0.832681	0.341604	3.25168
2.76	0.829338	0.350905	3.28409
2.77	0.832071	0.372848	3.41824
2.78	0.835232	0.365692	3.40604
2.79	0.872639	0.34473	3.38592
2.8	0.874585	0.308617	3.34906
2.81	0.832833	0.420464	3.32978
2.82	0.841078	0.30598	3.40059
2.83	0.81699	0.349484	3.4116
2.84	0.853653	0.376645	3.35947
2.85	0.830925	0.399208	3.4015
2.86	0.843605	0.403736	3.33624
2.87	0.848248	0.347866	3.43224
2.88	0.87834	0.371075	3.51975
2.89	0.835792	0.347	3.41401
2.9	0.823576	0.402698	3.43388
2.91	0.810857	0.32594	3.45604
2.92	0.794848	0.323929	3.42228
2.93	0.804009	0.290051	3.49927
2.94	0.822928	0.341021	3.35566
2.95	0.79888	0.313725	3.40275
2.96	0.830109	0.376022	3.40417
2.97	0.847225	0.337844	3.41447
2.98	0.860303	0.323433	3.37638
2.99	0.818493	0.359301	3.42337
3	0.79712	0.373411	3.4062
3.01	0.806333	0.369746	3.43384
3.02	0.79761	0.404623	3.50909
3.03	0.762715	0.342338	3.57392
3.04	0.754561	0.354623	3.51873
3.05	0.762805	0.344872	3.53289
3.06	0.753047	0.291092	3.57703
3.07	0.776802	0.309643	3.51723
3.08	0.804442	0.261034	3.67969
3.09	0.79772	0.294679	3.57012
3.1	0.828724	0.3295	3.69067
3.11	0.797046	0.288604	3.5658
3.12	0.822061	0.35417	3.64136
3.13	0.800049	0.323978	3.69549
3.14	0.782959	0.257363	3.59733
3.15	0.784394	0.291073	3.6103
3.16	0.765553	0.33636	3.57672
3.17	0.801423	0.364415	3.58832
3.18	0.810726	0.367514	3.61936
3.19	0.818921	0.348026	3.56457
3.2	0.787759	0.300333	3.65406
3.21	0.771215	0.451465	3.6965
3.22	0.758344	0.304479	3.62756
3.23	0.785169	0.315177	3.63327
3.24	0.822339	0.335383	3.57917
3.25	0.832266	0.289999	3.5507
3.26	0.816474	0.349612	3.5998
3.27	0.819239	0.321996	3.5116
3.28	0.824958	0.319479	3.47432
3.29	0.858282	0.303838	3.46182
3.3	0.88801	0.309671	3.47227
3.31	0.893349	0.318779	3.5025
3.32	0.884418	0.249152	3.5469
3.33	0.865712	0.269205	3.50099
3.34	0.89252	0.263199	3.4955
3.35	0.903177	0.351413	3.46472
3.36	0.875864	0.295955	3.45432
3.37	0.896378	0.333305	3.59889
3.38	0.890877	0.341961	3.52477
3.39	0.876938	0.351332	3.51196
3.4	0.870967	0.350371	3.52849
3.41	0.829674	0.312433	3.5805
3.42	0.847758	0.337166	3.50603
3.43	0.878023	0.345649	3.48689
3.44	0.854415	0.343568	3.37311
3.45	0.849934	0.315577	3.47908
3.46	0.823534	0.320068	3.61421
3.47	0.854099	0.342275	3.70368
3.48	0.853337	0.338744	3.67725
3.49	0.857633	0.271375	3.62751
3.5	0.86442	0.313183	3.57881
3.51	0.866494	0.33222	3.50831
3.52	0.885422	0.37574	3.45236
3.53	0.918545	0.366512	3.47861
3.54	0.927255	0.38737	3.49928
3.55	0.944808	0.268576	3.5364
3.56	0.918888	0.338241	3.58463
3.57	0.915357	0.392377	3.66154
3.58	0.934412	0.410451	3.6284
3.59	0.902486	0.43445	3.56949
3.6	0.879987	0.377469	3.60794
3.61	0.90986	0.391821	3.57175
3.62	0.908065	0.442552	3.58613
3.63	0.890184	0.432783	3.57175
3.64	0.873865	0.504656	3.58671
3.65	0.849651	0.45535	3.50206
3.66	0.798225	0.429384	3.53936
3.67	0.810679	0.526414	3.53499
3.68	0.82347	0.393708	3.5076
3.69	0.816963	0.419668	3.4727
3.7	0.796303	0.420314	3.44828
3.71	0.766542	0.35346	3.44997
3.72	0.786657	0.304927	3.38625
3.73	0.756515	0.323588	3.34084
3.74	0.735821	0.362708	3.40943
3.75	0.713512	0.346463	3.41557
3.76	0.734176	0.386151	3.40828
3.77	0.765605	0.395194	3.48483
3.78	0.761472	0.398486	3.4815
3.79	0.764974	0.356942	3.50286
3.8	0.755816	0.328979	3.55311
3.81	0.734621	0.387288	3.5292
3.82	0.71641	0.359227	3.48358
3.83	0.712951	0.362562	3.75325
3.84	0.715757	0.355371	3.89976
3.85	0.743379	0.353042	3.98452
3.86	0.732744	0.360267	3.84244
3.87	0.715075	0.354236	3.83331
3.88	0.744109	0.375279	3.94907
3.89	0.767044	0.405937	3.92887
3.9	0.740029	0.383982	3.83511
3.91	0.730962	0.42707	3.94838
3.92	0.708707	0.420854	3.91174
3.93	0.717196	0.41213	3.88116
3.94	0.713603	0.454032	3.77662
3.95	0.700337	0.447383	3.78699
3.96	0.684883	0.45648	3.6605
3.97	0.698355	0.504088	3.69234
3.98	0.696969	0.483433	3.70792
3.99	0.719848	0.434122	3.70508
4	0.705288	0.42293	3.52228
4.01	0.699248	0.448034	3.58888
4.02	0.707234	0.442625	3.6268
4.03	0.725033	0.440627	3.59132
4.04	0.748179	0.436195	3.58247
4.05	0.775757	0.426754	3.51318
4.06	0.732941	0.444648	3.51239
4.07	0.737493	0.410639	3.5263
4.08	0.732055	0.421106	3.46624
4.09	0.730174	0.350548	3.54199
4.1	0.733418	0.314609	3.55511
4.11	0.745532	0.382091	3.56809
4.12	0.716447	0.347629	3.62732
4.13	0.741693	0.389261	3.73684
4.14	0.72993	0.341997	3.68056
4.15	0.742586	0.350755	3.72925
4.16	0.746933	0.317083	3.69531
4.17	0.73389	0.368022	3.68409
4.18	0.707731	0.345965	3.75593
4.19	0.758703	0.395609	3.7121
4.2	0.775605	0.317626	3.72555
4.21	0.774212	0.423555	3.72763
4.22	0.755115	0.37617	3.7827
4.23	0.763314	0.387308	3.78519
4.24	0.758979	0.368683	3.78111
4.25	0.764062	0.341397	3.73606
4.26	0.782636	0.362764	3.70598
4.27	0.782858	0.452036	3.76141
4.28	0.796961	0.394743	3.68558
4.29	0.819017	0.426449	3.67555
4.3	0.787647	0.365035	3.71588
4.31	0.782429	0.330764	3.65147
4.32	0.792944	0.328485	3.67365
4.33	0.802411	0.326683	3.68683
4.34	0.813089	0.427364	3.73647
4.35	0.787871	0.376704	3.62023
4.36	0.800951	0.366662	3.62991
4.37	0.79423	0.388785	3.82592
4.38	0.772595	0.381276	3.83817
4.39	0.756093	0.423832	3.60719
4.4	0.773876	0.397642	3.54912
4.41	0.786248	0.380264	3.52366
4.42	0.759329	0.314361	3.50967
4.43	0.757044	0.388755	3.52966
4.44	0.75375	0.374575	3.52393
4.45	0.752718	0.32643	3.52058
4.46	0.747041	0.325054	3.46802
4.47	0.732051	0.379194	3.46623
4.48	0.747964	0.395549	3.4956
4.49	0.789649	0.374318	3.52204
4.5	0.77572	0.36908	3.49032
4.51	0.764016	0.352018	3.48144
4.52	0.791176	0.352515	3.52815
4.53	0.793248	0.384374	3.55104
4.54	0.764046	0.373343	3.54594
4.55	0.75789	0.414685	3.50434
4.56	0.788666	0.371867	3.49977
4.57	0.789311	0.303276	3.54483
4.58	0.763572	0.317264	3.50402
4.59	0.787868	0.317238	3.50152
4.6	0.785311	0.337767	3.51945
4.61	0.789135	0.298249	3.56215
4.62	0.776411	0.296537	3.63065
4.63	0.77405	0.328725	3.65762
4.64	0.785826	0.261921	3.73468
4.65	0.775641	0.252014	3.72611
4.66	0.775758	0.249543	3.618
4.67	0.770768	0.266188	3.6876
4.68	0.751511	0.310993	3.6943
4.69	0.77818	0.283493	3.64226
4.7	0.763051	0.362669	3.6565
4.71	0.785033	0.287618	3.70774
4.72	0.765043	0.329578	3.67538
4.73	0.757707	0.326017	3.61623
4.74	0.763458	0.28289	3.59106
4.75	0.795042	0.314682	3.55997
4.76	0.791238	0.319262	3.6104
4.77	0.793356	0.337688	3.60068
4.78	0.802998	0.443355	3.6387
4.79	0.815079	0.510054	3.63959
4.8	0.804018	0.375567	3.61048
4.81	0.835194	0.350355	3.60303
4.82	0.843335	0.286581	3.57513
4.83	0.851997	0.272584	3.4608
4.84	0.871088	0.253794	3.47416
4.85	0.861716	0.289116	3.52278
4.86	0.902334	0.292414	3.52148
4.87	0.878945	0.253879	3.56659
4.88	0.861033	0.27694	3.53405
4.89	0.882136	0.285411	3.58497
4.9	0.871982	0.247284	3.61451
4.91	0.888688	0.275009	3.59026
4.92	0.883493	0.30862	3.6245
4.93	0.914682	0.320941	3.63648
4.94	0.943977	0.278989	3.60098
4.95	0.940836	0.300451	3.57168
4.96	0.949995	0.308133	3.61284
4.97	0.933164	0.303904	3.54986
4.98	0.932609	0.279425	3.542
4.99	0.912142	0.292959	3.49042
5	0.893911	0.280208	3.42003
5.01	0.91971	0.291401	3.41529
5.02	0.890575	0.249902	3.3894
5.03	0.843117	0.267251	3.40981
5.04	0.812265	0.243772	3.49035
5.05	0.773697	0.284377	3.49133
5.06	0.763362	0.255166	3.51643
5.07	0.785807	0.280746	3.53862
5.08	0.777136	0.28929	3.50066
5.09	0.764067	0.273752	3.54261
5.1	0.738074	0.263757	3.54324
5.11	0.758978	0.286384	3.57729
5.12	0.697473	0.28016	3.53753
5.13	0.66681	0.33058	3.56409
5.14	0.646914	0.307666	3.54173
5.15	0.66061	0.302731	3.53442
5.16	0.667158	0.313013	3.51514
5.17	0.676348	0.270135	3.48848
5.18	0.703133	0.291544	3.44277
5.19	0.702998	0.317748	3.42435
5.2	0.702421	0.320264	3.48749
5.21	0.700078	0.33927	3.44775
5.22	0.70236	0.271178	3.44986
5.23	0.709776	0.283422	3.4342
5.24	0.742407	0.377719	3.42301
5.25	0.76473	0.275761	3.46924
5.26	0.798605	0.306572	3.40655
5.27	0.831526	0.252388	3.44239
5.28	0.816996	0.235075	3.41757
5.29	0.82888	0.250108	3.40486
5.3	0.828727	0.264937	3.48226
5.31	0.819677	0.24078	3.48358
5.32	0.816627	0.296646	3.49066
5.33	0.819597	0.269868	3.4889
5.34	0.818461	0.306862	3.48095
5.35	0.806397	0.308185	3.51489
5.36	0.829349	0.249476	3.41469
5.37	0.839806	0.285949	3.4652
5.38	0.872779	0.284998	3.46024
5.39	0.892734	0.298237	3.46508
5.4	0.905886	0.244712	3.50318
5.41	0.91167	0.292597	3.5037
5.42	0.949481	0.216646	3.49359
5.43	0.984456	0.255554	3.46271
5.44	0.956354	0.227988	3.44085
5.45	0.907201	0.246343	3.46879
5.46	0.923554	0.300957	3.51311
5.47	0.9187	0.267975	3.50684
5.48	0.938108	0.289009	3.52111
5.49	0.942666	0.214555	3.6149
5.5	0.958357	0.233878	3.58049
5.51	0.965959	0.242455	3.53972
5.52	0.958816	0.303519	3.60138
5.53	0.966122	0.24596	3.52276
5.54	0.966018	0.296193	3.53896
5.55	0.934859	0.287509	3.56839
5.56	0.934099	0.285181	3.61788
5.57	0.891568	0.272408	3.68279
5.58	0.873018	0.328608	3.64478
5.59	0.931752	0.302539	3.71367
5.6	0.946569	0.319206	3.64067
5.61	0.948293	0.407013	3.68295
5.62	0.942833	0.289519	3.75185
5.63	0.975164	0.281983	3.67244
5.64	0.978043	0.261076	3.63497
5.65	0.987299	0.246707	3.61904
5.66	1.00091	0.257598	3.6512
5.67	0.981185	0.254866	3.67515
5.68	0.940998	0.278688	3.7569
5.69	0.977058	0.251608	3.75601
5.7	0.984495	0.325832	3.71871
5.71	0.986627	0.251792	3.79024
5.72	1.00795	0.239737	3.66061
5.73	1.01961	0.293374	3.75487
5.74	1.02762	0.255701	3.68377
5.75	1.01723	0.274925	3.69094
5.76	0.996519	0.253319	3.69801
5.77	0.971217	0.306243	3.69355
5.78	0.952593	0.319091	3.64971
5.79	0.942917	0.34512	3.71584
5.8	0.890543	0.399921	3.73161
5.81	0.85475	0.34334	3.67831
5.82	0.844033	0.297403	3.63804
5.83	0.839513	0.333745	3.59742
5.84	0.830943	0.296623	3.73255
5.85	0.817277	0.289709	3.69499
5.86	0.831141	0.289703	3.71865
5.87	0.833627	0.287379	3.6992
5.88	0.815953	0.246062	3.70095
5.89	0.792592	0.252024	3.85191
5.9	0.766315	0.267367	3.69885
5.91	0.796956	0.278274	3.68196
5.92	0.82665	0.246078	3.6158
5.93	0.829033	0.316791	3.63546
5.94	0.81827	0.351164	3.59724
5.95	0.869914	0.28104	3.67222
5.96	0.881806	0.287658	3.64426
5.97	0.905467	0.371623	3.58533
5.98	0.882135	0.496237	3.59617
5.99	0.845958	0.435202	3.629
6	0.816737	0.3653	3.61197
6.01	0.785148	0.342322	3.6277
6.02	0.792481	0.303292	3.59806
6.03	0.782767	0.303908	3.55461
6.04	0.768996	0.32424	3.53689
6.05	0.78678	0.334088	3.60285
6.06	0.785173	0.297301	3.57483
6.07	0.756752	0.355034	3.65365
6.08	0.734462	0.318325	3.64507
6.09	0.744073	0.329604	3.65333
6.1	0.733615	0.263318	3.62205
6.11	0.732285	0.283649	3.57809
6.12	0.718491	0.282695	3.63407
6.13	0.698465	0.248694	3.59865
6.14	0.71994	0.266257	3.57342
6.15	0.726182	0.277792	3.56054
6.16	0.722141	0.235276	3.56021
6.17	0.751911	0.207873	3.58897
6.18	0.749716	0.251961	3.59925
6.19	0.73022	0.287724	3.64025
6.2	0.750226	0.268581	3.63027
6.21	0.748096	0.32338	3.61692
6.22	0.74438	0.352568	3.64887
6.23	0.743679	0.329036	3.62693
6.24	0.746905	0.269451	3.66772
6.25	0.755918	0.294606	3.73737
6.26	0.749205	0.303972	3.75803
6.27	0.739632	0.253294	3.75606
6.28	0.734564	0.309074	3.73192
6.29	0.758948	0.301544	3.60771
6.3	0.760032	0.331773	3.59713
6.31	0.738952	0.321819	3.9491
6.32	0.747032	0.296242	3.74181
6.33	0.72542	0.324811	3.92567
6.34	0.730905	0.382102	3.84843
6.35	0.715931	0.344764	3.85702
6.36	0.737702	0.367276	3.8986
6.37	0.724689	0.41092	3.82218
6.38	0.696006	0.435783	3.85438
6.39	0.706407	0.376478	3.79115
6.4	0.637835	0.378162	3.8412
6.41	0.62114	0.34222	3.77295
6.42	0.622549	0.381677	3.75966
6.43	0.641599	0.383053	3.7222
6.44	0.644379	0.440938	3.75141
6.45	0.6571	0.420841	3.71919
6.46	0.656756	0.380545	3.7101
6.47	0.645914	0.38938	3.77111
6.48	0.647993	0.397455	3.73998
6.49	0.635896	0.369261	3.75322
6.5	0.663262	0.361048	3.7847
6.51	0.615804	0.365687	3.80726
6.52	0.612664	0.356765	3.73238
6.53	0.628814	0.370577	3.7789
6.54	0.579657	0.369759	3.81422
6.55	0.572038	0.341358	3.859
6.56	0.605615	0.318565	3.83271
6.57	0.63244	0.277358	3.74284
6.58	0.612987	0.277097	3.77819
6.59	0.612225	0.251397	3.73893
6.6	0.609585	0.290289	3.67789
6.61	0.60113	0.31158	3.77322
6.62	0.602749	0.318209	3.83651
6.63	0.581611	0.294452	3.81125
6.64	0.566717	0.303343	3.77781
6.65	0.584484	0.264275	3.75419
6.66	0.554012	0.223316	3.73694
6.67	0.5555	0.239116	3.82478
6.68	0.516017	0.321419	3.75727
6.69	0.517498	0.321017	3.81468
6.7	0.536231	0.29131	3.78966
6.71	0.55341	0.303658	3.75211
6.72	0.55769	0.333111	3.84202
6.73	0.571916	0.354517	3.88505
6.74	0.5699	0.316063	3.82025
6.75	0.563889	0.29357	3.81602
6.76	0.581096	0.267368	3.63901
6.77	0.594129	0.311769	3.63918
6.78	0.606249	0.317862	3.66327
6.79	0.602096	0.32669	3.76037
6.8	0.62691	0.284452	3.72362
6.81	0.622409	0.264095	3.71261
6.82	0.609475	0.273207	3.77633
6.83	0.603608	0.301773	3.72067
6.84	0.641667	0.269168	3.7623
6.85	0.646233	0.267534	3.81096
6.86	0.642675	0.243753	3.77503
6.87	0.660646	0.265889	3.79193
6.88	0.642503	0.354874	3.82399
6.89	0.669248	0.294808	3.79837
6.9	0.697444	0.275941	3.75482
6.91	0.652916	0.275302	3.75101
6.92	0.658324	0.238497	3.77397
6.93	0.669763	0.247613	3.70216
6.94	0.647791	0.279955	3.73703
6.95	0.661897	0.235724	3.83361
6.96	0.629949	0.2713	3.82295
6.97	0.678368	0.275144	3.73669
6.98	0.653165	0.302207	3.80605
6.99	0.656336	0.321253	3.72992
7	0.655194	0.38733	3.73842
7.01	0.64244	0.332266	3.70892
7.02	0.643664	0.393071	3.64791
7.03	0.657578	0.312686	3.70947
7.04	0.649846	0.292395	3.73164
7.05	0.647653	0.318128	3.63314
7.06	0.613896	0.3189	3.71287
7.07	0.606216	0.369837	3.72743
7.08	0.625976	0.283468	3.64054
7.09	0.60928	0.352769	3.64217
7.1	0.609233	0.351677	3.61515
7.11	0.61786	0.355116	3.63229
7.12	0.614206	0.266194	3.65069
7.13	0.616755	0.324148	3.64676
7.14	0.636747	0.332923	3.69515
7.15	0.608198	0.310967	3.69352
7.16	0.602744	0.266101	3.68689
7.17	0.59665	0.239832	3.64757
7.18	0.614671	0.253812	3.72514
7.19	0.623302	0.291397	3.7561
7.2	0.651428	0.3136	3.66518
7.21	0.618023	0.326547	3.65017
7.22	0.578571	0.38519	3.60744
7.23	0.596854	0.355795	3.62549
7.24	0.56226	0.365226	3.68597
7.25	0.57845	0.376712	3.62632
7.26	0.569606	0.373206	3.60211
7.27	0.561164	0.371095	3.7329
7.28	0.576415	0.38849	3.7257
7.29	0.592139	0.329271	3.57167
7.3	0.586927	0.353274	3.56868
7.31	0.560995	0.307601	3.66878
7.32	0.603016	0.360807	3.63252
7.33	0.619329	0.314869	3.59848
7.34	0.640327	0.363543	3.54849
7.35	0.616754	0.35427	3.54618
7.36	0.630231	0.358685	3.53366
7.37	0.622228	0.346375	3.55186
7.38	0.607214	0.365866	3.52761
7.39	0.589334	0.304735	3.55768
7.4	0.596673	0.29095	3.52337
7.41	0.615402	0.272375	3.51222
7.42	0.619418	0.297951	3.55988
7.43	0.61617	0.361471	3.51214
7.44	0.652797	0.33662	3.53007
7.45	0.647942	0.345026	3.4377
7.46	0.664921	0.321073	3.44463
7.47	0.670495	0.354776	3.41147
7.48	0.690274	0.345262	3.43514
7.49	0.74636	0.289423	3.45581
7.5	0.737287	0.345482	3.46687
7.51	0.71075	0.293674	3.53367
7.52	0.699751	0.324521	3.57249
7.53	0.716933	0.331657	3.53293
7.54	0.689273	0.347868	3.50099
7.55	0.720784	0.293868	3.53842
7.56	0.710864	0.264691	3.52173
7.57	0.73182	0.267639	3.49092
7.58	0.730305	0.308989	3.59212
7.59	0.731669	0.314934	3.53521
7.6	0.747861	0.342154	3.48944
7.61	0.741104	0.378114	3.50469
7.62	0.718057	0.386422	3.45767
7.63	0.713084	0.313182	3.46587
7.64	0.691789	0.275553	3.54309
7.65	0.695162	0.269796	3.53527
7.66	0.715017	0.264174	3.52972
7.67	0.69797	0.277217	3.51482
7.68	0.712046	0.309301	3.54259
7.69	0.698746	0.282601	3.51321
7.7	0.687544	0.281445	3.416
7.71	0.714557	0.310381	3.35491
7.72	0.72544	0.356502	3.44905
7.73	0.761493	0.291456	3.44701
7.74	0.756495	0.303666	3.46324
7.75	0.754744	0.363754	3.52157
7.76	0.783542	0.393704	3.53281
7.77	0.805821	0.386557	3.40646
7.78	0.831163	0.360031	3.37406
7.79	0.81072	0.373756	3.46989
7.8	0.819882	0.318166	3.45825
7.81	0.83725	0.332374	3.45011
7.82	0.824376	0.318006	3.41014
7.83	0.833986	0.286389	3.48983
7.84	0.815375	0.28348	3.52319
7.85	0.812752	0.299343	3.6391
7.86	0.801377	0.358707	3.55561
7.87	0.729078	0.347363	3.56474
7.88	0.742148	0.321568	3.57831
7.89	0.732068	0.296092	3.6713
7.9	0.762219	0.310338	3.57402
7.91	0.738211	0.324911	3.42152
7.92	0.720354	0.298923	3.42993
7.93	0.702398	0.336133	3.50497
7.94	0.703089	0.353151	3.57152
7.95	0.669632	0.357723	3.5031
7.96	0.654793	0.310626	3.55086
7.97	0.684272	0.334299	3.49785
7.98	0.708131	0.350606	3.54199
7.99	0.704908	0.37046	3.53619
8	0.745674	0.393131	3.6227
8.01	0.703434	0.326995	3.61668
8.02	0.686904	0.346136	3.62445
8.03	0.707842	0.296888	3.54418
8.04	0.725791	0.366572	3.58483
8.05	0.736191	0.392743	3.52358
8.06	0.764867	0.421074	3.55838
8.07	0.751581	0.409164	3.56537
8.08	0.780058	0.441421	3.65196
8.09	0.782663	0.420963	3.64205
8.1	0.796799	0.355991	3.67167
8.11	0.840989	0.333005	3.6161
8.12	0.838007	0.367548	3.63249
8.13	0.835831	0.42701	3.58308
8.14	0.886402	0.454499	3.60831
8.15	0.911144	0.436423	3.65045
8.16	0.931061	0.435973	3.63939
8.17	0.894793	0.410562	3.65504
8.18	0.894671	0.397351	3.70298
8.19	0.868851	0.415836	3.62277
8.2	0.854759	0.471287	3.60269
8.21	0.884648	0.382517	3.66392
8.22	0.9024	0.400137	3.66936
8.23	0.905233	0.370995	3.60438
8.24	0.904876	0.438278	3.62585
8.25	0.89876	0.399579	3.6139
8.26	0.923896	0.430909	3.61109
8.27	0.941316	0.422316	3.66716
8.28	0.948295	0.416909	3.67164
8.29	0.964815	0.485115	3.63085
8.3	0.97367	0.497682	3.67899
8.31	0.951469	0.473409	3.66147
8.32	0.957465	0.45438	3.59291
8.33	0.990798	0.439948	3.58231
8.34	0.964776	0.36726	3.64239
8.35	0.959359	0.381153	3.66993
8.36	0.979465	0.399888	3.61016
8.37	1.00196	0.359957	3.63338
8.38	0.989958	0.354272	3.61891
8.39	1.02256	0.369876	3.64835
8.4	1.05291	0.406492	3.61191
8.41	1.0825	0.392226	3.61732
8.42	1.05352	0.462105	3.70606
8.43	1.11107	0.398095	3.70654
8.44	1.13416	0.456734	3.73874
8.45	1.15	0.416372	3.86393
8.46	1.16671	0.384639	3.8572
8.47	1.13252	0.405926	3.8589
8.48	1.09169	0.396824	3.82558
8.49	1.06165	0.390743	3.74892
8.5	1.07066	0.440753	3.78103
8.51	1.09462	0.354534	3.75959
8.52	1.07826	0.347588	3.74933
8.53	1.06738	0.353248	3.80413
8.54	1.05491	0.417216	3.83002
8.55	1.05491	0.440415	3.91217
8.56	1.08671	0.407829	3.87899
8.57	1.09071	0.375455	3.88877
8.58	1.0896	0.360194	3.78796
8.59	1.13014	0.348009	3.79869
8.6	1.1295	0.336156	3.77733
8.61	1.14922	0.349762	3.71545
8.62	1.16824	0.311918	3.66907
8.63	1.19445	0.342585	3.64719
8.64	1.19706	0.361883	3.69496
8.65	1.14826	0.314001	3.64453
8.66	1.16882	0.342817	3.66699
8.67	1.16992	0.307358	3.70208
8.68	1.18494	0.36881	3.7761
8.69	1.1929	0.321681	3.72805
8.7	1.15545	0.273437	3.75084
8.71	1.15134	0.266896	3.70523
8.72	1.17422	0.325239	3.5951
8.73	1.16628	0.310432	3.63396
8.74	1.13586	0.32723	3.66796
8.75	1.14672	0.282785	3.65921
8.76	1.08765	0.274	3.66761
8.77	1.08557	0.298306	3.64426
8.78	1.08901	0.312817	3.66326
8.79	1.092	0.287556	3.6366
8.8	1.05171	0.315309	3.68408
8.81	1.06067	0.277448	3.63768
8.82	1.04307	0.308875	3.634
8.83	1.03295	0.349386	3.63438
8.84	1.0454	0.333921	3.67921
8.85	1.03058	0.334922	3.68762
8.86	1.01304	0.276398	3.6642
8.87	1.05673	0.346835	3.71475
8.88	1.041	0.355035	3.72218
8.89	1.0095	0.328198	3.72649
8.9	1.0704	0.334214	3.71848
8.91	1.09906	0.295133	3.71212
8.92	1.11329	0.297282	3.65466
8.93	1.11976	0.339999	3.77831
8.94	1.11718	0.313583	3.75313
8.95	1.12331	0.298075	3.72384
8.96	1.13422	0.261735	3.67857
8.97	1.11052	0.283864	3.73964
8.98	1.08909	0.308665	3.72644
8.99	1.08714	0.29769	3.63386
9	1.08913	0.309318	3.61651
9.01	1.09703	0.324591	3.65834
9.02	1.12545	0.305826	3.63671
9.03	1.17093	0.281369	3.65505
9.04	1.16543	0.269218	3.73156
9.05	1.17892	0.281848	3.77879
9.06	1.19356	0.311047	3.79324
9.07	1.21142	0.245277	3.77859
9.08	1.19166	0.326831	3.72876
9.09	1.21735	0.315059	3.78594
9.1	1.23641	0.259059	3.80562
9.11	1.23753	0.297028	3.81883
9.12	1.23549	0.296599	3.84551
9.13	1.23944	0.263402	3.91034
9.14	1.22654	0.344079	3.84956
9.15	1.26995	0.273508	3.84619
9.16	1.29643	0.299546	3.88357
9.17	1.3019	0.330611	3.9406
9.18	1.31612	0.261152	3.91082
9.19	1.3377	0.245388	3.8807
9.2	1.36488	0.298199	3.84253
9.21	1.34397	0.307632	3.91641
9.22	1.32775	0.393654	3.95132
9.23	1.33476	0.312142	3.95002
9.24	1.37309	0.275772	3.94736
9.25	1.35293	0.306946	3.9596
9.26	1.30964	0.323824	3.90908
9.27	1.32378	0.43242	3.90968
9.28	1.32844	0.356055	3.88659
9.29	1.32101	0.274525	3.87509
9.3	1.30374	0.326404	3.92293
9.31	1.2483	0.299013	3.89628
9.32	1.22116	0.305606	3.84684
9.33	1.26619	0.263267	3.93257
9.34	1.26848	0.319813	3.90214
9.35	1.26499	0.323256	3.8528
9.36	1.26274	0.301834	3.9389
9.37	1.28118	0.30726	3.84749
9.38	1.28971	0.322517	3.82135
9.39	1.32939	0.375532	3.79374
9.4	1.33945	0.368296	3.71228
9.41	1.32593	0.393216	3.68756
9.42	1.33915	0.292058	3.68829
9.43	1.32464	0.355079	3.71879
9.44	1.32382	0.349711	3.7046
9.45	1.30825	0.354462	3.78894
9.46	1.29029	0.395043	3.77864
9.47	1.29402	0.360239	3.76642
9.48	1.29658	0.341206	3.76619
9.49	1.28734	0.366542	3.6219
9.5	1.26865	0.366464	3.71643
9.51	1.31246	0.407593	3.82027
9.52	1.3046	0.368336	3.77207
9.53	1.29972	0.354868	3.83614
9.54	1.28325	0.320111	3.81508
9.55	1.30625	0.361352	3.84731
9.56	1.31852	0.359545	3.77927
9.57	1.34978	0.321551	3.78942
9.58	1.35797	0.292543	3.8108
9.59	1.36776	0.340346	3.82117
9.6	1.41209	0.322764	3.87479
9.61	1.43522	0.339741	3.83711
9.62	1.42857	0.330608	3.8622
9.63	1.42333	0.351305	3.85401
9.64	1.39065	0.314096	3.83618
9.65	1.36779	0.330584	3.83048
9.66	1.38215	0.328294	3.84467
9.67	1.35864	0.309059	3.77939
9.68	1.3779	0.327576	3.8702
9.69	1.35756	0.29234	3.81985
9.7	1.38148	0.274626	3.79433
9.71	1.36642	0.332748	3.71667
9.72	1.37193	0.293334	3.76705
9.73	1.38747	0.306062	3.73884
9.74	1.41795	0.266412	3.77333
9.75	1.41546	0.311318	3.78614
9.76	1.42885	0.303619	3.79411
9.77	1.39177	0.271648	3.85231
9.78	1.36428	0.236499	3.86638
9.79	1.37132	0.293199	3.84209
9.8	1.37566	0.359962	3.92512
9.81	1.39135	0.358612	3.86675
9.82	1.37866	0.314295	3.82542
9.83	1.36632	0.32096	3.84178
9.84	1.35894	0.279805	3.86142
9.85	1.3319	0.28573	3.85501
9.86	1.30798	0.371489	3.83836
9.87	1.33956	0.358068	3.86499
9.88	1.34686	0.351044	3.72645
9.89	1.37794	0.309676	3.77286
9.9	1.32668	0.249312	3.8679
9.91	1.31728	0.26684	3.92189
9.92	1.3019	0.284492	3.85906
9.93	1.29301	0.242971	3.93964
9.94	1.31125	0.255669	3.98662
9.95	1.26703	0.258335	3.98117
9.96	1.25667	0.236928	3.96797
9.97	1.27106	0.23134	3.87905
9.98	1.2939	0.238131	3.87979
9.99	1.2573	0.251769	3.99856
10	1.26051	0.261082	3.98775
10.01	1.26324	0.314262	3.88459
10.02	1.2849	0.249681	3.87233
10.03	1.25381	0.282979	3.82847
10.04	1.28133	0.303411	3.88393
10.05	1.29072	0.288545	3.89982
10.06	1.2867	0.229884	3.78046
10.07	1.2665	0.240249	3.79422
10.08	1.28695	0.261741	3.73948
10.09	1.29297	0.25488	3.74471
10.1	1.28915	0.302231	3.77817
10.11	1.2743	0.282969	3.77945
10.12	1.3036	0.263448	3.74414
10.13	1.32028	0.279565	3.61174
10.14	1.33494	0.2411	3.66158
10.15	1.28812	0.285294	3.64748
10.16	1.26029	0.296813	3.64981
10.17	1.27677	0.303377	3.61749
10.18	1.26571	0.301433	3.60327
10.19	1.25905	0.304214	3.58654
10.2	1.28547	0.28147	3.61669
10.21	1.28827	0.300515	3.71131
10.22	1.3056	0.306669	3.6661
10.23	1.32684	0.271938	3.68969
10.24	1.38231	0.300267	3.70057
10.25	1.39067	0.282797	3.82877
10.26	1.39946	0.301598	3.82249
10.27	1.37082	0.269914	3.81938
10.28	1.36771	0.455561	3.86017
10.29	1.36933	0.320223	3.80958
10.3	1.31632	0.355855	3.77535
10.31	1.33491	0.276274	3.73628
10.32	1.35452	0.321167	3.74466
10.33	1.32814	0.258526	3.67528
10.34	1.35913	0.256237	3.77022
10.35	1.33606	0.246247	3.68493
10.36	1.33268	0.235942	3.6986
10.37	1.34245	0.287129	3.62316
10.38	1.33418	0.315155	3.73915
10.39	1.32099	0.327733	3.69627
10.4	1.30288	0.308823	3.70499
10.41	1.24888	0.339823	3.81128
10.42	1.26315	0.311312	3.78554
10.43	1.26932	0.337114	3.73747
10.44	1.27888	0.282962	3.76284
10.45	1.28472	0.267237	3.69698
10.46	1.26985	0.244752	3.73197
10.47	1.26891	0.257711	3.7854
10.48	1.23457	0.249009	3.82061
10.49	1.21541	0.283216	3.80775
10.5	1.18491	0.289678	3.82559
10.51	1.17433	0.256515	3.92081
10.52	1.21278	0.242479	3.89763
10.53	1.21256	0.255323	3.85177
10.54	1.1923	0.327394	3.84882
10.55	1.2246	0.337302	3.88093
10.56	1.2256	0.318981	3.82356
10.57	1.25317	0.323369	3.90748
10.58	1.25383	0.304689	3.87044
10.59	1.23942	0.373807	3.88694
10.6	1.22033	0.394418	3.77834
10.61	1.23264	0.34342	3.91611
10.62	1.26694	0.327039	3.90269
10.63	1.28565	0.271553	3.8755
10.64	1.27455	0.271659	4.05869
10.65	1.23994	0.309813	3.87876
10.66	1.21455	0.263446	3.91559
10.67	1.20244	0.342074	3.95231
10.68	1.20114	0.374596	4.05756
10.69	1.23088	0.327506	3.96692
10.7	1.17399	0.317818	3.90361
10.71	1.16325	0.301524	4.06644
10.72	1.17415	0.277562	4.13154
10.73	1.20753	0.276127	3.93817
10.74	1.20504	0.253937	3.9754
10.75	1.23002	0.243723	3.80236
10.76	1.23692	0.271177	3.80347
10.77	1.28649	0.282791	3.90125
10.78	1.28876	0.274559	3.89658
10.79	1.24818	0.329397	3.8893
10.8	1.2475	0.292767	3.89067
10.81	1.21512	0.293867	3.98449
10.82	1.2097	0.291367	3.91501
10.83	1.21608	0.238166	4.00875
10.84	1.21034	0.383289	3.81232
10.85	1.18503	0.316534	3.94533
10.86	1.21659	0.296028	3.99617
10.87	1.21487	0.339928	3.96109
10.88	1.20653	0.282174	3.96952
10.89	1.23181	0.270554	4.00043
10.9	1.23716	0.296526	3.90763
10.91	1.28926	0.272182	3.89261
10.92	1.31985	0.28646	3.9086
10.93	1.30895	0.307515	3.808
10.94	1.29922	0.29021	3.77297
10.95	1.34165	0.27038	3.74186
10.96	1.35196	0.253189	3.71152
10.97	1.39651	0.276337	3.77999
10.98	1.3558	0.267296	3.76373
10.99	1.35424	0.27583	3.75366
11	1.38169	0.267102	3.76322
11.01	1.39154	0.278171	3.74845
11.02	1.37378	0.335394	3.81633
11.03	1.39123	0.336285	3.87356
11.04	1.36384	0.328605	3.80374
11.05	1.38493	0.269274	3.87194
11.06	1.41612	0.325048	3.8314
11.07	1.37905	0.309498	3.80538
11.08	1.42646	0.345081	3.96874
11.09	1.48675	0.273659	3.83447
11.1	1.51469	0.278191	3.80096
11.11	1.55128	0.295572	3.9707
11.12	1.56812	0.289263	4.04274
11.13	1.58031	0.301978	4.11318
11.14	1.58388	0.333439	4.04753
11.15	1.59749	0.33146	4.05556
11.16	1.57094	0.316413	3.82666
11.17	1.52683	0.366765	3.8813
11.18	1.4439	0.271412	3.9218
11.19	1.43706	0.309201	3.9621
11.2	1.45609	0.325743	3.92016
11.21	1.48814	0.250173	4.04399
11.22	1.50672	0.266858	3.90031
11.23	1.51835	0.307007	3.89156
11.24	1.51731	0.303793	3.84883
11.25	1.53668	0.285273	3.95282
11.26	1.50254	0.354972	4.0348
11.27	1.4495	0.317013	4.00053
11.28	1.47173	0.366824	4.05188
11.29	1.43887	0.296866	3.953
11.3	1.44611	0.288002	3.91011
11.31	1.45003	0.327267	3.90991
11.32	1.39934	0.281462	3.87607
11.33	1.37207	0.25044	4.13953
11.34	1.36863	0.360496	3.92959
11.35	1.35482	0.330137	3.98545
11.36	1.36217	0.301847	3.94274
11.37	1.41447	0.304888	3.95442
11.38	1.44143	0.366941	3.98838
11.39	1.41492	0.315747	4.02661
11.4	1.4361	0.383085	3.98019
11.41	1.3883	0.361069	3.91231
11.42	1.35141	0.322138	3.87843
11.43	1.34138	0.378533	3.69382
11.44	1.34869	0.424858	3.84178
11.45	1.35379	0.437281	3.90281
11.46	1.3863	0.400655	3.85916
11.47	1.3869	0.305576	3.85833
11.48	1.38391	0.296174	3.87059
11.49	1.42972	0.289254	3.90216
11.5	1.43406	0.279205	3.99978
11.51	1.44742	0.290518	4.04532
11.52	1.44673	0.313435	3.98075
11.53	1.49037	0.291198	4.01027
11.54	1.48517	0.249272	4.00416
11.55	1.46169	0.30124	3.94679
11.56	1.43969	0.312557	3.80072
11.57	1.429	0.342884	3.80813
11.58	1.40613	0.296044	3.8478
11.59	1.39865	0.295341	3.83238
11.6	1.41878	0.293418	3.91421
11.61	1.42136	0.322885	3.98514
11.62	1.42561	0.276016	4.0391
11.63	1.43431	0.308171	4.02611
11.64	1.41071	0.314901	3.91034
11.65	1.40019	0.295711	3.96552
11.66	1.3821	0.259142	3.99059
11.67	1.38133	0.313285	4.00143
11.68	1.40278	0.351948	3.95526
11.69	1.42651	0.272778	4.04266
11.7	1.43486	0.291773	4.00195
11.71	1.40035	0.280427	3.90006
11.72	1.38649	0.27175	3.91843
11.73	1.37536	0.297065	3.92644
11.74	1.40448	0.257435	3.99697
11.75	1.3694	0.288818	3.86531
11.76	1.39326	0.315189	3.89971
11.77	1.3673	0.259561	3.9564
11.78	1.40625	0.275099	3.8792
11.79	1.42694	0.304532	3.90696
11.8	1.44969	0.317519	3.97816
11.81	1.43698	0.257203	3.96295
11.82	1.42322	0.273838	4.01869
11.83	1.42203	0.407535	3.98726
11.84	1.40961	0.285252	3.92734
11.85	1.39167	0.276991	3.99302
11.86	1.3731	0.246787	3.90931
11.87	1.37311	0.24038	3.97164
11.88	1.3835	0.250629	3.95814
11.89	1.40516	0.281726	3.9296
11.9	1.37814	0.284398	3.9415
11.91	1.38564	0.315507	3.88623
11.92	1.41963	0.341431	3.84571
11.93	1.39033	0.244995	3.84623
11.94	1.38853	0.265668	3.74431
11.95	1.33948	0.25652	3.78708
11.96	1.31749	0.249704	3.83149
11.97	1.35687	0.287621	3.8787
11.98	1.35405	0.265124	3.87161
11.99	1.35385	0.291301	3.7916
12	1.29904	0.277221	3.83946
12.01	1.30685	0.25693	3.89677
12.02	1.29959	0.292293	3.98163
12.03	1.25288	0.285312	4.03102
12.04	1.26007	0.342473	4.02441
12.05	1.25789	0.311808	4.00553
12.06	1.23604	0.286556	4.05686
12.07	1.27761	0.280614	4.03307
12.08	1.26442	0.27784	4.03998
12.09	1.26616	0.283499	4.0495
12.1	1.27818	0.268595	3.98462
12.11	1.29595	0.356709	4.10037
12.12	1.29783	0.335417	4.00548
12.13	1.28623	0.344992	4.03328
12.14	1.26953	0.301157	3.98528
12.15	1.27872	0.371555	3.93748
12.16	1.26731	0.293293	3.97646
12.17	1.24651	0.295703	3.90857
12.18	1.26109	0.303358	3.94545
12.19	1.2569	0.341703	4.01673
12.2	1.24971	0.301308	4.03319
12.21	1.2029	0.341712	4.14252
12.22	1.25524	0.37358	4.08339
12.23	1.2591	0.361502	4.02567
12.24	1.28947	0.328463	4.02865
12.25	1.27179	0.355609	4.01323
12.26	1.27343	0.397511	4.0492
12.27	1.27256	0.393385	4.05281
12.28	1.23864	0.424016	4.09842
12.29	1.21111	0.443857	4.00184
12.3	1.24278	0.373015	4.03448
12.31	1.21357	0.400295	4.03908
12.32	1.20747	0.447147	4.07384
12.33	1.21731	0.397315	4.06556
12.34	1.20451	0.383117	4.08418
12.35	1.2186	0.39424	3.94242
12.36	1.23474	0.408115	3.98679
12.37	1.25799	0.455193	3.94021
12.38	1.25567	0.430693	3.98536
12.39	1.27262	0.413285	4.11355
12.4	1.25419	0.384734	4.17921
12.41	1.26597	0.442439	4.1032
12.42	1.28871	0.444806	4.08746
12.43	1.29891	0.412912	3.9521
12.44	1.29818	0.400221	3.86147
12.45	1.3028	0.427507	3.93059
12.46	1.29073	0.356647	3.82546
12.47	1.32085	0.406262	3.91987
12.48	1.30414	0.342189	4.00765
12.49	1.3428	0.413474	3.9577
12.5	1.36634	0.319965	3.99649
12.51	1.40247	0.340489	3.95013
12.52	1.41355	0.383031	3.91023
12.53	1.39316	0.426864	3.91446
12.54	1.3974	0.413502	3.92073
12.55	1.41983	0.375379	3.93101
12.56	1.44121	0.317386	4.03317
12.57	1.43212	0.326136	3.89727
12.58	1.38536	0.281507	3.89587
12.59	1.41586	0.348043	4.07382
12.6	1.41654	0.324533	4.06052
12.61	1.45629	0.370728	3.97455
12.62	1.43601	0.328086	3.99807
12.63	1.4115	0.315704	3.95659
12.64	1.38864	0.335343	3.96581
12.65	1.38004	0.349144	3.91302
12.66	1.39249	0.346342	3.92501
12.67	1.41881	0.327251	3.90506
12.68	1.41872	0.345325	3.93882
12.69	1.45143	0.356726	3.95762
12.7	1.45673	0.358791	3.91015
12.71	1.44187	0.360485	3.96824
12.72	1.42698	0.330475	3.97207
12.73	1.41786	0.32341	4.03392
12.74	1.3909	0.383814	4.09362
12.75	1.3773	0.301941	4.0163
12.76	1.37733	0.372916	3.98118
12.77	1.40131	0.380225	3.90752
12.78	1.40282	0.385689	4.05976
12.79	1.379	0.422741	4.06224
12.8	1.41659	0.350829	4.06192
12.81	1.39962	0.362446	4.03941
12.82	1.40103	0.331366	3.99511
12.83	1.44186	0.344177	3.90805
12.84	1.46855	0.354206	3.88038
12.85	1.51229	0.381096	3.90484
12.86	1.51012	0.341454	3.98641
12.87	1.52572	0.312199	4.00614
12.88	1.51221	0.291877	3.91516
12.89	1.50099	0.293972	3.94435
12.9	1.45408	0.310349	3.93659
12.91	1.46286	0.296926	3.95545
12.92	1.49378	0.311342	3.89387
12.93	1.46655	0.321115	4.00785
12.94	1.4366	0.301583	3.92469
12.95	1.44906	0.285256	3.96578
12.96	1.44009	0.262068	3.891
12.97	1.44792	0.305966	3.91506
12.98	1.48463	0.309942	3.99538
12.99	1.46276	0.307504	3.97024
13	1.41845	0.323041	3.96787
13.01	1.40376	0.272889	3.9918
13.02	1.39142	0.338378	4.03169
13.03	1.41739	0.350721	4.09732
13.04	1.41792	0.299247	4.10094
13.05	1.43684	0.289265	4.07616
13.06	1.42464	0.325859	4.06081
13.07	1.39615	0.292099	4.03372
13.08	1.40292	0.306945	3.95553
13.09	1.42069	0.284092	3.95997
13.1	1.45637	0.281529	3.93682
13.11	1.40803	0.269876	3.97809
13.12	1.40947	0.276605	4.03221
13.13	1.40037	0.311575	3.95457
13.14	1.35756	0.284899	4.00113
13.15	1.3369	0.272863	3.95028
13.16	1.3206	0.337941	3.92289
13.17	1.31833	0.370862	3.94622
13.18	1.32741	0.319069	3.96092
13.19	1.30002	0.35012	3.98936
13.2	1.33872	0.441112	3.95354
13.21	1.36076	0.357691	3.93554
13.22	1.33346	0.399227	4.02893
13.23	1.32285	0.479914	3.98753
13.24	1.27688	0.43634	4.01621
13.25	1.20671	0.364976	4.051
13.26	1.1596	0.382149	4.0813
13.27	1.18854	0.348153	3.99784
13.28	1.20857	0.332432	4.03708
13.29	1.20039	0.307355	4.01757
13.3	1.20716	0.316652	3.99353
13.31	1.15903	0.320975	3.90898
13.32	1.13871	0.361459	3.97031
13.33	1.15624	0.352219	4.01561
13.34	1.18539	0.329489	4.00058
13.35	1.23417	0.3565	3.99648
13.36	1.2823	0.37199	4.01874
13.37	1.25074	0.327345	3.94737
13.38	1.27603	0.341457	3.96707
13.39	1.30165	0.329172	3.96915
13.4	1.27077	0.337021	3.96555
13.41	1.26958	0.318964	4.00993
13.42	1.28693	0.298471	3.9917
13.43	1.341	0.367187	3.99404
13.44	1.3294	0.400588	3.97557
13.45	1.35061	0.402134	4.00215
13.46	1.35882	0.429843	3.99885
13.47	1.33369	0.461143	4.02542
13.48	1.35293	0.445138	4.0284
13.49	1.3675	0.450272	4.05242
13.5	1.35631	0.410394	4.06769
13.51	1.34706	0.457374	4.02447
13.52	1.30814	0.392716	4.10308
13.53	1.34236	0.404526	4.07632
13.54	1.3305	0.418363	4.02543
13.55	1.32534	0.398515	3.98221
13.56	1.3522	0.41539	3.99695
13.57	1.32112	0.422003	4.07145
13.58	1.35695	0.492905	4.03676
13.59	1.35748	0.396174	3.97682
13.6	1.33273	0.430406	3.9864
13.61	1.34405	0.408966	4.00736
13.62	1.36232	0.418234	4.0067
13.63	1.36259	0.399411	3.98297
13.64	1.37613	0.38236	4.06323
13.65	1.43982	0.35777	4.04934
13.66	1.43485	0.383754	4.06894
13.67	1.41202	0.358275	4.0548
13.68	1.41492	0.378139	4.00242
13.69	1.41843	0.383104	3.96541
13.7	1.40906	0.412762	3.99409
13.71	1.38086	0.416656	4.03742
13.72	1.344	0.410374	4.02562
13.73	1.34029	0.424369	4.0108
13.74	1.33312	0.408377	4.07374
13.75	1.33474	0.388177	4.1012
13.76	1.36521	0.398951	4.08829
13.77	1.34256	0.353167	4.11124
13.78	1.34386	0.375628	4.0346
13.79	1.33991	0.394276	4.0776
13.8	1.36623	0.392339	4.07735
13.81	1.40105	0.393559	4.0429
13.82	1.44719	0.42179	4.05111
13.83	1.40486	0.381158	4.01327
13.84	1.39209	0.392697	4.01845
13.85	1.3986	0.439085	3.99098
13.86	1.42305	0.375928	4.04646
13.87	1.42686	0.388842	4.02495
13.88	1.41569	0.464789	3.95386
13.89	1.4284	0.379555	3.9479
13.9	1.44474	0.406937	3.97303
13.91	1.42175	0.433842	3.94271
13.92	1.43078	0.448506	3.91449
13.93	1.46503	0.420351	3.95866
13.94	1.44616	0.444896	3.94108
13.95	1.43987	0.45984	3.96331
13.96	1.4548	0.459087	3.94272
13.97	1.43436	0.363743	3.99086
13.98	1.41488	0.40462	3.96289
13.99	1.39956	0.420856	3.91032
14	1.4252	0.385531	3.90943
14.01	1.43753	0.383977	4.00859
14.02	1.41969	0.378777	3.9686
14.03	1.39484	0.411573	3.96969
14.04	1.40132	0.39257	3.96698
14.05	1.40597	0.38895	3.84876
14.06	1.43246	0.395848	3.86539
14.07	1.478	0.371157	3.86971
14.08	1.42751	0.38433	3.8418
14.09	1.41484	0.369393	3.85719
14.1	1.45549	0.394943	3.8893
14.11	1.46419	0.366011	3.89286
14.12	1.4706	0.381114	3.91331
14.13	1.45422	0.374159	4.01313
14.14	1.44882	0.405397	3.9076
14.15	1.43233	0.405508	3.89155
14.16	1.46767	0.404273	3.83098
14.17	1.47086	0.425595	3.85429
14.18	1.48145	0.355391	3.79552
14.19	1.46717	0.376656	3.75101
14.2	1.46672	0.423067	3.80086
14.21	1.48479	0.391954	3.72632
14.22	1.45075	0.430462	3.78883
14.23	1.39586	0.399398	3.74695
14.24	1.34683	0.433169	3.70961
14.25	1.28819	0.415423	3.85941
14.26	1.25726	0.400751	3.81001
14.27	1.2898	0.402826	3.82811
14.28	1.27588	0.368209	3.81263
14.29	1.24554	0.337553	3.90582
14.3	1.28262	0.353641	3.88831
14.31	1.28256	0.399618	3.88204
14.32	1.28766	0.388015	3.83344
14.33	1.26007	0.383499	3.90371
14.34	1.26853	0.436053	3.94758
14.35	1.26779	0.407858	3.89067
14.36	1.24442	0.405602	3.89722
14.37	1.22992	0.439093	3.94772
14.38	1.23974	0.361732	3.97231
14.39	1.21448	0.353707	3.92585
14.4	1.20515	0.392599	3.83416
14.41	1.25114	0.414982	3.80875
14.42	1.21208	0.428088	3.75727
14.43	1.23315	0.450163	3.71225
14.44	1.22066	0.479054	3.73627
14.45	1.23264	0.387387	3.66233
14.46	1.23475	0.357734	3.5999
14.47	1.27654	0.377218	3.56879
14.48	1.29482	0.381378	3.56877
14.49	1.24923	0.353371	3.53253
14.5	1.22077	0.318667	3.55032
14.51	1.21911	0.39588	3.59063
14.52	1.23541	0.349006	3.55841
14.53	1.21367	0.383428	3.52675
14.54	1.2072	0.408888	3.53137
14.55	1.26657	0.345787	3.51894
14.56	1.25829	0.382593	3.50517
14.57	1.23835	0.355972	3.5143
14.58	1.17003	0.340759	3.52187
14.59	1.17627	0.379075	3.56299
14.6	1.16898	0.36093	3.5434
14.61	1.18235	0.374968	3.59795
14.62	1.198	0.391005	3.55861
14.63	1.21709	0.342881	3.61831
14.64	1.19328	0.398041	3.58399
14.65	1.18983	0.400832	3.57176
14.66	1.19286	0.36415	3.60666
14.67	1.21417	0.357865	3.63199
14.68	1.21004	0.370517	3.66593
14.69	1.19825	0.350138	3.60742
14.7	1.19559	0.415132	3.60071
14.71	1.18695	0.363609	3.63405
14.72	1.19487	0.394118	3.63107
14.73	1.1885	0.367375	3.58426
14.74	1.17214	0.3349	3.6145
14.75	1.20148	0.331583	3.59447
14.76	1.16172	0.316116	3.61707
14.77	1.14285	0.405697	3.66162
14.78	1.15326	0.363767	3.59043
14.79	1.19051	0.399963	3.64912
14.8	1.16416	0.379586	3.63405
14.81	1.16691	0.401433	3.67785
14.82	1.18574	0.40569	3.67895
14.83	1.18666	0.380397	3.65576
14.84	1.221	0.391529	3.72003
14.85	1.23848	0.404104	3.75707
14.86	1.19996	0.397236	3.73806
14.87	1.20975	0.421901	3.72935
14.88	1.16863	0.383997	3.75587
14.89	1.19317	0.378951	3.81216
14.9	1.20214	0.376322	3.83205
14.91	1.18932	0.391695	3.87855
14.92	1.17746	0.417949	3.8131
14.93	1.17262	0.342543	3.79948
14.94	1.23473	0.339928	3.74
14.95	1.2151	0.411947	3.68939
14.96	1.24933	0.366165	3.72531
14.97	1.25286	0.38812	3.76329
14.98	1.22342	0.336296	3.65214
14.99	1.23253	0.401741	3.72161
15	1.25082	0.438267	3.75651
15.01	1.25734	0.412025	3.73273
15.02	1.23115	0.36188	3.85157
15.03	1.2215	0.385145	3.79334
15.04	1.24726	0.350914	3.80058
15.05	1.22364	0.309625	3.7957
15.06	1.26297	0.324115	3.80784
15.07	1.2433	0.350322	3.81484
15.08	1.27653	0.326586	3.88357
15.09	1.29896	0.334581	3.88378
15.1	1.30329	0.322398	3.94356
15.11	1.34282	0.321731	3.93175
15.12	1.28159	0.363078	3.92419
15.13	1.30324	0.334255	3.94591
15.14	1.28966	0.352393	3.98287
15.15	1.28444	0.311766	3.96153
15.16	1.28927	0.338192	3.92223
15.17	1.28551	0.33716	3.96467
15.18	1.28247	0.324121	3.91449
15.19	1.27935	0.307468	3.91786
15.2	1.23204	0.309717	3.86428
15.21	1.2517	0.278008	3.88169
15.22	1.27518	0.309286	3.91386
15.23	1.25446	0.314422	3.94185
15.24	1.23164	0.303994	3.90221
15.25	1.23536	0.321037	3.83033
15.26	1.27104	0.315657	3.85307
15.27	1.26146	0.320174	3.8914
15.28	1.24695	0.304281	3.86989
15.29	1.24224	0.273574	3.89028
15.3	1.25237	0.287349	3.83486
15.31	1.19575	0.291625	3.86762
15.32	1.1991	0.281325	3.82149
15.33	1.18697	0.288533	3.81699
15.34	1.15706	0.293336	3.8855
15.35	1.15796	0.301601	3.83962
15.36	1.17018	0.261396	3.88012
15.37	1.20248	0.253432	3.91956
15.38	1.22258	0.269288	3.85389
15.39	1.18586	0.250411	3.83535
15.4	1.1474	0.283752	3.80891
15.41	1.17135	0.307043	3.7942
15.42	1.17617	0.32058	3.89272
15.43	1.20476	0.306338	3.85569
15.44	1.20159	0.398559	3.86582
15.45	1.18192	0.395688	3.82248
15.46	1.17058	0.307577	3.86733
15.47	1.20904	0.444865	3.83997
15.48	1.19842	0.470662	3.81691
15.49	1.20389	0.485659	3.84141
15.5	1.19611	0.460605	3.78163
15.51	1.17633	0.418902	3.85878
15.52	1.1675	0.473658	3.83788
15.53	1.13827	0.418109	3.79816
15.54	1.1483	0.4222	3.74432
15.55	1.16639	0.381107	3.76621
15.56	1.21287	0.330524	3.76989
15.57	1.17846	0.339551	3.76229
15.58	1.17659	0.345049	3.77914
15.59	1.19234	0.329972	3.82282
15.6	1.1638	0.335117	3.82959
15.61	1.16768	0.332933	3.83468
15.62	1.18937	0.330328	3.87485
15.63	1.19044	0.32556	3.83031
15.64	1.19823	0.376171	3.84204
15.65	1.18577	0.383954	3.83324
15.66	1.17233	0.396549	3.84245
15.67	1.17909	0.411638	3.86618
15.68	1.18283	0.378469	3.82829
15.69	1.17628	0.335093	3.79308
15.7	1.15906	0.375375	3.82467
15.71	1.15155	0.393919	3.81438
15.72	1.11472	0.375492	3.77418
15.73	1.08771	0.321742	3.8059
15.74	1.10364	0.369381	3.84948
15.75	1.13993	0.334527	3.89764
15.76	1.17151	0.369463	3.84786
15.77	1.1645	0.372275	3.83221
15.78	1.23515	0.413957	3.8391
15.79	1.29384	0.328115	3.82315
15.8	1.29081	0.34638	3.8182
15.81	1.29962	0.3159	3.85644
15.82	1.29882	0.335672	3.84054
15.83	1.26686	0.303691	3.78148
15.84	1.27728	0.31514	3.79133
15.85	1.23247	0.317451	3.74712
15.86	1.20311	0.319694	3.76105
15.87	1.20328	0.28504	3.73824
15.88	1.18744	0.306861	3.70289
15.89	1.2243	0.32838	3.72427
15.9	1.2431	0.362972	3.72115
15.91	1.28215	0.417417	3.75701
15.92	1.25957	0.337994	3.75808
15.93	1.25219	0.332197	3.69388
15.94	1.23678	0.350138	3.70313
15.95	1.23668	0.381469	3.79748
15.96	1.26571	0.35068	3.83006
15.97	1.24026	0.328372	3.8476
15.98	1.26358	0.342471	3.85572
15.99	1.27461	0.359818	3.82423
16	1.23975	0.344525	3.82574
16.01	1.22663	0.317651	3.84037
16.02	1.23926	0.338698	3.87772
16.03	1.19051	0.339377	3.88858
16.04	1.17147	0.29417	3.9599
16.05	1.15012	0.294932	3.94317
16.06	1.17586	0.308048	3.97812
16.07	1.16277	0.312576	4.08287
16.08	1.19555	0.416561	4.01517
16.09	1.22808	0.332652	4.00535
16.1	1.2524	0.302098	3.96101
16.11	1.24	0.337694	4.01783
16.12	1.26836	0.314966	4.01078
16.13	1.26208	0.311661	3.97085
16.14	1.29615	0.325431	4.02078
16.15	1.29141	0.400877	4.03568
16.16	1.27764	0.306997	4.01204
16.17	1.27838	0.275957	3.90642
16.18	1.26527	0.314562	3.96159
16.19	1.25979	0.346835	3.89329
16.2	1.26112	0.286506	4.01322
16.21	1.26308	0.320012	4.05388
16.22	1.21793	0.272946	3.99201
16.23	1.25227	0.284358	4.02018
16.24	1.26745	0.288899	4.04446
16.25	1.25999	0.355957	4.04432
16.26	1.2488	0.312753	4.03267
16.27	1.25845	0.289903	4.03129
16.28	1.25182	0.374265	3.9574
16.29	1.30146	0.327896	3.99862
16.3	1.3023	0.354913	3.8887
16.31	1.32822	0.349737	3.92594
16.32	1.35468	0.427996	3.96558
16.33	1.34576	0.44699	4.00138
16.34	1.35252	0.375136	3.93064
16.35	1.3597	0.419837	4.03016
16.36	1.34601	0.423464	3.92197
16.37	1.32996	0.402176	3.94571
16.38	1.31998	0.450854	3.99404
16.39	1.31961	0.398639	3.93032
16.4	1.31171	0.422227	3.98811
16.41	1.31669	0.414189	4.01798
16.42	1.33689	0.41788	3.93515
16.43	1.31651	0.510698	3.99273
16.44	1.27383	0.495611	3.9307
16.45	1.29503	0.507155	3.93945
16.46	1.27529	0.488741	3.95066
16.47	1.28199	0.433285	3.8973
16.48	1.28414	0.488715	3.84261
16.49	1.35084	0.489338	3.94936
16.5	1.39407	0.517441	3.96814
16.51	1.40709	0.521201	4.00613
16.52	1.42101	0.486103	3.94007
16.53	1.4338	0.502341	3.94246
16.54	1.38535	0.446448	3.94967
16.55	1.39538	0.476487	3.83152
16.56	1.37946	0.48666	3.93826
16.57	1.39632	0.459271	3.93627
16.58	1.37988	0.468645	3.95054
16.59	1.3552	0.463996	3.9548
16.6	1.34147	0.442046	3.96275
16.61	1.31646	0.455213	3.94611
16.62	1.34023	0.393483	4.00961
16.63	1.33676	0.435013	4.02674
16.64	1.35507	0.463273	3.98176
16.65	1.33351	0.484227	4.051
16.66	1.35055	0.461098	4.02775
16.67	1.34772	0.501209	4.00474
16.68	1.32722	0.481192	4.12005
16.69	1.35448	0.487146	4.15179
16.7	1.37101	0.511578	4.00523
16.71	1.3626	0.407005	4.03477
16.72	1.35723	0.503213	4.02711
16.73	1.38704	0.382883	3.94113
16.74	1.40045	0.372013	3.99154
16.75	1.39727	0.379484	3.93276
16.76	1.37287	0.404208	3.92764
16.77	1.34479	0.443361	3.93459
16.78	1.35604	0.450769	3.8456
16.79	1.33966	0.451628	3.89242
16.8	1.36733	0.506691	3.82552
16.81	1.39612	0.364895	3.79173
16.82	1.3579	0.413254	3.84011
16.83	1.34693	0.383655	3.83347
16.84	1.35104	0.410543	3.84864
16.85	1.35265	0.439302	3.84956
16.86	1.2999	0.367331	3.85261
16.87	1.341	0.397515	3.83604
16.88	1.36856	0.386267	3.85198
16.89	1.38154	0.408789	3.80417
16.9	1.34872	0.397927	3.79069
16.91	1.33213	0.394223	3.86205
16.92	1.33669	0.441794	3.8426
16.93	1.31202	0.435688	3.8127
16.94	1.31541	0.427436	3.79568
16.95	1.33065	0.452831	3.7637
16.96	1.32145	0.43184	3.79687
16.97	1.34004	0.389844	3.82806
16.98	1.3675	0.404576	3.8152
16.99	1.36051	0.411477	3.8381
17	1.36257	0.370818	3.81282
17.01	1.33687	0.384489	3.85926
17.02	1.30741	0.425733	3.87207
17.03	1.30033	0.363192	3.88004
17.04	1.2768	0.36323	3.95219
17.05	1.24356	0.367872	4.04366
17.06	1.25997	0.282042	4.00812
17.07	1.24463	0.342184	3.9599
17.08	1.25081	0.352786	3.95286
17.09	1.23844	0.388328	4.07673
17.1	1.2711	0.364331	3.97877
17.11	1.28382	0.317054	3.98654
17.12	1.32784	0.315242	3.94984
17.13	1.31639	0.407741	3.98065
17.14	1.30596	0.355469	3.95239
17.15	1.2974	0.378535	3.98535
17.16	1.27782	0.374421	3.95151
17.17	1.27007	0.391871	3.96423
17.18	1.29623	0.391326	3.97329
17.19	1.31349	0.34571	4.06262
17.2	1.30412	0.345423	4.09345
17.21	1.32665	0.381362	4.06184
17.22	1.31092	0.379557	4.01469
17.23	1.26252	0.379587	4.02363
17.24	1.26067	0.306188	4.08782
17.25	1.24984	0.427882	4.06241
17.26	1.2666	0.301621	4.06926
17.27	1.24953	0.335675	4.12449
17.28	1.2911	0.325829	4.06998
17.29	1.3308	0.334496	4.09685
17.3	1.31874	0.33864	4.06909
17.31	1.37457	0.301056	4.04065
17.32	1.3672	0.35954	4.08431
17.33	1.36103	0.317676	4.05846
17.34	1.36222	0.389479	4.04419
17.35	1.35319	0.311463	4.04004
17.36	1.34175	0.30137	3.98752
17.37	1.29663	0.317017	3.94836
17.38	1.31938	0.358225	3.99583
17.39	1.28992	0.338125	4.07151
17.4	1.27921	0.303246	4.01913
17.41	1.27127	0.330577	3.9285
17.42	1.28086	0.329703	3.99227
17.43	1.31443	0.356048	4.01329
17.44	1.31653	0.330666	3.91388
17.45	1.31207	0.313655	3.95284
17.46	1.30728	0.328378	4.00267
17.47	1.33415	0.325547	4.01159
17.48	1.30196	0.322461	4.1415
17.49	1.29136	0.372169	3.90502
17.5	1.30737	0.337548	3.9338
17.51	1.33531	0.380008	3.94213
17.52	1.34336	0.318557	3.92978
17.53	1.36343	0.306214	3.91902
17.54	1.37911	0.326138	3.90927
17.55	1.37	0.291877	3.91229
17.56	1.38144	0.28939	4.0021
17.57	1.38827	0.321925	4.00658
17.58	1.37757	0.319697	4.03279
17.59	1.39211	0.32269	3.95726
17.6	1.36956	0.379286	3.90575
17.61	1.39772	0.309235	4.31688
17.62	1.36593	0.364325	4.12728
17.63	1.37785	0.337655	3.97552
17.64	1.36369	0.321931	3.82898
17.65	1.39411	0.314653	3.87031
17.66	1.43624	0.340056	3.92299
17.67	1.44167	0.382775	3.8418
17.68	1.44543	0.37228	3.89772
17.69	1.43489	0.312358	3.88955
17.7	1.40505	0.308024	3.8598
17.71	1.46308	0.33155	3.90967
17.72	1.46208	0.306453	3.8602
17.73	1.54378	0.318847	3.89585
17.74	1.55775	0.328005	3.81207
17.75	1.57057	0.381115	3.78934
17.76	1.54602	0.338256	3.78875
17.77	1.61132	0.328576	3.78742
17.78	1.60436	0.384776	3.8367
17.79	1.58453	0.379929	3.87929
17.8	1.54708	0.406357	3.81665
17.81	1.54417	0.385228	3.8422
17.82	1.52744	0.374375	3.81172
17.83	1.48159	0.393622	3.74445
17.84	1.43256	0.326593	3.75972
17.85	1.44864	0.353466	3.72853
17.86	1.43668	0.343293	3.76037
17.87	1.38729	0.337007	3.80231
17.88	1.35753	0.349286	3.76355
17.89	1.36437	0.390124	3.70418
17.9	1.38295	0.390616	3.74131
17.91	1.39291	0.33407	3.78917
17.92	1.36343	0.371959	3.84093
17.93	1.36336	0.376144	3.87548
17.94	1.37042	0.314829	3.87407
17.95	1.3797	0.31636	3.91753
17.96	1.37973	0.377352	3.99654
17.97	1.39422	0.363722	3.89616
17.98	1.37374	0.383603	3.79141
17.99	1.35887	0.378579	3.79062
18	1.33188	0.374758	3.80156
18.01	1.32297	0.349803	3.77432
18.02	1.3459	0.32059	3.80631
18.03	1.3492	0.385854	3.82071
18.04	1.41223	0.356219	3.9087
18.05	1.37342	0.375971	3.80803
18.06	1.39633	0.320448	3.84718
18.07	1.37573	0.339975	3.86331
18.08	1.37164	0.295126	3.84853
18.09	1.3763	0.320642	3.85846
18.1	1.37462	0.330838	3.91836
18.11	1.39298	0.338371	3.88154
18.12	1.39921	0.344124	3.86613
18.13	1.41223	0.362709	3.85876
18.14	1.34945	0.332247	3.84079
18.15	1.32768	0.375287	3.8867
18.16	1.33558	0.349664	3.8802
18.17	1.30441	0.340501	3.85174
18.18	1.25242	0.343357	3.90908
18.19	1.26623	0.342506	3.90783
18.2	1.2718	0.331062	3.9114
18.21	1.24546	0.333068	3.8792
18.22	1.26836	0.345122	3.93702
18.23	1.3141	0.292926	3.88218
18.24	1.31918	0.334445	3.81944
18.25	1.32108	0.308541	3.88397
18.26	1.37728	0.363837	3.83622
18.27	1.35172	0.396401	3.82769
18.28	1.33897	0.394972	3.82645
18.29	1.35327	0.390202	3.82184
18.3	1.34379	0.390025	3.81535
18.31	1.33763	0.38358	3.83591
18.32	1.32757	0.436492	3.84894
18.33	1.32548	0.460816	3.80192
18.34	1.32208	0.386541	3.7205
18.35	1.31311	0.336165	3.66696
18.36	1.25224	0.337388	3.74002
18.37	1.27209	0.346199	3.73957
18.38	1.29441	0.306732	3.82216
18.39	1.27501	0.314605	3.792
18.4	1.238	0.357653	3.79437
18.41	1.22379	0.349036	3.82294
18.42	1.23714	0.350258	3.90396
18.43	1.20245	0.427502	3.93037
18.44	1.18704	0.380107	3.9614
18.45	1.16741	0.433182	3.96515
18.46	1.1696	0.349949	3.99506
18.47	1.12863	0.351613	3.98116
18.48	1.16277	0.32786	3.97854
18.49	1.14433	0.365868	3.84734
18.5	1.14748	0.306872	3.93877
18.51	1.15479	0.285932	4.08834
18.52	1.15741	0.284996	4.04772
18.53	1.18223	0.339112	3.97059
18.54	1.20283	0.41264	3.97081
18.55	1.21364	0.362669	4.00408
18.56	1.24505	0.368575	4.06803
18.57	1.23373	0.344102	3.96659
18.58	1.20204	0.399016	4.0617
18.59	1.22805	0.397293	4.00783
18.6	1.23023	0.389875	4.15767
18.61	1.21009	0.4679	4.00997
18.62	1.15012	0.423501	3.9963
18.63	1.11952	0.355374	3.97044
18.64	1.13729	0.3974	3.99024
18.65	1.17	0.306334	3.94875
18.66	1.12876	0.352244	3.96679
18.67	1.13589	0.317769	4.03545
18.68	1.15324	0.301472	4.02836
18.69	1.16703	0.333926	4.02447
18.7	1.16203	0.35573	4.05797
18.71	1.18703	0.38055	4.05706
18.72	1.19548	0.395228	4.01489
18.73	1.1705	0.378972	3.96795
18.74	1.15503	0.366559	3.9459
18.75	1.19987	0.376561	4.04733
18.76	1.22162	0.374616	3.99151
18.77	1.2061	0.370868	4.02756
18.78	1.19697	0.363106	4.00515
18.79	1.18627	0.363493	4.0029
18.8	1.20663	0.386398	4.01824
18.81	1.22617	0.385789	4.04828
18.82	1.20893	0.385768	4.04393
18.83	1.21049	0.376273	3.9183
18.84	1.1867	0.404605	3.95748
18.85	1.25668	0.361132	3.97335
18.86	1.2299	0.433518	3.98025
18.87	1.22049	0.359341	3.95562
18.88	1.22026	0.373933	3.96076
18.89	1.23293	0.363298	3.96465
18.9	1.225	0.36685	4.00056
18.91	1.22333	0.333091	4.0045
18.92	1.20952	0.370943	4.0259
18.93	1.1942	0.356083	4.00903
18.94	1.20104	0.350113	3.97024
18.95	1.19268	0.354429	3.96633
18.96	1.19338	0.357502	3.95379
18.97	1.20267	0.350897	3.98557
18.98	1.21087	0.374999	3.96646
18.99	1.18978	0.454105	3.97884
19	1.20611	0.402081	3.99518
19.01	1.24319	0.401386	3.86718
19.02	1.22407	0.394686	3.85657
19.03	1.2602	0.434338	3.84985
19.04	1.25243	0.368577	3.87384
19.05	1.2083	0.414756	3.83194
19.06	1.19211	0.391973	3.80358
19.07	1.20589	0.396372	3.81571
19.08	1.1733	0.457158	3.87019
19.09	1.16128	0.40695	3.75284
19.1	1.17244	0.36817	3.75479
19.11	1.19245	0.344992	3.79525
19.12	1.12256	0.339481	3.73146
19.13	1.09164	0.414211	3.75395
19.14	1.11681	0.398188	3.80206
19.15	1.13662	0.379536	3.78635
19.16	1.14733	0.401025	3.80418
19.17	1.11066	0.388902	3.76376
19.18	1.10454	0.43031	3.77733
19.19	1.15211	0.486543	3.88232
19.2	1.14666	0.542377	3.78608
19.21	1.11808	0.454606	3.8161
19.22	1.11596	0.444011	3.83952
19.23	1.14842	0.426818	3.78599
19.24	1.1351	0.416851	3.72775
19.25	1.10958	0.472189	3.73279
19.26	1.15118	0.454468	3.785
19.27	1.161	0.507778	3.72733
19.28	1.17969	0.446032	3.75623
19.29	1.17892	0.444236	3.76338
19.3	1.21009	0.467008	3.83594
19.31	1.18422	0.469726	3.85124
19.32	1.16876	0.434728	3.82585
19.33	1.17417	0.369327	3.7981
19.34	1.19962	0.42829	3.81541
19.35	1.229	0.412094	3.81591
19.36	1.22127	0.452674	3.76408
19.37	1.26041	0.417675	3.79799
19.38	1.24424	0.432884	3.81872
19.39	1.22396	0.43553	3.77425
19.4	1.24462	0.40276	3.72684
19.41	1.26165	0.451955	3.72591
19.42	1.26278	0.481332	3.75255
19.43	1.28494	0.50241	3.76946
19.44	1.271	0.455754	3.7767
19.45	1.26436	0.43907	3.83172
19.46	1.26146	0.490082	3.8289
19.47	1.25716	0.455065	3.91852
19.48	1.24508	0.355984	3.89589
19.49	1.26341	0.413482	3.91178
19.5	1.24409	0.410569	3.88185
19.51	1.25517	0.338092	4.00124
19.52	1.29392	0.358275	3.94993
19.53	1.28896	0.382953	3.95103
19.54	1.2367	0.36205	4.01864
19.55	1.21449	0.384937	3.99723
19.56	1.22909	0.371761	3.95885
19.57	1.20877	0.419917	3.93468
19.58	1.23967	0.367956	3.90934
19.59	1.22667	0.383006	3.85028
19.6	1.23728	0.37972	3.8289
19.61	1.24513	0.407868	3.77679
19.62	1.25738	0.37815	3.83005
19.63	1.25055	0.444502	3.90866
19.64	1.233	0.425839	3.86704
19.65	1.2349	0.421009	3.9171
19.66	1.25849	0.447022	3.77636
19.67	1.29173	0.440587	3.7464
19.68	1.28324	0.371682	3.74787
19.69	1.30879	0.431892	3.84765
19.7	1.2948	0.436681	3.83453
19.71	1.30617	0.472067	3.83488
19.72	1.31561	0.444562	3.83714
19.73	1.30401	0.423189	3.80376
19.74	1.30588	0.435109	3.82443
19.75	1.30013	0.399197	3.81241
19.76	1.28313	0.423836	3.91094
19.77	1.24983	0.428291	3.9536
19.78	1.26023	0.451807	3.99074
19.79	1.26931	0.455355	4.00669
19.8	1.24878	0.45747	3.98218
19.81	1.26017	0.440758	3.92726
19.82	1.27517	0.460563	3.96282
19.83	1.28296	0.429671	3.92695
19.84	1.25911	0.425798	3.83485
19.85	1.25258	0.482839	3.86016
19.86	1.25038	0.456067	3.80277
19.87	1.24138	0.449751	3.80289
19.88	1.24488	0.465865	3.78017
19.89	1.24888	0.527095	3.81559
19.9	1.24686	0.473418	3.77702
19.91	1.2369	0.438345	3.83415
19.92	1.25098	0.44615	3.86932
19.93	1.23929	0.456981	3.79917
19.94	1.22604	0.459294	3.7999
19.95	1.23387	0.453215	3.74872
19.96	1.22496	0.491644	3.8002
19.97	1.24056	0.489546	3.83173
19.98	1.18335	0.454803	3.82572
[truncated: 18,002 more rows]

## Sheet: RMSF
Residue	Sigma1 (apo)	Sigma1-Catechin gallate	Sigma1-Bilobetin
250	1.707	0.9588	1.9042
251	1.4257	0.7691	1.6764			Average	SD
252	1.2855	0.7466	1.599		Sigma1(apo)	0.621353	0.296801
253	1.0739	0.5962	1.3326		sigma1–Catechin gallate	0.296623	0.17744
254	1.1873	0.7098	1.4035		Sigma1-Bilobetin	0.569469	0.34528
255	1.2652	0.81	1.3788
256	1.2918	0.8456	1.3789
257	1.2528	0.7209	1.2324
258	1.2422	0.7235	1.1863
259	1.1678	0.6209	1.0297
260	0.9636	0.5077	0.8888
261	0.9774	0.4759	1.0229
262	0.8735	0.442	1.0732
263	1.045	0.5584	1.3262
264	1.1001	0.5815	1.4469
265	1.2394	0.7204	1.6498
266	1.3498	0.764	1.7562
267	1.285	0.6534	1.7589
268	1.2571	0.674	1.6846
269	1.1375	0.5075	1.4718
270	1.0578	0.456	1.2723
271	0.9048	0.3908	1.1046
272	0.8789	0.4127	0.9184
273	0.7429	0.3972	0.8781
274	0.7371	0.3651	0.9414
275	0.6681	0.4108	0.9485
276	0.768	0.4021	0.9262
277	0.7443	0.4445	0.9556
278	0.626	0.3605	0.8189
279	0.7719	0.2771	0.7827
280	0.9797	0.3199	0.7681
281	1.2117	0.432	0.8723
282	1.3296	0.5195	0.8649
283	1.6254	0.693	1.0395
284	1.6622	0.7327	1.1073
285	1.5265	0.6184	0.9986
286	1.4326	0.5868	0.9533
287	1.1016	0.3803	0.8301
288	0.9647	0.3299	0.7148
289	0.7572	0.3506	0.6601
290	0.8277	0.3893	0.7272
291	0.6028	0.4718	0.5979
292	0.663	0.5246	0.6376
293	0.5417	0.5558	0.6011
294	0.582	0.566	0.6297
295	0.5806	0.4199	0.5991
296	0.5334	0.4083	0.5042
297	0.6564	0.4356	0.6207
298	0.5125	0.2982	0.4869
299	0.4571	0.2663	0.4332
300	0.4702	0.309	0.4461
301	0.4077	0.3237	0.4794
302	0.5677	0.4565	0.6449
303	0.5235	0.5156	0.763
304	0.6853	0.585	0.8334
305	0.7151	0.5721	0.8205
306	0.6449	0.5456	0.6988
307	0.5927	0.5506	0.6075
308	0.4343	0.3693	0.4929
309	0.4379	0.3082	0.4626
310	0.389	0.2658	0.3948
311	0.439	0.2971	0.4233
312	0.4978	0.2871	0.411
313	0.4802	0.2378	0.4118
314	0.4505	0.2743	0.4361
315	0.4785	0.208	0.3388
316	0.4216	0.2412	0.369
317	0.5297	0.2184	0.3661
318	0.5223	0.1837	0.3643
319	0.62	0.2409	0.4356
320	0.4843	0.1676	0.3706
321	0.66	0.2154	0.4846
322	0.5728	0.1784	0.451
323	0.578	0.1987	0.49
324	0.4044	0.1438	0.3678
325	0.4357	0.1499	0.4028
326	0.3396	0.1295	0.3485
327	0.4506	0.1649	0.4182
328	0.4621	0.1859	0.4305
329	0.5579	0.2518	0.4777
330	0.5379	0.2265	0.5047
331	0.4424	0.2358	0.5155
332	0.5254	0.2249	0.5124
333	0.3861	0.1416	0.4132
334	0.6132	0.2723	0.5774
335	0.4809	0.1708	0.4432
336	0.6443	0.2527	0.5353
337	0.4845	0.1741	0.4073
338	0.5823	0.1994	0.4414
339	0.4219	0.1589	0.324
340	0.4734	0.1785	0.3213
341	0.3754	0.1644	0.2985
342	0.4127	0.1819	0.2882
343	0.3296	0.1793	0.2847
344	0.3765	0.1937	0.2935
345	0.4043	0.219	0.3409
346	0.4273	0.2215	0.3773
347	0.4155	0.212	0.3281
348	0.2761	0.1563	0.274
349	0.3145	0.16	0.2428
350	0.2539	0.1272	0.2371
351	0.3749	0.1507	0.2493
352	0.3337	0.1347	0.2616
353	0.467	0.1528	0.3398
354	0.4961	0.1447	0.3659
355	0.3853	0.1204	0.3441
356	0.5077	0.1624	0.4448
357	0.382	0.1288	0.3975
358	0.4319	0.1795	0.4649
359	0.3212	0.1527	0.3929
360	0.2849	0.1412	0.3214
361	0.3535	0.1694	0.3534
362	0.4793	0.248	0.3951
363	0.4459	0.2065	0.3649
364	0.386	0.1426	0.3217
365	0.4139	0.1616	0.3742
366	0.2845	0.1179	0.2903
367	0.4094	0.1444	0.3589
368	0.3959	0.1507	0.3223
369	0.5799	0.2253	0.4484
370	0.4664	0.1791	0.3813
371	0.6661	0.2525	0.5242
372	0.7027	0.2596	0.5385
373	0.6411	0.2161	0.4822
374	0.5818	0.2095	0.4371
375	0.6818	0.2448	0.4908
376	0.7095	0.2639	0.5055
377	0.6024	0.2474	0.4387
378	0.5084	0.2152	0.3874
379	0.6167	0.2376	0.473
380	0.6089	0.2164	0.4713
381	0.5535	0.2112	0.4477
382	0.4827	0.2226	0.3934
383	0.424	0.1764	0.3592
384	0.5322	0.2286	0.4536
385	0.4729	0.1957	0.4069
386	0.5543	0.2265	0.4822
387	0.658	0.3393	0.6202
388	0.9027	0.3575	0.678
389	0.996	0.5239	0.7517
390	0.9376	0.4895	0.7606
391	0.8129	0.5237	0.7
392	0.6712	0.4377	0.5265
393	0.6029	0.3284	0.5011
394	0.508	0.2804	0.517
395	0.3856	0.234	0.3546
396	0.4768	0.1947	0.32
397	0.4133	0.186	0.2621
398	0.5257	0.1922	0.3241
399	0.4124	0.1642	0.2625
400	0.4828	0.156	0.3151
401	0.3753	0.1357	0.2855
402	0.4431	0.138	0.3532
403	0.4167	0.1499	0.3627
404	0.5048	0.1769	0.4621
405	0.5804	0.2359	0.5216
406	0.7252	0.2698	0.5804
407	0.7391	0.2497	0.5735
408	0.7285	0.2312	0.5412
409	0.6455	0.1985	0.4767
410	0.6166	0.2168	0.454
411	0.6094	0.205	0.415
412	0.5121	0.1807	0.3529
413	0.5402	0.1868	0.3318
414	0.3962	0.1534	0.2728
415	0.4923	0.1835	0.3073
416	0.3415	0.1465	0.2314
417	0.4656	0.16	0.3116
418	0.3849	0.1458	0.3052
419	0.565	0.2011	0.4087
420	0.5914	0.2174	0.4802
421	0.5469	0.1835	0.4341
422	0.683	0.2625	0.534
423	0.7504	0.2543	0.5707
424	0.5749	0.1919	0.4504
425	0.5478	0.1813	0.4362
426	0.374	0.1416	0.3301
427	0.4902	0.2147	0.419
428	0.306	0.1285	0.2754
429	0.475	0.1841	0.3486
430	0.3247	0.1382	0.2563
431	0.5085	0.1976	0.3337
432	0.4889	0.1748	0.3156
433	0.5253	0.1988	0.37
434	0.5133	0.2025	0.3799
435	0.4875	0.2178	0.3808
436	0.4788	0.2168	0.4111
437	0.4361	0.2197	0.446
438	0.3497	0.1561	0.3918
439	0.4254	0.1835	0.4825
440	0.4498	0.1905	0.4718
441	0.3489	0.1198	0.3578
442	0.4959	0.1592	0.4099
443	0.3111	0.1049	0.2843
444	0.4299	0.1437	0.2979
445	0.451	0.1438	0.2958
446	0.3154	0.1404	0.2329
447	0.3385	0.1456	0.2174
448	0.2431	0.1249	0.2009
449	0.3155	0.1438	0.2398
450	0.3191	0.1539	0.2871
451	0.4245	0.1843	0.3449
452	0.4245	0.2298	0.3725
453	0.5145	0.2248	0.4383
454	0.6695	0.3509	0.5463
455	0.6558	0.4399	0.5443

## Sheet: Rg
Time (ps)	Sigma1(apo)	sigma1–Catechin gallate	Sigma1-Bilobetin
0	2.73689	3.01957	3.0154
0.01	2.75082	3.00415	3.04376
0.02	2.76988	3.03358	3.03704			Average	SD
0.03	2.74425	3.03352	3.0283		Sigma1(apo)	2.06744	0.189403
0.04	2.75153	3.04259	3.03198		sigma1–Catechin gallate	1.8927	0.206855
0.05	2.76986	3.04762	3.0118		Sigma1-Bilobetin	2.1418	0.221939
0.06	2.75352	3.03776	3.06172
0.07	2.77046	3.02072	3.0653
0.08	2.78427	2.99723	3.06684
0.09	2.76695	3.02915	3.03997
0.1	2.77478	3.01287	3.04826
0.11	2.78633	3.02641	3.05095
0.12	2.76985	3.04724	3.06144
0.13	2.78616	3.05192	3.03531
0.14	2.77283	3.038	3.02874
0.15	2.81747	3.04548	3.02954
0.16	2.81008	3.04401	3.03814
0.17	2.79832	3.04183	3.00576
0.18	2.83641	3.03104	3.01649
0.19	2.82806	3.01291	3.02015
0.2	2.8149	3.01238	3.00986
0.21	2.82756	3.00805	2.98343
0.22	2.83367	3.0125	2.99532
0.23	2.83709	3.02762	3.01332
0.24	2.84318	3.02778	3.02922
0.25	2.8457	3.03457	3.03457
0.26	2.85561	3.02678	3.01309
0.27	2.8657	3.01248	3.01279
0.28	2.8447	3.032	3.0248
0.29	2.83829	3.05267	3.00823
0.3	2.83585	3.05833	3.0273
0.31	2.83313	3.04356	3.01054
0.32	2.845	3.03581	3.02786
0.33	2.82565	3.02317	3.00617
0.34	2.84115	3.05282	3.02574
0.35	2.84993	3.02295	3.01998
0.36	2.86483	3.00653	2.99072
0.37	2.84184	2.98369	2.98251
0.38	2.84972	2.98726	3.00994
0.39	2.82785	2.96638	2.99739
0.4	2.84123	2.97239	2.99212
0.41	2.81999	2.9728	2.94669
0.42	2.81015	2.97194	2.93808
0.43	2.81703	2.9853	2.93612
0.44	2.84215	2.97054	2.93351
0.45	2.8317	2.96702	2.92431
0.46	2.82766	2.97315	2.96111
0.47	2.8123	2.96849	2.94178
0.48	2.82514	2.98048	2.93436
0.49	2.81798	2.9556	2.94249
0.5	2.82248	2.98129	2.9294
0.51	2.83292	2.98768	2.93246
0.52	2.83105	2.98348	2.94986
0.53	2.82558	2.97908	2.93586
0.54	2.85215	2.98034	2.9635
0.55	2.8429	2.98306	2.94796
0.56	2.86424	2.97398	2.95915
0.57	2.84467	2.976	2.93466
0.58	2.8515	2.95417	2.94296
0.59	2.83917	2.97073	2.93981
0.6	2.85656	2.99511	2.90832
0.61	2.83346	3.00134	2.93152
0.62	2.83686	3.0057	2.9491
0.63	2.82189	3.01516	2.94345
0.64	2.80778	3.01863	2.94958
0.65	2.81511	3.0124	2.94959
0.66	2.81042	2.99002	2.94047
0.67	2.79424	3.00455	2.95414
0.68	2.78956	3.01196	2.95876
0.69	2.79473	2.99869	2.94799
0.7	2.78541	2.99635	2.96804
0.71	2.79627	3.00712	2.94565
0.72	2.78271	3.00908	2.94172
0.73	2.77929	2.98236	2.93841
0.74	2.77632	3.02092	2.94402
0.75	2.77114	3.00602	2.92679
0.76	2.77333	2.99254	2.93447
0.77	2.77843	2.99641	2.95524
0.78	2.77951	3.01676	2.95395
0.79	2.77087	3.02005	2.96656
0.8	2.75984	2.99541	2.9381
0.81	2.75826	2.98929	2.93971
0.82	2.75254	2.99464	2.93207
0.83	2.76298	2.99695	2.92911
0.84	2.74514	2.9979	2.92972
0.85	2.73702	2.99237	2.95006
0.86	2.73484	2.98063	2.95624
0.87	2.73764	2.99454	2.93805
0.88	2.72977	2.99213	2.96812
0.89	2.72139	2.96902	2.97234
0.9	2.73536	2.99194	2.95202
0.91	2.75092	2.98126	2.96749
0.92	2.7418	2.97174	2.98246
0.93	2.74513	2.95072	2.96803
0.94	2.72933	2.96149	2.96455
0.95	2.72687	2.95672	2.9788
0.96	2.74627	2.9657	2.97269
0.97	2.73462	2.98252	3.01302
0.98	2.74294	2.98258	2.99507
0.99	2.73538	2.99477	2.98556
1	2.74623	2.98699	2.99859
1.01	2.7359	2.97609	2.98782
1.02	2.73629	2.99569	2.97475
1.03	2.75895	2.96053	2.96443
1.04	2.74399	2.94312	2.97393
1.05	2.73657	2.94429	2.98791
1.06	2.72318	2.93804	2.98516
1.07	2.73189	2.9255	2.97448
1.08	2.7306	2.9261	2.98433
1.09	2.73518	2.93306	3.00594
1.1	2.7248	2.93821	3.02991
1.11	2.75308	2.95151	3.02834
1.12	2.74834	2.94377	3.0183
1.13	2.75831	2.92538	3.02371
1.14	2.76581	2.92248	2.99362
1.15	2.77054	2.93865	2.97531
1.16	2.74991	2.90961	2.96373
1.17	2.76229	2.92563	2.98175
1.18	2.7463	2.91357	2.97473
1.19	2.75941	2.89748	2.99686
1.2	2.77298	2.90844	2.99039
1.21	2.75079	2.90579	3.00746
1.22	2.7643	2.89976	3.02017
1.23	2.74668	2.90027	3.0138
1.24	2.75395	2.89942	3.0237
1.25	2.75215	2.92665	3.00345
1.26	2.75636	2.93504	2.98803
1.27	2.74907	2.92632	3.01047
1.28	2.72447	2.9437	3.0072
1.29	2.73163	2.94106	2.98799
1.3	2.74177	2.94645	2.97785
1.31	2.74669	2.96658	2.97902
1.32	2.73595	2.95884	2.99175
1.33	2.737	2.96997	2.99003
1.34	2.733	2.97093	3.01003
1.35	2.7351	2.94048	3.00381
1.36	2.70721	2.96744	3.02085
1.37	2.72256	2.93544	3.01742
1.38	2.73279	2.95222	3.0365
1.39	2.72477	2.94442	2.99036
1.4	2.73193	2.93841	3.00246
1.41	2.7436	2.96861	2.97741
1.42	2.72411	2.97415	2.97644
1.43	2.73872	2.9456	2.96688
1.44	2.70212	2.95351	3.00275
1.45	2.71403	2.91461	3.01332
1.46	2.70867	2.9459	2.97131
1.47	2.72917	2.94723	2.98402
1.48	2.73441	2.94727	2.98741
1.49	2.72343	2.95823	2.99379
1.5	2.73038	2.97319	2.9596
1.51	2.72929	2.95326	2.93053
1.52	2.72197	2.94786	2.91518
1.53	2.73425	2.95511	2.94745
1.54	2.73659	2.97111	2.92783
1.55	2.71473	2.96967	2.96649
1.56	2.71852	3.02002	2.96079
1.57	2.7256	3.03055	2.97725
1.58	2.72378	3.00338	2.98513
1.59	2.7151	3.01683	3.01411
1.6	2.74111	3.0182	2.93689
1.61	2.73607	2.99697	2.91423
1.62	2.74723	2.9762	2.90834
1.63	2.74729	2.97423	2.92997
1.64	2.73816	2.93895	2.94151
1.65	2.74205	2.93243	2.93277
1.66	2.74902	2.9559	2.92015
1.67	2.74669	3.00008	2.93818
1.68	2.7448	2.9731	2.92031
1.69	2.7406	2.96163	2.94861
1.7	2.73215	2.94378	2.94548
1.71	2.74064	2.92925	2.90963
1.72	2.74608	2.92989	2.91194
1.73	2.74883	2.93027	2.89149
1.74	2.76141	2.92795	2.88722
1.75	2.75482	2.97154	2.9086
1.76	2.76119	2.99987	2.93697
1.77	2.7655	2.98834	2.93794
1.78	2.76917	2.95451	2.91195
1.79	2.77008	2.93546	2.92988
1.8	2.76682	2.93213	2.91729
1.81	2.78727	2.92105	2.923
1.82	2.79317	2.91526	2.92003
1.83	2.80354	2.89229	2.92908
1.84	2.79791	2.89657	2.92502
1.85	2.76857	2.88868	2.93178
1.86	2.75748	2.94598	2.91198
1.87	2.751	2.89692	2.92452
1.88	2.76219	2.91495	2.9148
1.89	2.75952	2.87852	2.90238
1.9	2.75259	2.88899	2.90059
1.91	2.73748	2.85454	2.92292
1.92	2.718	2.86554	2.92477
1.93	2.70298	2.85654	2.97949
1.94	2.7164	2.87765	2.9555
1.95	2.72557	2.85071	2.9788
1.96	2.73839	2.85544	2.98433
1.97	2.75925	2.86203	3.01099
1.98	2.73935	2.86881	2.98269
1.99	2.72623	2.85322	2.99764
2	2.73042	2.83858	2.98257
2.01	2.73108	2.83609	2.99149
2.02	2.73974	2.83681	3.00322
2.03	2.75587	2.82307	3.02117
2.04	2.75425	2.82887	3.02936
2.05	2.73519	2.82261	3.03932
2.06	2.75884	2.82707	3.04894
2.07	2.73514	2.83709	3.04992
2.08	2.72394	2.83854	3.07617
2.09	2.73336	2.83737	3.06945
2.1	2.71925	2.84371	3.03173
2.11	2.7329	2.8362	3.00924
2.12	2.74129	2.83966	3.01479
2.13	2.70875	2.8377	3.00656
2.14	2.72086	2.82629	3.03615
2.15	2.70619	2.80431	3.03811
2.16	2.71929	2.8177	3.02469
2.17	2.73166	2.79837	3.03695
2.18	2.74213	2.80689	3.03211
2.19	2.74528	2.82916	3.02305
2.2	2.73358	2.80695	3.04241
2.21	2.73226	2.76986	3.0177
2.22	2.74283	2.7555	3.04095
2.23	2.74022	2.81289	3.04396
2.24	2.73866	2.7748	3.03663
2.25	2.73927	2.74998	3.03967
2.26	2.76068	2.74019	3.03568
2.27	2.75232	2.78211	3.04649
2.28	2.75208	2.78121	3.03278
2.29	2.75206	2.76199	3.054
2.3	2.73811	2.77879	3.04981
2.31	2.73922	2.7864	3.02592
2.32	2.7495	2.76299	3.01656
2.33	2.72923	2.74728	2.99754
2.34	2.73412	2.72539	3.01902
2.35	2.71718	2.73849	3.04381
2.36	2.70527	2.76106	3.05751
2.37	2.73016	2.76364	3.04226
2.38	2.72448	2.79664	3.0185
2.39	2.73786	2.80537	3.01711
2.4	2.74159	2.83078	3.01252
2.41	2.73365	2.80441	3.01589
2.42	2.71524	2.81327	3.01117
2.43	2.69417	2.83214	3.03452
2.44	2.70131	2.81064	3.02751
2.45	2.70043	2.82814	3.01149
2.46	2.68977	2.82869	3.01697
2.47	2.7	2.83394	2.99578
2.48	2.70467	2.80515	3.03237
2.49	2.69931	2.79748	3.02885
2.5	2.68014	2.82096	3.00951
2.51	2.69298	2.80651	3.01572
2.52	2.70388	2.7662	3.03384
2.53	2.69843	2.78394	3.01671
2.54	2.70792	2.75622	3.02176
2.55	2.71197	2.76544	3.02396
2.56	2.73926	2.7783	3.02473
2.57	2.74827	2.79404	3.03175
2.58	2.73224	2.76146	3.01775
2.59	2.73558	2.72813	3.02462
2.6	2.74857	2.74173	2.99894
2.61	2.73038	2.7391	2.9971
2.62	2.71914	2.72763	2.98887
2.63	2.72344	2.71244	2.99642
2.64	2.72593	2.71257	3.00208
2.65	2.70328	2.69868	3.01139
2.66	2.70381	2.7424	2.99888
2.67	2.70874	2.72323	3.01095
2.68	2.71486	2.73648	2.99748
2.69	2.69714	2.75547	2.97982
2.7	2.70474	2.77008	2.98221
2.71	2.71098	2.75802	2.97865
2.72	2.72331	2.77968	2.98033
2.73	2.71963	2.79036	2.98698
2.74	2.7211	2.79765	2.98226
2.75	2.72186	2.80828	2.97854
2.76	2.71891	2.80918	2.99555
2.77	2.73613	2.78869	3.00525
2.78	2.74024	2.79373	3.00855
2.79	2.71415	2.78174	2.99993
2.8	2.71509	2.80725	2.99095
2.81	2.73135	2.79218	2.95749
2.82	2.72176	2.81513	2.96336
2.83	2.72515	2.81375	2.99607
2.84	2.72402	2.79852	2.98945
2.85	2.73813	2.84686	2.97918
2.86	2.73027	2.88849	2.98246
2.87	2.72848	2.85514	2.95572
2.88	2.69185	2.86906	2.96147
2.89	2.724	2.85564	2.932
2.9	2.71803	2.85922	2.95273
2.91	2.71972	2.83494	2.96713
2.92	2.7578	2.83714	2.94062
2.93	2.74205	2.82197	2.98465
2.94	2.74488	2.8141	2.97613
2.95	2.74156	2.75641	2.99927
2.96	2.73908	2.76901	3.00413
2.97	2.73048	2.80471	3.01554
2.98	2.73369	2.80659	3.00462
2.99	2.75299	2.79609	3.00135
3	2.75518	2.79935	3.01818
3.01	2.75695	2.77795	3.0123
3.02	2.75903	2.75806	2.9849
3.03	2.77572	2.74366	2.96374
3.04	2.77206	2.74967	2.97311
3.05	2.763	2.76118	2.95492
3.06	2.76158	2.75554	2.96526
3.07	2.77214	2.74726	2.95516
3.08	2.76746	2.74625	2.94931
3.09	2.77043	2.76363	2.94891
3.1	2.76133	2.74899	2.96095
3.11	2.75997	2.74589	2.94969
3.12	2.76581	2.76158	2.93718
3.13	2.78021	2.74894	2.92728
3.14	2.76315	2.75871	2.90981
3.15	2.75435	2.69638	2.92655
3.16	2.75305	2.70773	2.91457
3.17	2.73237	2.68248	2.92343
3.18	2.73279	2.69747	2.93742
3.19	2.73905	2.70112	2.96151
3.2	2.7444	2.69795	2.94569
3.21	2.75492	2.69368	2.94564
3.22	2.77142	2.69167	2.95108
3.23	2.76869	2.6905	2.94998
3.24	2.77384	2.65483	2.98643
3.25	2.76253	2.65667	2.96989
3.26	2.75787	2.65524	2.984
3.27	2.75905	2.66043	2.97667
3.28	2.77154	2.67067	2.99724
3.29	2.73966	2.68283	2.96839
3.3	2.74588	2.69932	2.98116
3.31	2.75047	2.73943	2.97325
3.32	2.76595	2.72219	2.96704
3.33	2.74622	2.73723	2.94675
3.34	2.76268	2.73312	2.9499
3.35	2.76335	2.71651	2.95827
3.36	2.74358	2.69869	2.96369
3.37	2.73422	2.71047	2.94836
3.38	2.73231	2.71024	2.9541
3.39	2.73532	2.70408	2.93105
3.4	2.73318	2.70868	2.94462
3.41	2.74415	2.70739	2.94974
3.42	2.74274	2.74361	2.95214
3.43	2.74476	2.74071	2.9692
3.44	2.73454	2.7272	2.969
3.45	2.74643	2.71684	2.9622
3.46	2.7433	2.72123	2.9508
3.47	2.72992	2.68616	2.96448
3.48	2.74077	2.69429	2.95424
3.49	2.74245	2.71018	2.96455
3.5	2.72464	2.67726	2.96704
3.51	2.73335	2.67569	2.98312
3.52	2.73035	2.69861	2.98967
3.53	2.74051	2.69748	2.96034
3.54	2.73334	2.69324	2.95917
3.55	2.72449	2.71589	2.95164
3.56	2.74271	2.74029	2.95568
3.57	2.73928	2.70627	2.97763
3.58	2.73822	2.7219	2.95691
3.59	2.7354	2.6936	2.97287
3.6	2.73636	2.67913	2.98935
3.61	2.71293	2.69119	2.99419
3.62	2.72295	2.6879	2.97646
3.63	2.71499	2.69149	2.96727
3.64	2.75396	2.72705	2.9607
3.65	2.76096	2.70345	2.94774
3.66	2.74813	2.71825	2.96032
3.67	2.74472	2.74922	2.98006
3.68	2.74398	2.70085	2.9817
3.69	2.73631	2.70362	2.96309
3.7	2.74108	2.73347	2.9635
3.71	2.74388	2.75882	2.95911
3.72	2.73884	2.76024	2.98107
3.73	2.73469	2.74981	2.98329
3.74	2.73407	2.72541	2.9865
3.75	2.7395	2.71466	2.9977
3.76	2.74413	2.74463	3.00887
3.77	2.72763	2.74497	2.97609
3.78	2.76298	2.70473	2.94495
3.79	2.78193	2.72424	2.95267
3.8	2.79546	2.74189	2.9256
3.81	2.79922	2.70792	2.94351
3.82	2.81441	2.69985	2.93261
3.83	2.80401	2.68841	2.94589
3.84	2.77088	2.68202	2.93361
3.85	2.78865	2.67759	2.90934
3.86	2.79819	2.68058	2.94124
3.87	2.78818	2.64286	2.92939
3.88	2.79334	2.62962	2.91404
3.89	2.79081	2.65343	2.9374
3.9	2.77632	2.68446	2.93665
3.91	2.77733	2.65294	2.95096
3.92	2.76539	2.68465	2.94913
3.93	2.76319	2.64524	2.95716
3.94	2.76466	2.64097	2.97681
3.95	2.79002	2.64217	2.95081
3.96	2.7843	2.65917	2.94711
3.97	2.79879	2.65058	2.94264
3.98	2.79241	2.65854	2.92296
3.99	2.80798	2.67535	2.92648
4	2.77425	2.69545	2.94404
4.01	2.77606	2.67772	2.92591
4.02	2.76331	2.7077	2.92647
4.03	2.76908	2.7165	2.8908
4.04	2.77852	2.73623	2.88894
4.05	2.78424	2.72112	2.87667
4.06	2.80228	2.75963	2.86712
4.07	2.76023	2.75806	2.85345
4.08	2.76334	2.73802	2.85023
4.09	2.75245	2.72074	2.85607
4.1	2.7751	2.70614	2.84063
4.11	2.76368	2.69238	2.85057
4.12	2.76133	2.68852	2.85204
4.13	2.74921	2.71194	2.88786
4.14	2.75612	2.72049	2.86408
4.15	2.77788	2.72691	2.86645
4.16	2.76711	2.78187	2.91502
4.17	2.76259	2.75627	2.91628
4.18	2.75478	2.75123	2.94281
4.19	2.76534	2.73113	2.93041
4.2	2.75921	2.7233	2.95207
4.21	2.7585	2.73125	2.93816
4.22	2.7627	2.75664	2.93945
4.23	2.75722	2.7839	2.95742
4.24	2.74401	2.79191	2.95046
4.25	2.74112	2.79116	2.99868
4.26	2.73389	2.78925	3.00967
4.27	2.73114	2.75532	2.98289
4.28	2.75378	2.74666	2.9796
4.29	2.76037	2.70971	2.99129
4.3	2.7404	2.7443	3.01294
4.31	2.7423	2.72027	2.99337
4.32	2.73993	2.72737	3.00702
4.33	2.74811	2.72676	2.98915
4.34	2.75451	2.74819	2.96502
4.35	2.74933	2.74882	2.96041
4.36	2.73967	2.7629	2.93065
4.37	2.74095	2.78412	2.94721
4.38	2.75126	2.759	2.94863
4.39	2.74213	2.73682	2.93119
4.4	2.72546	2.7618	2.92177
4.41	2.73848	2.7603	2.89486
4.42	2.73689	2.74649	2.88694
4.43	2.73805	2.74924	2.87561
4.44	2.72767	2.74719	2.86698
4.45	2.74328	2.73796	2.85056
4.46	2.74457	2.72757	2.83369
4.47	2.75684	2.71021	2.82787
4.48	2.74564	2.69576	2.82482
4.49	2.73663	2.66351	2.81503
4.5	2.73278	2.67115	2.8072
4.51	2.73747	2.68252	2.82207
4.52	2.73222	2.70845	2.84308
4.53	2.72805	2.70697	2.87306
4.54	2.75365	2.7009	2.83681
4.55	2.75582	2.71068	2.84361
4.56	2.73608	2.6969	2.80863
4.57	2.75013	2.73898	2.81313
4.58	2.75683	2.7274	2.80921
4.59	2.76018	2.74719	2.79948
4.6	2.7693	2.74642	2.78349
4.61	2.76619	2.74707	2.77398
4.62	2.75757	2.74506	2.76123
4.63	2.76135	2.73789	2.78042
4.64	2.73809	2.7363	2.76495
4.65	2.74859	2.69985	2.75684
4.66	2.75711	2.67932	2.76193
4.67	2.75076	2.68329	2.73334
4.68	2.75334	2.6593	2.76836
4.69	2.75264	2.69241	2.76086
4.7	2.75746	2.6985	2.76026
4.71	2.74871	2.68837	2.78067
4.72	2.73567	2.68807	2.8295
4.73	2.77323	2.72057	2.8288
4.74	2.74154	2.71428	2.81308
4.75	2.72609	2.74141	2.83121
4.76	2.7338	2.73422	2.81418
4.77	2.73824	2.76415	2.80311
4.78	2.71436	2.7701	2.78603
4.79	2.72025	2.76857	2.77992
4.8	2.73891	2.74908	2.80776
4.81	2.74763	2.73236	2.801
4.82	2.74212	2.72195	2.81862
4.83	2.73668	2.74234	2.8348
4.84	2.70728	2.77685	2.83152
4.85	2.71348	2.75892	2.84496
4.86	2.70674	2.76392	2.81893
4.87	2.71819	2.76076	2.81521
4.88	2.74025	2.76995	2.81149
4.89	2.71996	2.74943	2.82304
4.9	2.72347	2.7201	2.8356
4.91	2.73435	2.73723	2.83708
4.92	2.72032	2.72278	2.83341
4.93	2.70923	2.72513	2.80949
4.94	2.6941	2.67552	2.83353
4.95	2.69295	2.6925	2.85472
4.96	2.69519	2.71191	2.85263
4.97	2.71223	2.70478	2.8558
4.98	2.70955	2.72636	2.85264
4.99	2.71303	2.72101	2.85382
5	2.70007	2.71129	2.83495
5.01	2.70045	2.72022	2.84768
5.02	2.70121	2.69455	2.84425
5.03	2.7248	2.70918	2.86052
5.04	2.74742	2.70137	2.85776
5.05	2.76087	2.72442	2.85798
5.06	2.74794	2.7408	2.86182
5.07	2.76253	2.72367	2.88248
5.08	2.74233	2.72784	2.86687
5.09	2.74148	2.73804	2.87926
5.1	2.75255	2.73777	2.88643
5.11	2.77847	2.75173	2.86191
5.12	2.76825	2.75553	2.86959
5.13	2.77076	2.75952	2.88485
5.14	2.77362	2.752	2.90255
5.15	2.75762	2.69978	2.90094
5.16	2.76382	2.7203	2.89224
5.17	2.7692	2.69359	2.87633
5.18	2.76987	2.69108	2.91741
5.19	2.78426	2.7212	2.90372
5.2	2.75966	2.7626	2.91082
5.21	2.77162	2.76634	2.86743
5.22	2.74764	2.73606	2.86812
5.23	2.74434	2.7658	2.8871
5.24	2.74625	2.73153	2.87471
5.25	2.73257	2.72478	2.87578
5.26	2.7203	2.71849	2.86159
5.27	2.70603	2.7283	2.86772
5.28	2.70751	2.71536	2.85109
5.29	2.68783	2.71693	2.86261
5.3	2.69708	2.70733	2.85675
5.31	2.7085	2.66314	2.87265
5.32	2.72529	2.67282	2.84382
5.33	2.7081	2.68239	2.87915
5.34	2.69694	2.71522	2.86429
5.35	2.70762	2.6729	2.88124
5.36	2.72688	2.67625	2.87486
5.37	2.71012	2.68573	2.87109
5.38	2.70661	2.67613	2.89255
5.39	2.71559	2.68968	2.87184
5.4	2.73433	2.66779	2.88512
5.41	2.69267	2.68664	2.91151
5.42	2.69358	2.6967	2.92275
5.43	2.67694	2.69127	2.88451
5.44	2.69789	2.69039	2.88335
5.45	2.68567	2.71207	2.90076
5.46	2.68422	2.69065	2.91749
5.47	2.66607	2.68529	2.92896
5.48	2.6616	2.67177	2.94303
5.49	2.66807	2.65594	2.94699
5.5	2.65213	2.64359	2.95043
5.51	2.68411	2.64418	2.9427
5.52	2.67592	2.64473	2.92424
5.53	2.70518	2.63554	2.93527
5.54	2.71057	2.62427	2.92687
5.55	2.6926	2.61044	2.92779
5.56	2.70018	2.61016	2.91776
5.57	2.72454	2.65107	2.92144
5.58	2.72141	2.65305	2.93001
5.59	2.69376	2.66161	2.90727
5.6	2.69965	2.63844	2.91318
5.61	2.70229	2.60212	2.92921
5.62	2.69139	2.61414	2.90361
5.63	2.66065	2.61219	2.91729
5.64	2.66968	2.62005	2.9446
5.65	2.67495	2.62669	2.94878
5.66	2.66351	2.63594	2.94296
5.67	2.67465	2.65004	2.90474
5.68	2.67966	2.69303	2.91726
5.69	2.67016	2.67889	2.91271
5.7	2.68882	2.67408	2.91228
5.71	2.68238	2.65531	2.93501
5.72	2.67832	2.66263	2.9243
5.73	2.67715	2.66011	2.93508
5.74	2.67022	2.65717	2.91949
5.75	2.68394	2.66875	2.93593
5.76	2.7061	2.67663	2.93926
5.77	2.70814	2.65846	2.9476
5.78	2.71904	2.65528	2.96328
5.79	2.72673	2.67856	2.97221
5.8	2.74402	2.70463	2.95866
5.81	2.74535	2.69232	2.94314
5.82	2.76465	2.7121	2.95195
5.83	2.76245	2.71621	2.95289
5.84	2.76403	2.68484	2.9115
5.85	2.77661	2.67227	2.93894
5.86	2.76025	2.69923	2.90414
5.87	2.77241	2.67711	2.91765
5.88	2.76935	2.67035	2.91006
5.89	2.77447	2.68825	2.92826
5.9	2.77307	2.66459	2.88774
5.91	2.75783	2.63752	2.90145
5.92	2.76872	2.65205	2.92479
5.93	2.77269	2.65057	2.92116
5.94	2.76511	2.64784	2.92423
5.95	2.77474	2.67937	2.90999
5.96	2.77847	2.68242	2.9188
5.97	2.78035	2.67071	2.94262
5.98	2.7645	2.68213	2.9363
5.99	2.73247	2.64332	2.94857
6	2.7599	2.6946	2.94931
6.01	2.75304	2.68851	2.96427
6.02	2.75897	2.67817	2.96658
6.03	2.75259	2.69777	2.96102
6.04	2.76681	2.72347	2.9667
6.05	2.7635	2.72732	2.95143
6.06	2.77606	2.71309	2.95072
6.07	2.77249	2.68779	2.94995
6.08	2.76869	2.66749	2.95763
6.09	2.78804	2.65825	2.95476
6.1	2.77085	2.69913	2.9685
6.11	2.77895	2.71495	2.99317
6.12	2.79214	2.71758	2.99185
6.13	2.79328	2.70483	3.0002
6.14	2.76483	2.69845	2.97865
6.15	2.76751	2.72908	2.97289
6.16	2.75291	2.70988	2.99965
6.17	2.75056	2.68233	2.98995
6.18	2.7399	2.69689	3.00257
6.19	2.74138	2.69184	3.00882
6.2	2.72757	2.6818	3.00961
6.21	2.73503	2.67655	2.98627
6.22	2.71808	2.68587	2.99485
6.23	2.7166	2.67393	3.02095
6.24	2.7011	2.69782	2.99356
6.25	2.7264	2.70253	2.98776
6.26	2.73212	2.72598	2.98415
6.27	2.7434	2.74658	2.98273
6.28	2.74832	2.75528	2.97032
6.29	2.73166	2.76046	2.9769
6.3	2.72214	2.73596	2.96154
6.31	2.71161	2.73699	2.96062
6.32	2.72333	2.74237	2.94413
6.33	2.75073	2.73631	2.98145
6.34	2.7617	2.73932	2.97321
6.35	2.7532	2.71392	2.97248
6.36	2.7594	2.68888	3.00076
6.37	2.76653	2.67383	2.98748
6.38	2.75075	2.74388	2.96211
6.39	2.7452	2.71841	2.98105
6.4	2.75962	2.71767	2.96219
6.41	2.76205	2.7853	2.97157
6.42	2.77829	2.76836	2.94805
6.43	2.77021	2.76382	2.97937
6.44	2.76213	2.78509	2.97159
6.45	2.76946	2.79985	2.96339
6.46	2.77241	2.81249	2.95754
6.47	2.77907	2.78916	2.93975
6.48	2.76657	2.82167	2.93164
6.49	2.77839	2.82015	2.9425
6.5	2.76887	2.82457	2.93127
6.51	2.77089	2.83566	2.92453
6.52	2.78506	2.83463	2.9473
6.53	2.79384	2.83918	2.95134
6.54	2.7875	2.84966	2.96498
6.55	2.80227	2.84615	2.96602
6.56	2.78434	2.84233	2.95849
6.57	2.81065	2.87965	2.95433
6.58	2.80236	2.85978	2.98121
6.59	2.82911	2.8865	2.98552
6.6	2.82471	2.8758	2.988
6.61	2.82381	2.87364	2.98302
6.62	2.81719	2.89767	2.92535
6.63	2.8341	2.88991	2.9544
6.64	2.81321	2.82437	2.93472
6.65	2.81148	2.83792	2.93046
6.66	2.81646	2.83866	2.94037
6.67	2.80267	2.84757	2.93292
6.68	2.78648	2.85096	2.91502
6.69	2.79576	2.86129	2.92531
6.7	2.78598	2.86011	2.9178
6.71	2.78177	2.85361	2.9319
6.72	2.78273	2.85662	2.92991
6.73	2.79335	2.84602	2.92414
6.74	2.80435	2.86538	2.94932
6.75	2.81167	2.86539	2.97172
6.76	2.80681	2.84064	2.95174
6.77	2.80324	2.83089	2.95713
6.78	2.79374	2.84834	2.9436
6.79	2.82488	2.87519	2.97509
6.8	2.82031	2.85202	2.98007
6.81	2.81479	2.85003	2.99107
6.82	2.80834	2.8697	2.99024
6.83	2.82305	2.86715	2.9954
6.84	2.80685	2.84594	2.99184
6.85	2.81232	2.84174	2.99144
6.86	2.8235	2.8529	3.02313
6.87	2.82904	2.84955	2.99354
6.88	2.81814	2.84704	2.98358
6.89	2.8046	2.85026	2.98792
6.9	2.80093	2.84805	2.97077
6.91	2.79976	2.83951	2.94588
6.92	2.81709	2.795	2.9624
6.93	2.79229	2.79546	2.94251
6.94	2.82135	2.76673	2.94063
6.95	2.81042	2.7986	2.9599
6.96	2.7975	2.80735	2.94568
6.97	2.81189	2.82089	2.94651
6.98	2.81967	2.80464	2.95856
6.99	2.81005	2.76198	2.95368
7	2.81444	2.7544	2.94742
7.01	2.80546	2.74496	2.95092
7.02	2.80487	2.75461	2.93987
7.03	2.81113	2.73513	2.91798
7.04	2.80448	2.76028	2.88723
7.05	2.81063	2.72371	2.91477
7.06	2.80502	2.71314	2.93492
7.07	2.82399	2.70976	2.94338
7.08	2.80406	2.71237	2.92964
7.09	2.80831	2.69474	2.95675
7.1	2.8038	2.6992	2.95286
7.11	2.79772	2.70762	2.90989
7.12	2.8049	2.70685	2.9096
7.13	2.81923	2.66653	2.90744
7.14	2.8097	2.67216	2.90288
7.15	2.79954	2.7079	2.89452
7.16	2.7925	2.70046	2.88606
7.17	2.79099	2.70866	2.87067
7.18	2.78677	2.69047	2.8557
7.19	2.78258	2.67894	2.83385
7.2	2.79962	2.66141	2.86129
7.21	2.79788	2.64784	2.88698
7.22	2.78877	2.63271	2.88922
7.23	2.80755	2.64519	2.91846
7.24	2.79848	2.64091	2.90038
7.25	2.79299	2.65009	2.90302
7.26	2.78219	2.64969	2.9349
7.27	2.78112	2.65475	2.90752
7.28	2.79423	2.66262	2.93065
7.29	2.78185	2.66103	2.92298
7.3	2.77648	2.63735	2.92058
7.31	2.78965	2.64346	2.92073
7.32	2.79903	2.65592	2.92079
7.33	2.78854	2.67414	2.91172
7.34	2.78158	2.68581	2.92785
7.35	2.79	2.66047	2.91842
7.36	2.78193	2.6756	2.88631
7.37	2.78621	2.6943	2.83502
7.38	2.78192	2.68454	2.84421
7.39	2.78681	2.66615	2.8553
7.4	2.76422	2.66772	2.85467
7.41	2.78669	2.67036	2.85825
7.42	2.77921	2.68001	2.86103
7.43	2.79993	2.67094	2.86577
7.44	2.78969	2.66148	2.88349
7.45	2.79885	2.64235	2.87491
7.46	2.79542	2.66835	2.87801
7.47	2.80084	2.68721	2.89836
7.48	2.79005	2.6847	2.91767
7.49	2.78678	2.68251	2.88656
7.5	2.79474	2.67606	2.85614
7.51	2.80608	2.65866	2.85799
7.52	2.80602	2.65872	2.86167
7.53	2.77854	2.64604	2.87541
7.54	2.78539	2.67728	2.86947
7.55	2.78135	2.681	2.83378
7.56	2.76496	2.66377	2.82707
7.57	2.76196	2.68374	2.8235
7.58	2.7489	2.66395	2.79555
7.59	2.74715	2.68136	2.78814
7.6	2.77882	2.71019	2.82582
7.61	2.79101	2.6951	2.86846
7.62	2.78625	2.67726	2.85251
7.63	2.80805	2.67229	2.82997
7.64	2.81107	2.71183	2.79919
7.65	2.78111	2.6971	2.79779
7.66	2.76221	2.68313	2.76917
7.67	2.76493	2.68612	2.78619
7.68	2.76685	2.66409	2.80626
7.69	2.77052	2.64514	2.80007
7.7	2.77248	2.64433	2.82914
7.71	2.76003	2.66072	2.82393
7.72	2.76561	2.66456	2.80119
7.73	2.74225	2.66467	2.83145
7.74	2.73614	2.66542	2.83244
7.75	2.7587	2.64431	2.81325
7.76	2.765	2.62829	2.82897
7.77	2.77777	2.60657	2.80932
7.78	2.75171	2.5918	2.81064
7.79	2.75272	2.54724	2.82613
7.8	2.75973	2.55152	2.84696
7.81	2.74443	2.58978	2.83497
7.82	2.74951	2.59186	2.85887
7.83	2.75761	2.60819	2.83179
7.84	2.76855	2.61696	2.82525
7.85	2.75517	2.61345	2.83081
7.86	2.75376	2.60031	2.8174
7.87	2.76101	2.58664	2.82029
7.88	2.75969	2.58877	2.78594
7.89	2.77552	2.57541	2.77949
7.9	2.758	2.5566	2.74448
7.91	2.76065	2.5673	2.71759
7.92	2.75976	2.54951	2.72301
7.93	2.75395	2.56595	2.71686
7.94	2.74676	2.55163	2.72381
7.95	2.75812	2.56041	2.75297
7.96	2.75775	2.5552	2.75731
7.97	2.7409	2.54757	2.73907
7.98	2.73797	2.53918	2.72598
7.99	2.72645	2.52929	2.71334
8	2.744	2.52599	2.68666
8.01	2.73526	2.5465	2.7056
8.02	2.74532	2.51198	2.67228
8.03	2.73522	2.53794	2.72555
8.04	2.73858	2.56356	2.70142
8.05	2.73003	2.54543	2.66959
8.06	2.71875	2.56001	2.66977
8.07	2.72437	2.55049	2.70823
8.08	2.73597	2.53758	2.68333
8.09	2.73598	2.52442	2.70591
8.1	2.73536	2.51655	2.72876
8.11	2.75967	2.53177	2.74095
8.12	2.74243	2.51944	2.71859
8.13	2.74757	2.55748	2.73406
8.14	2.71322	2.54281	2.7563
8.15	2.718	2.53696	2.74569
8.16	2.70839	2.50363	2.74534
8.17	2.68938	2.52411	2.75404
8.18	2.68809	2.52931	2.76727
8.19	2.69248	2.52247	2.77848
8.2	2.71333	2.49323	2.77561
8.21	2.68479	2.49401	2.71753
8.22	2.67936	2.481	2.71757
8.23	2.68389	2.52033	2.70962
8.24	2.68123	2.54511	2.71034
8.25	2.67387	2.51917	2.68949
8.26	2.6454	2.54103	2.70406
8.27	2.62468	2.5468	2.71505
8.28	2.63409	2.5127	2.71556
8.29	2.64709	2.49794	2.73107
8.3	2.62712	2.50603	2.74364
8.31	2.64009	2.49159	2.74143
8.32	2.63804	2.46999	2.74104
8.33	2.6396	2.45155	2.74908
8.34	2.63046	2.46888	2.72679
8.35	2.65444	2.45563	2.69547
8.36	2.63662	2.45365	2.67579
8.37	2.64349	2.44174	2.67455
8.38	2.6204	2.43039	2.66256
8.39	2.60489	2.40508	2.6614
8.4	2.60234	2.36611	2.69262
8.41	2.59566	2.37514	2.69927
8.42	2.60964	2.37262	2.66715
8.43	2.57143	2.36249	2.65651
8.44	2.562	2.36472	2.63564
8.45	2.54005	2.32894	2.63566
8.46	2.53834	2.34765	2.61338
8.47	2.57904	2.35881	2.59581
8.48	2.58547	2.37777	2.55449
8.49	2.60029	2.38013	2.56897
8.5	2.60311	2.35745	2.54694
8.51	2.60569	2.34387	2.60201
8.52	2.59633	2.34403	2.60818
8.53	2.6112	2.31607	2.58871
8.54	2.59099	2.32931	2.58935
8.55	2.59642	2.34386	2.63273
8.56	2.59392	2.33115	2.6519
8.57	2.58342	2.31918	2.66709
8.58	2.58156	2.31839	2.65264
8.59	2.59135	2.29193	2.67759
8.6	2.61125	2.316	2.69312
8.61	2.58897	2.33179	2.67762
8.62	2.5977	2.34057	2.68057
8.63	2.58786	2.37818	2.68101
8.64	2.57509	2.38755	2.70274
8.65	2.58941	2.40255	2.69592
8.66	2.60923	2.39127	2.6823
8.67	2.61868	2.41395	2.6744
8.68	2.59356	2.42956	2.64716
8.69	2.58804	2.43617	2.62227
8.7	2.57631	2.42713	2.61098
8.71	2.58495	2.42766	2.59756
8.72	2.56764	2.47483	2.6257
8.73	2.54374	2.49027	2.60564
8.74	2.55682	2.50786	2.61055
8.75	2.53898	2.52555	2.64559
8.76	2.55842	2.5375	2.64416
8.77	2.56712	2.54087	2.67246
8.78	2.55292	2.51048	2.6737
8.79	2.56987	2.52501	2.69914
8.8	2.57857	2.53858	2.70335
8.81	2.57538	2.52736	2.67472
8.82	2.58573	2.54636	2.66576
8.83	2.59531	2.55273	2.65982
8.84	2.58458	2.56367	2.67922
8.85	2.59247	2.51301	2.67249
8.86	2.60526	2.4879	2.68285
8.87	2.61242	2.49739	2.67378
8.88	2.6049	2.51629	2.67791
8.89	2.61605	2.51729	2.63824
8.9	2.58452	2.51945	2.64225
8.91	2.59284	2.49656	2.61147
8.92	2.58023	2.49105	2.61259
8.93	2.5963	2.47673	2.59163
8.94	2.60041	2.48729	2.61732
8.95	2.62434	2.49111	2.58739
8.96	2.59807	2.51711	2.58937
8.97	2.62729	2.51602	2.59271
8.98	2.61347	2.48498	2.56189
8.99	2.59622	2.50566	2.58834
9	2.59709	2.49126	2.58547
9.01	2.58612	2.48998	2.60323
9.02	2.60616	2.46904	2.58681
9.03	2.58606	2.5017	2.60334
9.04	2.58907	2.50666	2.5749
9.05	2.58218	2.5065	2.59274
9.06	2.57044	2.49943	2.59004
9.07	2.56244	2.50566	2.57094
9.08	2.57597	2.52864	2.59796
9.09	2.56127	2.52168	2.54466
9.1	2.57049	2.50378	2.51624
9.11	2.54298	2.47308	2.51443
9.12	2.55619	2.49336	2.52794
9.13	2.53705	2.49538	2.54529
9.14	2.54456	2.49989	2.51732
9.15	2.53232	2.49993	2.51382
9.16	2.54496	2.49697	2.53686
9.17	2.52495	2.505	2.52108
9.18	2.52493	2.50747	2.50808
9.19	2.51023	2.49509	2.49727
9.2	2.51796	2.47679	2.51901
9.21	2.50388	2.45044	2.52005
9.22	2.51582	2.47572	2.53479
9.23	2.50249	2.46979	2.54344
9.24	2.47222	2.45879	2.54607
9.25	2.48878	2.45295	2.54287
9.26	2.49857	2.46589	2.57723
9.27	2.48307	2.45855	2.58842
9.28	2.47857	2.467	2.57058
9.29	2.49721	2.46643	2.58141
9.3	2.51985	2.4703	2.54995
9.31	2.52665	2.49393	2.56008
9.32	2.54055	2.52725	2.57442
9.33	2.53535	2.55389	2.53466
9.34	2.5327	2.54062	2.55692
9.35	2.51154	2.53021	2.56578
9.36	2.53947	2.52627	2.55987
9.37	2.53674	2.49984	2.55405
9.38	2.54347	2.48156	2.55964
9.39	2.5229	2.50477	2.54086
9.4	2.50986	2.52631	2.54539
9.41	2.51269	2.50011	2.52997
9.42	2.52801	2.52828	2.51325
9.43	2.53757	2.53491	2.52471
9.44	2.52565	2.49902	2.50772
9.45	2.52876	2.46875	2.49299
9.46	2.53044	2.47066	2.50657
9.47	2.53141	2.44949	2.51662
9.48	2.51734	2.45667	2.50913
9.49	2.52402	2.45926	2.52101
9.5	2.51941	2.47342	2.53471
9.51	2.49317	2.48004	2.51515
9.52	2.49738	2.49939	2.52046
9.53	2.4879	2.49071	2.5388
9.54	2.50764	2.48808	2.52863
9.55	2.5092	2.505	2.52972
9.56	2.50148	2.47766	2.54123
9.57	2.50068	2.48323	2.56304
9.58	2.49791	2.47267	2.54953
9.59	2.48937	2.47606	2.55751
9.6	2.47152	2.45845	2.54204
9.61	2.45266	2.50133	2.53617
9.62	2.47848	2.48218	2.54925
9.63	2.46334	2.51938	2.56483
9.64	2.49135	2.51837	2.56401
9.65	2.48972	2.50635	2.56961
9.66	2.45523	2.51375	2.57734
9.67	2.46706	2.46663	2.57399
9.68	2.46039	2.47451	2.54463
9.69	2.47216	2.49387	2.56937
9.7	2.46049	2.47573	2.5695
9.71	2.48383	2.46548	2.58663
9.72	2.47942	2.4634	2.57386
9.73	2.46208	2.48154	2.58196
9.74	2.43802	2.47219	2.59483
9.75	2.45709	2.46804	2.56071
9.76	2.4437	2.47001	2.56646
9.77	2.4741	2.45241	2.57292
9.78	2.50288	2.43068	2.55041
9.79	2.50874	2.40524	2.59634
9.8	2.51636	2.42481	2.58616
9.81	2.5097	2.46174	2.54651
9.82	2.51186	2.45278	2.55277
9.83	2.52054	2.43744	2.55037
9.84	2.53665	2.44838	2.55037
9.85	2.52128	2.40032	2.54853
9.86	2.53674	2.41022	2.56682
9.87	2.53966	2.41772	2.56667
9.88	2.53895	2.4054	2.53971
9.89	2.54494	2.41064	2.56234
9.9	2.55463	2.40306	2.54176
9.91	2.57067	2.40205	2.52321
9.92	2.56701	2.41649	2.54404
9.93	2.57438	2.43342	2.52588
9.94	2.58352	2.44107	2.51083
9.95	2.60669	2.4215	2.51871
9.96	2.59901	2.44614	2.49564
9.97	2.58434	2.41765	2.53079
9.98	2.58425	2.38848	2.50795
9.99	2.59535	2.39288	2.49852
10	2.59312	2.34773	2.51363
10.01	2.60529	2.338	2.53219
10.02	2.59929	2.37071	2.51447
10.03	2.58902	2.37	2.51962
10.04	2.60075	2.35161	2.53489
10.05	2.60171	2.35868	2.51627
10.06	2.60284	2.38489	2.52263
10.07	2.60375	2.36164	2.53618
10.08	2.60521	2.3623	2.53899
10.09	2.59225	2.33928	2.52804
10.1	2.59652	2.32321	2.54973
10.11	2.61099	2.31348	2.53332
10.12	2.60734	2.29884	2.53252
10.13	2.5964	2.28495	2.54417
10.14	2.60159	2.28266	2.55506
10.15	2.61235	2.28945	2.56912
10.16	2.62611	2.31626	2.56314
10.17	2.64804	2.32462	2.56773
10.18	2.64173	2.32031	2.56249
10.19	2.64295	2.3154	2.54046
10.2	2.64218	2.32022	2.50597
10.21	2.6328	2.28381	2.50004
10.22	2.6382	2.28874	2.48895
10.23	2.61353	2.29288	2.49296
10.24	2.58443	2.26396	2.51755
10.25	2.58153	2.27257	2.48949
10.26	2.58092	2.24353	2.47752
10.27	2.5851	2.24936	2.51011
10.28	2.6082	2.27482	2.50124
10.29	2.61416	2.27284	2.53032
10.3	2.62966	2.27246	2.53375
10.31	2.6075	2.27273	2.51776
10.32	2.61746	2.28737	2.55157
10.33	2.61145	2.29136	2.5566
10.34	2.61967	2.3171	2.59035
10.35	2.60483	2.31481	2.61123
10.36	2.60232	2.31103	2.62318
10.37	2.586	2.31207	2.67036
10.38	2.58399	2.3031	2.67023
10.39	2.58147	2.31273	2.66033
10.4	2.59378	2.3136	2.6638
10.41	2.61055	2.28816	2.64304
10.42	2.61946	2.29354	2.59845
10.43	2.61286	2.30223	2.5889
10.44	2.60542	2.30919	2.55939
10.45	2.59514	2.30078	2.56383
10.46	2.60155	2.3186	2.6177
10.47	2.60346	2.35643	2.63095
10.48	2.62496	2.33853	2.62809
10.49	2.60825	2.33103	2.61442
10.5	2.64404	2.33549	2.62738
10.51	2.63526	2.33263	2.66055
10.52	2.62452	2.32217	2.68049
10.53	2.62854	2.3502	2.66987
10.54	2.62369	2.35263	2.64475
10.55	2.62656	2.35046	2.66432
10.56	2.62255	2.33028	2.67351
10.57	2.64452	2.32064	2.65072
10.58	2.64976	2.31357	2.6455
10.59	2.65319	2.31327	2.67317
10.6	2.6402	2.29297	2.63406
10.61	2.61359	2.30167	2.63159
10.62	2.61191	2.32018	2.65313
10.63	2.6129	2.31056	2.64906
10.64	2.60821	2.31472	2.68579
10.65	2.63266	2.31436	2.68057
10.66	2.64437	2.29632	2.66173
10.67	2.66306	2.27593	2.64533
10.68	2.62568	2.26746	2.64034
10.69	2.62799	2.26185	2.63748
10.7	2.63711	2.24566	2.67643
10.71	2.651	2.247	2.69516
10.72	2.64827	2.25739	2.69437
10.73	2.63579	2.27812	2.68636
10.74	2.62421	2.27291	2.67995
10.75	2.60928	2.26424	2.69473
10.76	2.60497	2.27558	2.72877
10.77	2.58836	2.27517	2.74334
10.78	2.58765	2.309	2.73874
10.79	2.61679	2.29709	2.74812
10.8	2.59183	2.26211	2.7522
10.81	2.63228	2.26753	2.7457
10.82	2.62986	2.28647	2.73114
10.83	2.62058	2.2768	2.7696
10.84	2.62435	2.25719	2.77394
10.85	2.62942	2.28814	2.77339
10.86	2.60665	2.26209	2.73427
10.87	2.6389	2.23526	2.71795
10.88	2.65133	2.26075	2.66742
10.89	2.65141	2.27186	2.66662
10.9	2.64108	2.27871	2.66439
10.91	2.63101	2.27295	2.65598
10.92	2.60163	2.29068	2.64269
10.93	2.63313	2.25909	2.66426
10.94	2.60704	2.27885	2.65572
10.95	2.58954	2.26963	2.66947
10.96	2.58775	2.25752	2.6531
10.97	2.56471	2.26725	2.66004
10.98	2.58762	2.27707	2.65383
10.99	2.5951	2.24275	2.6306
11	2.58088	2.278	2.65333
11.01	2.57543	2.24407	2.66983
11.02	2.57259	2.26508	2.66898
11.03	2.58938	2.26649	2.67848
11.04	2.58896	2.24411	2.7304
11.05	2.5775	2.25361	2.68571
11.06	2.56257	2.26141	2.67413
11.07	2.59634	2.27484	2.69921
11.08	2.58071	2.24132	2.71902
11.09	2.54795	2.2281	2.73499
11.1	2.54695	2.22256	2.72081
11.11	2.51311	2.21629	2.74465
11.12	2.52321	2.21091	2.74591
11.13	2.50066	2.212	2.7235
11.14	2.48812	2.20246	2.74459
11.15	2.47839	2.23284	2.74378
11.16	2.48901	2.22177	2.73829
11.17	2.50325	2.23276	2.73413
11.18	2.51689	2.19268	2.70651
11.19	2.52832	2.20104	2.68875
11.2	2.49292	2.1919	2.69934
11.21	2.50595	2.20043	2.70577
11.22	2.50759	2.22326	2.70139
11.23	2.49994	2.22333	2.66111
11.24	2.47766	2.22663	2.67385
11.25	2.46866	2.25112	2.65731
11.26	2.47834	2.25886	2.63817
11.27	2.50951	2.25302	2.67897
11.28	2.50797	2.27138	2.65755
11.29	2.53602	2.28522	2.62409
11.3	2.52291	2.29611	2.63371
11.31	2.52455	2.28843	2.58979
11.32	2.55502	2.28393	2.61697
11.33	2.55237	2.29918	2.59878
11.34	2.53902	2.31071	2.58172
11.35	2.54438	2.31246	2.58776
11.36	2.54507	2.29592	2.57742
11.37	2.52694	2.30085	2.59652
11.38	2.50982	2.26893	2.60591
11.39	2.5503	2.27803	2.6017
11.4	2.52929	2.28025	2.58404
11.41	2.54694	2.29331	2.61814
11.42	2.60367	2.29853	2.60513
11.43	2.5988	2.27218	2.61183
11.44	2.58535	2.29297	2.58496
11.45	2.59356	2.31994	2.55238
11.46	2.56049	2.34481	2.54561
11.47	2.53928	2.35457	2.56339
11.48	2.53293	2.34553	2.5751
11.49	2.50308	2.34336	2.59129
11.5	2.49861	2.31667	2.59369
11.51	2.4854	2.30569	2.56844
11.52	2.47976	2.28344	2.58054
11.53	2.46741	2.27029	2.55779
11.54	2.45701	2.27638	2.60245
11.55	2.44596	2.26487	2.60231
11.56	2.45269	2.2585	2.59493
11.57	2.47033	2.2374	2.5872
11.58	2.46003	2.21593	2.59764
11.59	2.4583	2.21623	2.58803
11.6	2.46343	2.21462	2.59726
11.61	2.46867	2.20444	2.60517
11.62	2.43957	2.18528	2.60404
11.63	2.44827	2.19668	2.59426
11.64	2.45633	2.1983	2.59474
11.65	2.47661	2.18325	2.59431
11.66	2.48326	2.17803	2.56472
11.67	2.47664	2.19763	2.5374
11.68	2.47675	2.19277	2.53304
11.69	2.46552	2.18811	2.54803
11.7	2.44654	2.19328	2.52104
11.71	2.48008	2.20841	2.53951
11.72	2.48806	2.21932	2.53754
11.73	2.48966	2.2054	2.55238
11.74	2.48806	2.22251	2.53071
11.75	2.49124	2.25192	2.5555
11.76	2.48671	2.25199	2.54675
11.77	2.46401	2.25805	2.53736
11.78	2.47525	2.27229	2.56703
11.79	2.47573	2.27803	2.54951
11.8	2.46782	2.25471	2.5545
11.81	2.50557	2.23679	2.52784
11.82	2.4932	2.22416	2.54459
11.83	2.48574	2.23191	2.54237
11.84	2.50322	2.22145	2.54089
11.85	2.51429	2.2107	2.53782
11.86	2.53047	2.20018	2.52383
11.87	2.52732	2.21363	2.52826
11.88	2.52398	2.21072	2.5357
11.89	2.53493	2.19752	2.52418
11.9	2.52363	2.21309	2.52558
11.91	2.53242	2.18086	2.53221
11.92	2.51503	2.18644	2.5332
11.93	2.5295	2.1901	2.51134
11.94	2.53446	2.1645	2.53954
11.95	2.57577	2.17496	2.53
11.96	2.5761	2.19281	2.53475
11.97	2.55917	2.19228	2.51668
11.98	2.54198	2.19361	2.50999
11.99	2.51505	2.22266	2.51452
12	2.53286	2.24646	2.50077
12.01	2.5541	2.22869	2.49963
12.02	2.55414	2.24093	2.48136
12.03	2.56775	2.23051	2.49685
12.04	2.56961	2.22098	2.47101
12.05	2.56077	2.22186	2.47583
12.06	2.56976	2.20265	2.47347
12.07	2.55724	2.21766	2.47468
12.08	2.54812	2.2126	2.46271
12.09	2.55507	2.18899	2.46551
12.1	2.54833	2.18893	2.46601
12.11	2.56252	2.19476	2.45324
12.12	2.55702	2.18546	2.45381
12.13	2.55036	2.19182	2.47585
12.14	2.56496	2.17688	2.47143
12.15	2.58582	2.1697	2.4967
12.16	2.56163	2.17906	2.48439
12.17	2.58456	2.19841	2.46551
12.18	2.54849	2.16066	2.46025
12.19	2.53192	2.13491	2.44576
12.2	2.53492	2.12082	2.40502
12.21	2.54959	2.1125	2.40914
12.22	2.53343	2.12072	2.43491
12.23	2.51216	2.14124	2.44013
12.24	2.50884	2.14804	2.44035
12.25	2.49856	2.13499	2.49572
12.26	2.49719	2.13594	2.45114
12.27	2.50538	2.15258	2.42423
12.28	2.5211	2.14767	2.40751
12.29	2.5501	2.1393	2.41041
12.3	2.5258	2.14513	2.40328
12.31	2.54486	2.11435	2.42805
12.32	2.55641	2.13089	2.43505
12.33	2.57853	2.12378	2.4273
12.34	2.59225	2.13685	2.44148
12.35	2.58693	2.13129	2.44004
12.36	2.57113	2.15608	2.44837
12.37	2.552	2.15085	2.43031
12.38	2.55042	2.15457	2.41469
12.39	2.52882	2.1361	2.42046
12.4	2.54274	2.15403	2.42618
12.41	2.55293	2.16099	2.44004
12.42	2.55542	2.17939	2.48593
12.43	2.54667	2.18798	2.48541
12.44	2.55921	2.17595	2.49176
12.45	2.55866	2.17219	2.51433
12.46	2.5479	2.17436	2.49458
12.47	2.54124	2.15367	2.48735
12.48	2.53758	2.17722	2.50496
12.49	2.54043	2.16422	2.52589
12.5	2.52527	2.17583	2.53091
12.51	2.51266	2.17503	2.5037
12.52	2.49866	2.2094	2.51461
12.53	2.49384	2.19966	2.50654
12.54	2.5122	2.20115	2.51059
12.55	2.50133	2.23104	2.49966
12.56	2.48187	2.21147	2.50387
12.57	2.50819	2.21654	2.51016
12.58	2.52879	2.20332	2.50699
12.59	2.53503	2.23729	2.48317
12.6	2.52617	2.19927	2.48675
12.61	2.50037	2.20035	2.48459
12.62	2.48046	2.20756	2.4861
12.63	2.49003	2.20147	2.46438
12.64	2.52648	2.18863	2.45673
12.65	2.55804	2.18429	2.49016
12.66	2.53795	2.19733	2.45912
12.67	2.53737	2.19672	2.47484
12.68	2.5377	2.23447	2.46758
12.69	2.53354	2.24332	2.46666
12.7	2.51705	2.23982	2.48509
12.71	2.52697	2.24828	2.49683
12.72	2.52413	2.25603	2.51524
12.73	2.5298	2.28225	2.47778
12.74	2.53647	2.26325	2.51444
12.75	2.52753	2.25688	2.50361
12.76	2.51251	2.23023	2.51175
12.77	2.51684	2.22211	2.51061
12.78	2.51229	2.22575	2.50654
12.79	2.51091	2.19029	2.53541
12.8	2.52451	2.18666	2.52653
12.81	2.51714	2.17341	2.51988
12.82	2.51136	2.17203	2.51431
12.83	2.52362	2.16325	2.51623
12.84	2.48747	2.1409	2.53825
12.85	2.46715	2.14328	2.52473
12.86	2.48623	2.13621	2.52596
12.87	2.45321	2.13557	2.53725
12.88	2.44058	2.12975	2.54979
12.89	2.44363	2.11296	2.54466
12.9	2.46795	2.12782	2.52978
12.91	2.47827	2.11794	2.54424
12.92	2.46877	2.12384	2.5328
12.93	2.50693	2.11764	2.52289
12.94	2.53566	2.12997	2.53791
12.95	2.49441	2.13719	2.5313
12.96	2.49083	2.14655	2.54349
12.97	2.46539	2.15978	2.53773
12.98	2.46756	2.13992	2.52062
12.99	2.47873	2.16011	2.5084
13	2.53688	2.15609	2.51324
13.01	2.52815	2.16687	2.51588
13.02	2.54168	2.17788	2.51703
13.03	2.51952	2.17976	2.52682
13.04	2.50402	2.19208	2.47608
13.05	2.48064	2.19294	2.49118
13.06	2.47017	2.18485	2.48313
13.07	2.46665	2.19449	2.46779
13.08	2.47019	2.19731	2.47023
13.09	2.43799	2.19709	2.45876
13.1	2.44973	2.22064	2.49677
13.11	2.46489	2.21705	2.49197
13.12	2.45702	2.23439	2.46658
13.13	2.46361	2.23454	2.49129
13.14	2.4912	2.22234	2.49023
13.15	2.48676	2.20897	2.51142
13.16	2.48698	2.22087	2.51904
13.17	2.47833	2.21815	2.48595
13.18	2.4686	2.22429	2.50409
13.19	2.48938	2.23052	2.47817
13.2	2.45191	2.2333	2.47284
13.21	2.45367	2.24067	2.49713
13.22	2.46608	2.26316	2.47873
13.23	2.48121	2.23578	2.47835
13.24	2.51017	2.22852	2.5008
13.25	2.53934	2.23924	2.48116
13.26	2.56037	2.23571	2.49759
13.27	2.50718	2.2217	2.51587
13.28	2.48202	2.21919	2.51359
13.29	2.48881	2.21801	2.486
13.3	2.49006	2.2041	2.51291
13.31	2.496	2.1977	2.53626
13.32	2.4882	2.21543	2.49838
13.33	2.48324	2.22351	2.50365
13.34	2.48971	2.21277	2.47977
13.35	2.45574	2.19936	2.473
13.36	2.42175	2.19313	2.51153
13.37	2.43968	2.20744	2.53645
13.38	2.44491	2.19837	2.51801
13.39	2.4266	2.20233	2.49851
13.4	2.4456	2.19855	2.45806
13.41	2.43406	2.16634	2.48355
13.42	2.42975	2.19076	2.49016
13.43	2.38644	2.19496	2.5024
13.44	2.39438	2.1982	2.51288
13.45	2.39221	2.19178	2.47979
13.46	2.37812	2.20123	2.52233
13.47	2.37414	2.17562	2.50996
13.48	2.35595	2.15794	2.4931
13.49	2.34544	2.15843	2.4622
13.5	2.39145	2.17223	2.46869
13.51	2.36435	2.1604	2.47872
13.52	2.37664	2.15138	2.47223
13.53	2.3639	2.15258	2.48657
13.54	2.38451	2.15337	2.49352
13.55	2.38851	2.14349	2.51743
13.56	2.38572	2.16508	2.50329
13.57	2.39542	2.19188	2.49592
13.58	2.36523	2.19138	2.49444
13.59	2.35526	2.15429	2.5094
13.6	2.36829	2.17367	2.51398
13.61	2.33687	2.16063	2.51267
13.62	2.33342	2.14947	2.50039
13.63	2.34681	2.14471	2.50215
13.64	2.33856	2.14181	2.46607
13.65	2.32041	2.1418	2.46156
13.66	2.33073	2.13161	2.47225
13.67	2.32389	2.14387	2.49784
13.68	2.34177	2.14591	2.51956
13.69	2.31833	2.13432	2.51037
13.7	2.32968	2.15157	2.48651
13.71	2.34173	2.1534	2.49084
13.72	2.33601	2.15394	2.53229
13.73	2.34682	2.1346	2.52356
13.74	2.34262	2.12539	2.4951
13.75	2.36785	2.11629	2.4838
13.76	2.33925	2.12459	2.45638
13.77	2.32518	2.09856	2.46541
13.78	2.35571	2.10548	2.43328
13.79	2.35367	2.1096	2.44527
13.8	2.34043	2.09556	2.45079
13.81	2.33746	2.12126	2.42591
13.82	2.31733	2.09768	2.4437
13.83	2.32602	2.0966	2.43615
13.84	2.33614	2.08566	2.43021
13.85	2.33977	2.08251	2.444
13.86	2.32488	2.08891	2.43766
13.87	2.33881	2.07452	2.44523
13.88	2.33955	2.06683	2.4604
13.89	2.35094	2.07743	2.44868
13.9	2.34165	2.10706	2.45458
13.91	2.32552	2.09319	2.46876
13.92	2.33128	2.09993	2.45029
13.93	2.31439	2.09436	2.46808
13.94	2.31456	2.07846	2.4416
13.95	2.30672	2.1013	2.43001
13.96	2.3153	2.10631	2.46001
13.97	2.3491	2.11302	2.43678
13.98	2.35494	2.11065	2.46036
13.99	2.33531	2.09903	2.4815
14	2.33117	2.09466	2.46682
14.01	2.34807	2.09647	2.46212
14.02	2.34616	2.07955	2.46915
14.03	2.35135	2.09495	2.46365
14.04	2.33204	2.09627	2.47064
14.05	2.33393	2.07356	2.48583
14.06	2.35671	2.07373	2.4751
14.07	2.31117	2.05839	2.47112
14.08	2.33113	2.06045	2.46378
14.09	2.35728	2.07694	2.47857
14.1	2.31969	2.05924	2.46373
14.11	2.32724	2.05839	2.46471
14.12	2.32196	2.06899	2.47605
14.13	2.32902	2.06559	2.49381
14.14	2.32409	2.06465	2.47966
14.15	2.32014	2.0723	2.50814
14.16	2.31834	2.07192	2.49579
14.17	2.30593	2.07735	2.49774
14.18	2.30692	2.07524	2.51887
14.19	2.31116	2.06238	2.51174
14.2	2.32921	2.07949	2.48417
14.21	2.30828	2.07156	2.48987
14.22	2.30854	2.05983	2.46998
14.23	2.33753	2.0591	2.4805
14.24	2.34788	2.05918	2.48302
14.25	2.36401	2.05903	2.47372
14.26	2.3674	2.05998	2.45683
14.27	2.36454	2.04903	2.45113
14.28	2.35814	2.04325	2.44503
14.29	2.37802	2.05431	2.45127
14.3	2.37951	2.06876	2.46713
14.31	2.36497	2.05781	2.45439
14.32	2.36701	2.06538	2.49716
14.33	2.3884	2.05381	2.49888
14.34	2.39657	2.07489	2.52895
14.35	2.38565	2.06885	2.51597
14.36	2.36951	2.07759	2.49387
14.37	2.38079	2.0898	2.49128
14.38	2.39191	2.07184	2.49518
14.39	2.41172	2.0613	2.51126
14.4	2.40367	2.06605	2.51885
14.41	2.38831	2.07192	2.52805
14.42	2.41102	2.07746	2.52102
14.43	2.37019	2.09372	2.56527
14.44	2.37457	2.07899	2.56629
14.45	2.39429	2.08616	2.58497
14.46	2.39779	2.0904	2.6102
14.47	2.37053	2.09399	2.61455
14.48	2.37436	2.11657	2.60813
14.49	2.37278	2.09244	2.64414
14.5	2.39454	2.07082	2.6063
14.51	2.40251	2.0823	2.59418
14.52	2.40035	2.07721	2.60467
14.53	2.39742	2.08657	2.60633
14.54	2.41116	2.09971	2.6074
14.55	2.38686	2.07924	2.59466
14.56	2.39755	2.08688	2.6117
14.57	2.40827	2.08885	2.61081
14.58	2.45266	2.09244	2.59647
14.59	2.44603	2.0943	2.56054
14.6	2.45022	2.09695	2.56047
14.61	2.45244	2.09737	2.57649
14.62	2.44882	2.08685	2.59164
14.63	2.42137	2.079	2.56987
14.64	2.42967	2.08995	2.57634
14.65	2.43943	2.09648	2.59446
14.66	2.43681	2.08346	2.56592
14.67	2.40267	2.08819	2.58342
14.68	2.43386	2.09369	2.56435
14.69	2.43651	2.07045	2.56507
14.7	2.4335	2.0886	2.56732
14.71	2.42495	2.08643	2.58466
14.72	2.4218	2.08063	2.59147
14.73	2.43373	2.08896	2.61205
14.74	2.4595	2.08256	2.61314
14.75	2.40763	2.07873	2.59518
14.76	2.44204	2.08661	2.5814
14.77	2.45225	2.06269	2.58567
14.78	2.44259	2.07653	2.57774
14.79	2.41517	2.06885	2.57597
14.8	2.4412	2.10998	2.56389
14.81	2.43776	2.08842	2.57676
14.82	2.43855	2.084	2.58718
14.83	2.45333	2.08015	2.61091
14.84	2.42983	2.06899	2.61659
14.85	2.42185	2.07252	2.61165
14.86	2.43793	2.06835	2.60953
14.87	2.44629	2.06032	2.59474
14.88	2.4557	2.08198	2.58855
14.89	2.44349	2.08779	2.55884
14.9	2.44095	2.06894	2.56336
14.91	2.47618	2.07662	2.55612
14.92	2.44006	2.07535	2.54534
14.93	2.44923	2.05554	2.56895
14.94	2.44138	2.06565	2.57742
14.95	2.42346	2.07043	2.56926
14.96	2.41043	2.06799	2.60114
14.97	2.38979	2.08361	2.57733
14.98	2.43012	2.07806	2.60566
14.99	2.42028	2.08752	2.59204
15	2.41194	2.06427	2.61067
15.01	2.42503	2.06961	2.61983
15.02	2.4368	2.08056	2.6466
15.03	2.44387	2.0791	2.63966
15.04	2.41624	2.07805	2.64727
15.05	2.43826	2.07434	2.65525
15.06	2.42167	2.06625	2.6446
15.07	2.43659	2.07468	2.63762
15.08	2.4335	2.04657	2.63088
15.09	2.40415	2.06169	2.61261
15.1	2.42045	2.08903	2.6176
15.11	2.41219	2.08584	2.55397
15.12	2.42314	2.07663	2.55944
15.13	2.41876	2.06794	2.5796
15.14	2.43759	2.06848	2.58257
15.15	2.43071	2.08308	2.59593
15.16	2.43474	2.08502	2.54089
15.17	2.42354	2.09087	2.55519
15.18	2.42153	2.06948	2.56994
15.19	2.42878	2.05982	2.52722
15.2	2.44127	2.05611	2.55034
15.21	2.4079	2.07887	2.5075
15.22	2.39526	2.05229	2.51309
15.23	2.38243	2.0459	2.50122
15.24	2.36092	2.06775	2.49188
15.25	2.38374	2.06958	2.53304
15.26	2.38115	2.06243	2.5209
15.27	2.3846	2.06296	2.52722
15.28	2.38193	2.07894	2.51501
15.29	2.39879	2.07361	2.54047
15.3	2.37957	2.10357	2.50031
15.31	2.40106	2.10551	2.51062
15.32	2.3944	2.09676	2.47561
15.33	2.38864	2.09468	2.50352
15.34	2.41909	2.1163	2.49621
15.35	2.43369	2.08942	2.49488
15.36	2.42977	2.11189	2.46347
15.37	2.41593	2.11053	2.48974
15.38	2.42116	2.1012	2.51392
15.39	2.42369	2.11963	2.53861
15.4	2.42665	2.09594	2.5619
15.41	2.42236	2.12238	2.54177
15.42	2.42637	2.11395	2.54091
15.43	2.40548	2.12408	2.53769
15.44	2.41704	2.11769	2.55639
15.45	2.42414	2.13218	2.54641
15.46	2.41075	2.12055	2.54211
15.47	2.40682	2.12986	2.53711
15.48	2.41073	2.12642	2.55331
15.49	2.41443	2.1055	2.59825
15.5	2.40502	2.12569	2.55546
15.51	2.4008	2.09397	2.54865
15.52	2.39946	2.11792	2.53081
15.53	2.40504	2.13951	2.5418
15.54	2.36328	2.12176	2.5395
15.55	2.34689	2.12427	2.5356
15.56	2.33224	2.11995	2.57236
15.57	2.36494	2.12106	2.55748
15.58	2.35804	2.13329	2.53406
15.59	2.36415	2.1029	2.54965
15.6	2.33952	2.09379	2.53147
15.61	2.3316	2.08696	2.51689
15.62	2.32645	2.0986	2.49013
15.63	2.31499	2.11309	2.49829
15.64	2.33129	2.10904	2.51244
15.65	2.32327	2.09058	2.48949
15.66	2.33825	2.0903	2.50582
15.67	2.35968	2.10566	2.48155
15.68	2.34598	2.10365	2.48361
15.69	2.34155	2.08836	2.4864
15.7	2.35095	2.11306	2.48787
15.71	2.34502	2.10167	2.47219
15.72	2.35599	2.09563	2.49696
15.73	2.35786	2.10143	2.53449
15.74	2.35906	2.10604	2.49139
15.75	2.35997	2.11258	2.5302
15.76	2.38255	2.12516	2.53082
15.77	2.37959	2.11074	2.56356
15.78	2.358	2.12007	2.5482
15.79	2.34199	2.11484	2.53557
15.8	2.30596	2.11139	2.54964
15.81	2.29768	2.10603	2.51965
15.82	2.29429	2.10154	2.54354
15.83	2.30449	2.089	2.55093
15.84	2.28355	2.08065	2.53942
15.85	2.27545	2.08067	2.54289
15.86	2.27048	2.0832	2.52684
15.87	2.28304	2.08208	2.52545
15.88	2.29188	2.06119	2.57304
15.89	2.30611	2.0677	2.55913
15.9	2.2969	2.09959	2.57382
15.91	2.30231	2.09405	2.57436
15.92	2.29696	2.09126	2.57566
15.93	2.30608	2.12121	2.57166
15.94	2.28392	2.07869	2.59376
15.95	2.30296	2.07477	2.56159
15.96	2.32136	2.05971	2.57345
15.97	2.32833	2.06673	2.60649
15.98	2.32199	2.08833	2.55365
15.99	2.32073	2.08011	2.53476
16	2.30766	2.09058	2.54868
16.01	2.30074	2.09759	2.54466
16.02	2.27431	2.10201	2.55172
16.03	2.29344	2.11255	2.53361
16.04	2.2893	2.09621	2.50854
16.05	2.29262	2.08082	2.50611
16.06	2.28102	2.07539	2.50338
16.07	2.28247	2.07004	2.50264
16.08	2.302	2.07159	2.49859
16.09	2.29653	2.05203	2.49039
16.1	2.25381	2.06541	2.48873
16.11	2.26246	2.08802	2.47444
16.12	2.24328	2.09068	2.49804
16.13	2.27914	2.08957	2.50925
16.14	2.26075	2.08972	2.5124
16.15	2.28762	2.09509	2.50609
16.16	2.26859	2.09669	2.51432
16.17	2.28496	2.08287	2.50237
16.18	2.26798	2.08872	2.51804
16.19	2.27769	2.08368	2.50541
16.2	2.2708	2.06218	2.52328
16.21	2.26716	2.05796	2.5002
16.22	2.25844	2.04321	2.48237
16.23	2.26417	2.04623	2.47063
16.24	2.28761	2.03708	2.48329
16.25	2.29167	2.05762	2.51064
16.26	2.27759	2.08034	2.47251
16.27	2.28105	2.06907	2.48426
16.28	2.30294	2.05097	2.51412
16.29	2.318	2.07177	2.51953
16.3	2.33879	2.10031	2.49935
16.31	2.31929	2.08645	2.5163
16.32	2.31432	2.08544	2.51308
16.33	2.3268	2.11462	2.50846
16.34	2.30831	2.12093	2.46348
16.35	2.309	2.13937	2.50283
16.36	2.31376	2.16089	2.51397
16.37	2.33191	2.15339	2.50385
16.38	2.34079	2.14923	2.5033
16.39	2.32737	2.14376	2.49146
16.4	2.33559	2.13611	2.47262
16.41	2.34649	2.15083	2.48218
16.42	2.33219	2.14262	2.51935
16.43	2.33895	2.16708	2.48795
16.44	2.35395	2.14275	2.50623
16.45	2.36655	2.16058	2.50171
16.46	2.35293	2.19215	2.46507
16.47	2.35384	2.20268	2.47753
16.48	2.37199	2.20949	2.48538
16.49	2.34873	2.20814	2.46112
16.5	2.3206	2.19227	2.44665
16.51	2.31435	2.19797	2.45552
16.52	2.30465	2.19837	2.45204
16.53	2.32898	2.18447	2.44493
16.54	2.34395	2.18324	2.44394
16.55	2.32991	2.17991	2.44209
16.56	2.34954	2.16756	2.44683
16.57	2.35321	2.15717	2.45663
16.58	2.35422	2.16508	2.46269
16.59	2.36311	2.18079	2.45323
16.6	2.3872	2.15402	2.45781
16.61	2.39179	2.14288	2.48416
16.62	2.38888	2.16873	2.46796
16.63	2.41598	2.16061	2.46009
16.64	2.38595	2.15377	2.47011
16.65	2.39906	2.15615	2.43717
16.66	2.38981	2.15246	2.44405
16.67	2.36474	2.17111	2.41144
16.68	2.39675	2.17078	2.42303
16.69	2.38024	2.16869	2.41627
16.7	2.35994	2.14101	2.42168
16.71	2.35727	2.11761	2.41909
16.72	2.35166	2.11013	2.41608
16.73	2.33374	2.1069	2.40847
16.74	2.33708	2.10271	2.38611
16.75	2.34336	2.08978	2.39047
16.76	2.36208	2.08734	2.36863
16.77	2.38442	2.08073	2.37135
16.78	2.37144	2.05075	2.37817
16.79	2.3796	2.04749	2.38027
16.8	2.36668	2.05636	2.38318
16.81	2.33556	2.04619	2.37846
16.82	2.35555	2.05145	2.37846
16.83	2.3803	2.0669	2.37341
16.84	2.36705	2.04753	2.38121
16.85	2.36206	2.02784	2.37622
16.86	2.40868	2.01707	2.38039
16.87	2.37478	2.00151	2.39388
16.88	2.35355	2.03087	2.38108
16.89	2.33592	2.05136	2.35624
16.9	2.37335	2.05236	2.36094
16.91	2.39021	2.04479	2.38632
16.92	2.3891	2.05555	2.37803
16.93	2.41057	2.06994	2.39479
16.94	2.40183	2.02123	2.39656
16.95	2.39311	2.03305	2.37807
16.96	2.38528	2.04314	2.39643
16.97	2.37991	2.0066	2.36369
16.98	2.36924	2.0132	2.36474
16.99	2.38083	2.01709	2.35769
17	2.39821	2.03349	2.38875
17.01	2.41021	2.04615	2.40831
17.02	2.42817	2.04552	2.42379
17.03	2.40388	2.06665	2.40776
17.04	2.42801	2.05819	2.43814
17.05	2.42647	2.04758	2.4433
17.06	2.44659	2.04875	2.45846
17.07	2.45379	2.04929	2.49022
17.08	2.42508	2.0338	2.49027
17.09	2.4288	2.01272	2.48202
17.1	2.4059	2.0189	2.48852
17.11	2.40883	2.02037	2.45146
17.12	2.39191	2.0411	2.44336
17.13	2.41138	2.03299	2.44325
17.14	2.41884	2.02422	2.43146
17.15	2.40929	2.03892	2.43673
17.16	2.40182	2.02011	2.41021
17.17	2.41262	2.0204	2.44148
17.18	2.39774	2.03008	2.45252
17.19	2.37953	2.03032	2.45483
17.2	2.39575	2.02976	2.44759
17.21	2.39521	2.02897	2.45371
17.22	2.40106	2.03633	2.43259
17.23	2.44211	2.01762	2.44538
17.24	2.42999	2.00695	2.4252
17.25	2.45662	2.00751	2.45169
17.26	2.41888	2.01228	2.46126
17.27	2.42681	2.02262	2.49726
17.28	2.38357	2.03638	2.50196
17.29	2.41195	2.02625	2.47247
17.3	2.41993	2.04075	2.46453
17.31	2.40414	2.05056	2.46648
17.32	2.40405	2.05372	2.47264
17.33	2.41065	2.02975	2.47299
17.34	2.38447	2.03016	2.43877
17.35	2.40309	2.02881	2.41733
17.36	2.42092	2.02058	2.44137
17.37	2.43407	2.03778	2.43626
17.38	2.4023	2.02418	2.45026
17.39	2.4305	2.01898	2.45954
17.4	2.42105	2.02311	2.43925
17.41	2.40865	2.02644	2.45801
17.42	2.40882	2.01652	2.47763
17.43	2.39834	2.03414	2.45664
17.44	2.39966	2.04631	2.4454
17.45	2.40247	2.0494	2.44046
17.46	2.386	2.0413	2.44444
17.47	2.36654	2.059	2.44687
17.48	2.40093	2.05429	2.4402
17.49	2.41367	2.04143	2.43265
17.5	2.39565	2.04804	2.44815
17.51	2.39775	2.05149	2.44228
17.52	2.40363	2.05953	2.46379
17.53	2.40854	2.0623	2.453
17.54	2.39162	2.04412	2.45954
17.55	2.37649	2.0575	2.4701
17.56	2.38155	2.04809	2.47864
17.57	2.38457	2.05655	2.47885
17.58	2.38061	2.04586	2.46757
17.59	2.38497	2.05008	2.44117
17.6	2.40028	2.04651	2.43615
17.61	2.3846	2.03759	2.44998
17.62	2.40566	2.02798	2.43369
17.63	2.38057	2.0438	2.4512
17.64	2.40677	2.03569	2.44368
17.65	2.37422	2.03477	2.4456
17.66	2.35835	2.04203	2.4316
17.67	2.36232	2.03658	2.43979
17.68	2.37125	2.04513	2.45163
17.69	2.35738	2.05488	2.47698
17.7	2.39951	2.07316	2.4854
17.71	2.36798	2.06881	2.4671
17.72	2.36206	2.09633	2.4629
17.73	2.3096	2.07953	2.44715
17.74	2.29408	2.08117	2.44385
17.75	2.29839	2.08813	2.41561
17.76	2.31444	2.07379	2.4147
17.77	2.26544	2.04833	2.4333
17.78	2.27079	2.04318	2.42951
17.79	2.26459	2.04867	2.43358
17.8	2.31396	2.06766	2.42647
17.81	2.32143	2.04348	2.4276
17.82	2.30408	2.03435	2.40491
17.83	2.35228	2.04112	2.40107
17.84	2.37493	2.04444	2.41659
17.85	2.34151	2.04472	2.40321
17.86	2.33944	2.04377	2.41483
17.87	2.36141	2.05061	2.44345
17.88	2.36594	2.05473	2.41942
17.89	2.36991	2.04372	2.40021
17.9	2.34281	2.05159	2.3893
17.91	2.33436	2.02602	2.38461
17.92	2.34623	2.02824	2.38823
17.93	2.35806	2.01387	2.43818
17.94	2.35484	2.01636	2.41771
17.95	2.37186	2.01932	2.41921
17.96	2.34468	1.99542	2.38375
17.97	2.33788	2.00391	2.38742
17.98	2.33959	1.99498	2.39467
17.99	2.33887	1.99568	2.39172
18	2.33396	1.97919	2.37264
18.01	2.33238	1.98187	2.37968
18.02	2.32206	1.98971	2.37516
18.03	2.33314	1.99282	2.40818
18.04	2.31145	1.99515	2.40785
18.05	2.3317	2.02419	2.41995
18.06	2.30402	2.02278	2.41901
18.07	2.31141	2.01596	2.42125
18.08	2.29872	2.0155	2.40935
18.09	2.29297	2.03335	2.40113
18.1	2.28033	2.01284	2.39284
18.11	2.30057	2.00947	2.37791
18.12	2.2936	2.02058	2.39091
18.13	2.27442	2.02491	2.39471
18.14	2.28665	2.03282	2.37401
18.15	2.30226	2.02516	2.37893
18.16	2.29344	2.02418	2.36109
18.17	2.27063	2.02971	2.35193
18.18	2.26909	2.01031	2.31325
18.19	2.26126	2.00081	2.33491
18.2	2.25732	1.9815	2.36319
18.21	2.27732	1.98572	2.37905
18.22	2.28179	1.9869	2.383
18.23	2.29513	1.97588	2.38019
18.24	2.28959	1.9769	2.41281
18.25	2.27904	1.98361	2.38039
18.26	2.25466	1.9765	2.37534
18.27	2.26005	1.96666	2.39798
18.28	2.27425	1.96755	2.37856
18.29	2.26099	1.98594	2.39774
18.3	2.27785	1.97548	2.41049
18.31	2.27297	1.97692	2.37102
18.32	2.2633	1.97598	2.40979
18.33	2.27399	1.95947	2.40503
18.34	2.24253	1.98078	2.37007
18.35	2.24528	1.98037	2.36948
18.36	2.22946	1.97147	2.37919
18.37	2.2192	1.96689	2.38924
18.38	2.20733	1.94913	2.37595
18.39	2.2144	1.96518	2.38477
18.4	2.19368	1.95943	2.37435
18.41	2.19049	1.96209	2.39486
18.42	2.18674	1.97282	2.36103
18.43	2.17974	1.97008	2.40417
18.44	2.17928	1.95977	2.38716
18.45	2.21418	1.96515	2.41526
18.46	2.20559	1.95276	2.41477
18.47	2.22778	1.93484	2.4082
18.48	2.20974	1.93798	2.42842
18.49	2.21812	1.93443	2.44059
18.5	2.1787	1.93971	2.45164
18.51	2.17726	1.93251	2.43414
18.52	2.20168	1.91584	2.47808
18.53	2.18566	1.91835	2.45384
18.54	2.1828	1.94829	2.46881
18.55	2.16866	1.93033	2.44645
18.56	2.16235	1.90684	2.41001
18.57	2.17353	1.92362	2.41232
18.58	2.17971	1.92249	2.44349
18.59	2.18407	1.89738	2.44944
18.6	2.16649	1.89813	2.43962
18.61	2.1885	1.91234	2.45297
18.62	2.18228	1.91341	2.44137
18.63	2.17433	1.90438	2.46035
18.64	2.15832	1.90417	2.44042
18.65	2.1354	1.91289	2.47883
18.66	2.15263	1.91264	2.48896
18.67	2.15345	1.92449	2.46501
18.68	2.12323	1.93809	2.46415
18.69	2.12341	1.94018	2.45338
18.7	2.13489	1.93759	2.45742
18.71	2.1281	1.92536	2.45087
18.72	2.13191	1.91699	2.4496
18.73	2.13639	1.92725	2.42375
18.74	2.13458	1.92943	2.45311
18.75	2.13163	1.92614	2.4428
18.76	2.14471	1.93517	2.44015
18.77	2.14156	1.92282	2.41617
18.78	2.13468	1.91892	2.42413
18.79	2.14772	1.92057	2.44428
18.8	2.15155	1.9325	2.40324
18.81	2.1599	1.90915	2.3867
18.82	2.16471	1.91693	2.38959
18.83	2.15256	1.91659	2.39336
18.84	2.1805	1.91384	2.39847
18.85	2.16794	1.91073	2.39555
18.86	2.15944	1.90606	2.38669
18.87	2.17336	1.90893	2.41147
18.88	2.16126	1.90748	2.40389
18.89	2.15161	1.90605	2.42742
18.9	2.14727	1.90905	2.4015
18.91	2.15339	1.8849	2.41591
18.92	2.13418	1.89734	2.40893
18.93	2.1366	1.89996	2.42506
18.94	2.15184	1.89445	2.44496
18.95	2.14316	1.9038	2.43351
18.96	2.14501	1.89636	2.43219
18.97	2.1564	1.89377	2.44451
18.98	2.1564	1.90235	2.44352
18.99	2.17208	1.89896	2.47023
19	2.15905	1.90157	2.47508
19.01	2.15767	1.89213	2.48976
19.02	2.17217	1.89916	2.47927
19.03	2.20964	1.89641	2.4698
19.04	2.21324	1.89238	2.4641
19.05	2.21474	1.90426	2.46686
19.06	2.18087	1.90725	2.47553
19.07	2.17411	1.89257	2.45829
19.08	2.15152	1.88651	2.47857
19.09	2.16349	1.90017	2.48393
19.1	2.16374	1.89192	2.48656
19.11	2.14624	1.88937	2.47885
19.12	2.14326	1.87629	2.48249
19.13	2.12319	1.87647	2.42571
19.14	2.14432	1.87991	2.45331
19.15	2.14786	1.89066	2.44372
19.16	2.13875	1.87428	2.42686
19.17	2.14954	1.87075	2.42734
19.18	2.13224	1.8682	2.39368
19.19	2.13095	1.88217	2.42344
19.2	2.13607	1.876	2.44854
19.21	2.14478	1.88863	2.42853
19.22	2.15668	1.88878	2.41559
19.23	2.17097	1.88521	2.40259
19.24	2.17313	1.87586	2.44765
19.25	2.15997	1.87579	2.43464
19.26	2.15749	1.86135	2.44932
19.27	2.16244	1.86316	2.46714
19.28	2.17633	1.86976	2.4489
19.29	2.2005	1.86413	2.42424
19.3	2.19747	1.87316	2.42618
19.31	2.17101	1.874	2.4133
19.32	2.16927	1.86939	2.42658
19.33	2.14753	1.86771	2.45295
19.34	2.14647	1.85671	2.47847
19.35	2.15934	1.85669	2.4236
19.36	2.17129	1.86308	2.43401
19.37	2.15235	1.85421	2.4329
19.38	2.15287	1.87128	2.4141
19.39	2.16158	1.86446	2.40422
19.4	2.1482	1.85268	2.42254
19.41	2.17313	1.86323	2.41675
19.42	2.15921	1.85968	2.41493
19.43	2.14303	1.86406	2.40396
19.44	2.13451	1.86694	2.39325
19.45	2.17046	1.84924	2.39932
19.46	2.14672	1.8597	2.40926
19.47	2.14129	1.86596	2.42696
19.48	2.13622	1.86666	2.4397
19.49	2.14117	1.87006	2.41363
19.5	2.13124	1.8699	2.42188
19.51	2.14327	1.86086	2.4588
19.52	2.1408	1.84332	2.46098
19.53	2.14465	1.85652	2.4628
19.54	2.15964	1.85334	2.4348
19.55	2.15842	1.84763	2.4327
19.56	2.18021	1.86145	2.44717
19.57	2.18228	1.86602	2.44577
19.58	2.17211	1.85526	2.42943
19.59	2.18095	1.84684	2.38369
19.6	2.18872	1.84922	2.38391
19.61	2.20867	1.85503	2.38198
19.62	2.22309	1.85226	2.35541
19.63	2.21519	1.84245	2.38334
19.64	2.19263	1.85963	2.39495
19.65	2.18447	1.86035	2.4035
19.66	2.18686	1.86452	2.39333
19.67	2.19497	1.8552	2.42848
19.68	2.19139	1.86589	2.43293
19.69	2.20305	1.85614	2.41704
19.7	2.20235	1.86357	2.42948
19.71	2.18207	1.86485	2.43357
19.72	2.2038	1.86753	2.43637
19.73	2.18227	1.87371	2.44253
19.74	2.18917	1.86983	2.44227
19.75	2.1838	1.85957	2.4615
19.76	2.19755	1.86533	2.4218
19.77	2.17863	1.86355	2.42667
19.78	2.17619	1.86509	2.42355
19.79	2.17582	1.84796	2.43199
19.8	2.16544	1.85962	2.41547
19.81	2.17302	1.86685	2.41623
19.82	2.18455	1.8608	2.41202
19.83	2.17765	1.86803	2.44778
19.84	2.18066	1.87177	2.44094
19.85	2.18688	1.86643	2.46388
19.86	2.18208	1.85668	2.46246
19.87	2.16436	1.86742	2.44579
19.88	2.17483	1.86111	2.43779
19.89	2.17547	1.87003	2.46789
19.9	2.19113	1.85313	2.46701
19.91	2.19542	1.85323	2.42999
19.92	2.20492	1.86213	2.44779
19.93	2.21442	1.85751	2.44364
19.94	2.18937	1.84653	2.44967
19.95	2.19557	1.86286	2.45956
19.96	2.19215	1.85525	2.4298
19.97	2.17173	1.87312	2.43664
19.98	2.18945	1.86502	2.47005
[truncated: 18,002 more rows]

## Sheet: SASA
Time (ns)	Sigma1 (apo)	Sigma1-Catechin gallate	Sigma1-bilobetin
0	111.175	112.159	111.553
0.01	111.35	112.379	114.309			Average	SD
0.02	114.014	113.072	113.496		Sigma1(apo)	112.888	1.41172
0.03	113.277	113.995	112.305		sigma1–Catechin gallate	114.437	1.40594
0.04	113.294	114.086	112.938		Sigma1-Bilobetin	114.334	1.3011
0.05	113.642	115.265	111.459
0.06	114.188	113.639	114.449
0.07	113.099	114.117	113.116
0.08	113.707	114.903	113.525
0.09	112.384	114.397	113.888
0.1	113.051	113.254	113.321
0.11	113.956	115.566	113.586
0.12	113.164	113.113	116.175
0.13	112.332	112.902	113.163
0.14	112.742	114.52	113.355
0.15	113.568	111.749	112.235
0.16	113.393	113.845	113.77
0.17	112.621	113.907	112.763
0.18	113.171	114.525	112.226
0.19	113.153	114.958	112.818
0.2	110.661	114.449	114.657
0.21	111.884	115.502	114.645
0.22	112.683	114.785	114.234
0.23	112.612	113.542	113.99
0.24	115.151	113.562	112.96
0.25	113.849	112.929	115.608
0.26	113.904	112.612	114.376
0.27	113.412	114.14	112.659
0.28	114.439	115.24	113.998
0.29	113.185	114.102	111.595
0.3	111.988	115.981	114.363
0.31	112.51	115.378	113.857
0.32	115.249	114.854	114.106
0.33	113.82	114.5	113.219
0.34	112.945	116.817	113.207
0.35	113.774	116.098	113.346
0.36	113.148	114.525	113.982
0.37	113.262	115.316	112.999
0.38	113.724	114.372	113.292
0.39	113.93	115.792	114.203
0.4	112.516	112.458	113.117
0.41	113.743	114.295	115.88
0.42	114.257	113.776	113.335
0.43	113.057	115.2	115.084
0.44	113.569	114.591	113.59
0.45	113.748	114.419	112.945
0.46	113.148	113.393	114.399
0.47	112.075	113.755	113.447
0.48	111.464	113.397	114.137
0.49	112.154	115.183	114.081
0.5	113.055	115.533	114.352
0.51	112.179	113.533	113.684
0.52	110.584	115.67	114.293
0.53	112.584	114.216	115.341
0.54	110.727	115.546	113.51
0.55	113.491	113.896	113.998
0.56	112.179	114.705	113.714
0.57	112.358	115.864	113.896
0.58	113.31	115.761	114.847
0.59	112.789	114.713	113.213
0.6	113.161	116.245	114.475
0.61	113.195	116.73	113.182
0.62	113.63	114.133	116.082
0.63	113.912	115.175	113.286
0.64	114.193	116.083	114.868
0.65	112.653	113.637	114.752
0.66	112.722	114.55	115.359
0.67	112.803	115.168	115.201
0.68	114.011	115.183	113.362
0.69	113.547	114.099	115.584
0.7	111.671	115.695	114.858
0.71	114.216	115.418	113.506
0.72	112.347	115.152	114.687
0.73	112.779	115.434	115.724
0.74	112.925	115.828	114.895
0.75	114.441	114.282	115.452
0.76	113.061	114.387	113.956
0.77	111.157	115.596	114.665
0.78	112.68	115.996	114.406
0.79	111.644	115.373	116.313
0.8	112.271	115.293	116.181
0.81	111.881	115.483	114.59
0.82	111.716	115.941	113.828
0.83	112.829	116.491	114.468
0.84	113.387	115.878	112.923
0.85	111.419	115.237	115.329
0.86	111.153	115.299	114.475
0.87	111.966	114.793	114.453
0.88	111.135	114.372	115.047
0.89	111.684	115.237	114.545
0.9	112.361	114.783	114.094
0.91	112.945	116.268	113.741
0.92	112.884	114.826	114.809
0.93	110.495	115.739	114.128
0.94	113.685	115.392	115.936
0.95	113.385	114.743	115.012
0.96	111.674	113.576	115.365
0.97	111.714	116.018	115.675
0.98	110.186	115.569	115.404
0.99	112.048	114.077	115.86
1	110.976	115.168	114.824
1.01	110.582	115.035	114.969
1.02	111.113	116.852	114.398
1.03	111.997	115.512	115.01
1.04	112.043	115.348	115.826
1.05	111.777	113.905	114.75
1.06	111.676	115.069	113.824
1.07	113.693	115.539	114.798
1.08	111.761	116.227	113.403
1.09	112.812	115.756	113.165
1.1	111.474	115.183	112.626
1.11	111.398	116.365	114.491
1.12	112.48	116.249	113.991
1.13	112.386	114.694	113.759
1.14	111.602	113.844	113.341
1.15	113.075	114.557	112.811
1.16	112.056	114.24	113.62
1.17	110.67	115.363	111.696
1.18	111.822	114.394	113.907
1.19	112.191	117.46	114.386
1.2	112.101	117.24	114.29
1.21	112.892	116.028	113.188
1.22	112.663	115.296	113.197
1.23	111.285	114.51	113.377
1.24	113.634	115.227	114.593
1.25	113.089	114.865	114.829
1.26	112.424	114.985	113.704
1.27	110.064	115.041	112.614
1.28	111.691	114.002	114.286
1.29	112.753	113.486	114.272
1.3	112.113	115.217	113.379
1.31	112.419	115.829	112.999
1.32	111.33	116.281	113.873
1.33	112.217	117.108	113.704
1.34	111.99	116.332	113.143
1.35	111.8	115.275	113.518
1.36	111.028	115.431	114.117
1.37	111.4	114.469	112.174
1.38	111.624	114.812	114.272
1.39	113.174	114.401	114.963
1.4	114.038	113.635	114.755
1.41	112.023	114.685	114.48
1.42	111.526	115.783	115.778
1.43	111.269	113.574	114.146
1.44	111.545	114.088	113.482
1.45	111.919	115.922	113.882
1.46	114.132	115.433	115.425
1.47	113.168	116.592	115.113
1.48	110.165	115.19	116.984
1.49	112.569	114.14	115.377
1.5	111.74	115.992	115.48
1.51	111.617	115.257	114.49
1.52	112.271	115.877	114.852
1.53	110.972	116.461	114.412
1.54	111.838	114.277	114.953
1.55	111.52	115.482	114.617
1.56	109.96	117.581	114.387
1.57	111.953	116.101	113.678
1.58	111.058	115.472	113.797
1.59	111.301	116.443	115.148
1.6	113.492	117.279	114.631
1.61	111.1	116.508	112.572
1.62	110.508	116.895	113.684
1.63	111.218	115.007	113.511
1.64	110.95	115.641	112.343
1.65	113.728	114.845	113.797
1.66	112.185	115.553	112.974
1.67	110.184	116.189	113.319
1.68	112.329	115.562	112.171
1.69	113.105	115.976	114.314
1.7	112.492	115.356	115.235
1.71	112.329	114.112	113.752
1.72	114.305	115.92	112.429
1.73	112.463	113.197	112.354
1.74	114.6	113.598	113.472
1.75	115.423	115.623	112.262
1.76	113.598	114.507	113.237
1.77	112.057	115.123	116.058
1.78	112.95	114.409	113.901
1.79	112.019	114.331	113.593
1.8	112.208	113.573	115.957
1.81	111.217	115.205	113.897
1.82	113.484	114.058	114.426
1.83	112.163	113.975	113.667
1.84	111.652	114.231	114.226
1.85	112.357	115.92	115.966
1.86	111.318	112.863	115.461
1.87	111.388	115.769	114.965
1.88	112.651	112.922	116.141
1.89	112.715	115.259	114.858
1.9	111.646	116.238	114.653
1.91	111.749	115.273	115.06
1.92	112.964	115.811	113.427
1.93	113.565	114.182	114.701
1.94	112.807	116.413	114.419
1.95	110.973	115.156	115.174
1.96	112.013	116.454	114.852
1.97	113.071	115.638	114.75
1.98	111.5	113.758	114.547
1.99	111.293	116.285	112.541
2	111.266	115.59	112.67
2.01	111.488	113.537	114.967
2.02	111.944	116.253	113.737
2.03	113.354	115.225	114.401
2.04	111.543	115.17	114.028
2.05	111.836	114.793	114.396
2.06	112.819	113.431	114.859
2.07	112.051	114.517	113.528
2.08	112.544	114.615	113.615
2.09	113.405	114.777	115.111
2.1	111.345	115.12	112.733
2.11	113.217	116.911	114.433
2.12	113.297	116.184	115.544
2.13	111.638	115.796	114.858
2.14	113.033	114.465	115.172
2.15	112.549	116.735	114.688
2.16	112.713	115.426	114.889
2.17	113.457	113.828	115.105
2.18	115.46	114.354	114.599
2.19	113.524	115.077	115.121
2.2	111.137	113.481	114.344
2.21	113.237	114.232	115.141
2.22	111.618	113.483	115.194
2.23	112.415	115.183	115.321
2.24	112.136	114.468	116.353
2.25	112.204	113.531	114.414
2.26	113.16	115.53	114.624
2.27	113.48	116.384	113.52
2.28	114.258	115.279	115.549
2.29	112.136	116.13	113.853
2.3	113.654	114.496	114.379
2.31	112.373	114.66	115.927
2.32	112.422	113.538	113.843
2.33	111.721	114.66	114.148
2.34	111.034	113.353	114.845
2.35	111.521	113.52	113.793
2.36	112.55	113.973	116.373
2.37	114.708	113.977	114.145
2.38	113.048	112.548	113.297
2.39	113.047	113.954	113.738
2.4	111.971	116.041	114.243
2.41	112.653	113.596	116.475
2.42	112.981	113.928	116.484
2.43	112.613	115.246	113.497
2.44	110.435	113.135	115.28
2.45	111.365	114.537	115.754
2.46	111.296	113.653	114.18
2.47	111.262	114.209	114.278
2.48	111.883	113.823	114.712
2.49	113.098	114.757	114.76
2.5	113.19	114.378	114.755
2.51	112.111	113.937	115.298
2.52	112.69	114.601	115.767
2.53	112.726	115.291	116.11
2.54	112.352	112.996	115.487
2.55	112.99	114.369	113.914
2.56	114.398	114.142	114.069
2.57	114.458	114.101	114.462
2.58	113.328	115.518	114.372
2.59	115.643	114.495	114.419
2.6	113.17	114.365	115.055
2.61	113.666	114.759	114.893
2.62	113.592	114.698	116.096
2.63	111.65	114.292	114.392
2.64	113.831	116.106	114.253
2.65	113.422	115.361	116.511
2.66	113.959	113.029	115.26
2.67	113.035	115.381	114.436
2.68	114.532	114.281	113.788
2.69	114.958	113.375	114.086
2.7	113.239	114.162	115.084
2.71	113.661	114.742	114.066
2.72	112.659	113.285	113.586
2.73	114.674	113.526	113.68
2.74	113.216	114.742	113.545
2.75	112.366	114.513	113.98
2.76	111.591	114.146	113.916
2.77	112.851	114.738	114.194
2.78	113.463	116.057	113.459
2.79	113.72	115.684	113.923
2.8	113.085	114.569	113.957
2.81	112.963	113.481	113.256
2.82	114.548	114.504	113.77
2.83	113.764	114.286	114.646
2.84	114.156	113.204	115.721
2.85	113.884	114.031	114.561
2.86	114.426	114.951	114.045
2.87	114.073	114.485	113.231
2.88	113.659	114.928	114.554
2.89	113.503	115.477	113.448
2.9	115.057	115.019	113.574
2.91	114.153	114.11	113.707
2.92	113.777	113.977	113.808
2.93	114.903	115.356	115.952
2.94	114.356	114.221	115.411
2.95	114.584	115.598	115.233
2.96	115.285	114.184	113.324
2.97	114.858	114.805	114.728
2.98	114.22	115.728	114.029
2.99	115.237	114.517	113.693
3	114.689	114.671	113.977
3.01	114.886	113.907	114.718
3.02	113.702	113.808	113.975
3.03	113.328	114.297	113.08
3.04	114.002	114.724	113.571
3.05	113.878	113.993	113.418
3.06	112.49	114.813	113.659
3.07	115.1	113.977	114.02
3.08	115.221	114.56	114.153
3.09	115.084	114.522	115.539
3.1	113.566	113.256	113.929
3.11	112.255	114.707	114.76
3.12	112.873	113.387	115.273
3.13	114.477	115.677	113.936
3.14	113.214	115.715	114.805
3.15	113.759	113.949	114.223
3.16	113.282	116.263	114.17
3.17	113.937	116.287	114.927
3.18	113.318	114.398	114.956
3.19	113.905	114.616	113.682
3.2	112.972	115.693	114.201
3.21	113.213	116.299	113.81
3.22	114.735	116.132	113.396
3.23	112.828	115.262	113.553
3.24	113.366	114.498	113.651
3.25	112.764	114.997	113.514
3.26	114.888	116.493	115.016
3.27	113.069	114.752	112.03
3.28	114.135	115.63	113.39
3.29	113.826	116.778	114.329
3.3	113.934	115.909	113.809
3.31	114.127	114.347	114.928
3.32	112.2	114.666	114.878
3.33	114.452	113.873	112.303
3.34	112.89	115.282	111.78
3.35	112.976	114.253	114.376
3.36	115.274	115.61	114.639
3.37	112.428	114.606	113.443
3.38	112.49	114.483	113.394
3.39	113.766	113.984	114.359
3.4	113.667	116.891	113.966
3.41	113.798	115.617	113.489
3.42	114.73	113.823	114.361
3.43	113.886	114.821	113.612
3.44	112.228	115.462	114.178
3.45	113.774	114.927	113.588
3.46	112.164	117.47	113.826
3.47	112.667	116.565	113.605
3.48	113.19	114.619	114.832
3.49	111.804	115.41	113.788
3.5	112.381	115.039	115.729
3.51	113.393	114.367	113.838
3.52	112.473	112.806	115.282
3.53	113.379	114.371	114.503
3.54	111.443	115.136	113.353
3.55	111.306	113.824	114.383
3.56	112.96	114.143	113.725
3.57	111.819	116.103	114.086
3.58	112.475	114.612	113.779
3.59	110.041	114.935	113.179
3.6	112.819	113.428	114.705
3.61	112.78	114.329	113.311
3.62	112.873	113.391	113.218
3.63	113.682	114.162	113.969
3.64	114.227	113.118	112.463
3.65	113.956	114.205	115.459
3.66	114.964	113.907	114.899
3.67	114.067	114.315	114.726
3.68	111.54	112.524	113.327
3.69	112.933	113.786	113.948
3.7	113.751	113.711	113.112
3.71	113.528	112.356	115.123
3.72	114.671	115.019	114.184
3.73	112.255	113.326	114.147
3.74	115.64	113.454	113.744
3.75	114.71	112.728	114.841
3.76	114.281	112.44	114.282
3.77	113.756	113.609	114.69
3.78	113.679	113.595	114.485
3.79	114.322	112.997	113.493
3.8	113.556	114.446	113.229
3.81	113.469	115.634	112.466
3.82	112.181	114.874	114.819
3.83	113.643	115.043	114.819
3.84	111.736	114.041	111.128
3.85	112.791	113.166	113.41
3.86	111.919	113.516	114.253
3.87	112.327	115.357	115.499
3.88	112.334	113.824	112.045
3.89	114.191	113.158	112.979
3.9	112.721	114.313	114.444
3.91	114.043	114.134	114.25
3.92	110.445	112.923	115.159
3.93	111.507	114.364	113.408
3.94	113.335	115.075	113.176
3.95	112.685	114.553	114.598
3.96	111.323	113.772	115.046
3.97	111.699	113.508	114.314
3.98	112.853	114.845	114.005
3.99	114.888	113.954	112.957
4	112.251	114.895	112.021
4.01	111.829	115.319	113.092
4.02	112.898	113.531	113.089
4.03	111.099	113.737	113.089
4.04	111.936	114.406	113.554
4.05	113.632	114.757	113.434
4.06	112.911	112.758	113.053
4.07	112.737	114.381	112.4
4.08	112.626	114.181	114.541
4.09	112.229	114.758	113.044
4.1	112.859	111.845	113.86
4.11	113.204	112.584	112.752
4.12	111.996	114.01	112.977
4.13	112.286	112.611	113.524
4.14	112.117	113.037	112.839
4.15	112.441	114.504	113.515
4.16	111.382	112.717	112.278
4.17	114.009	113.561	112.436
4.18	112.697	114.612	112.854
4.19	114.201	114.955	113.006
4.2	112.223	115.586	112.414
4.21	112.807	112.91	113.229
4.22	112.465	114.058	111.585
4.23	114.055	112.489	112.018
4.24	112.338	112.485	112.54
4.25	110.769	113.44	112.442
4.26	112.273	111.203	113.308
4.27	112.747	111.315	111.64
4.28	113.983	112.906	112.1
4.29	112.897	111.682	113.023
4.3	113.429	111.879	113.296
4.31	112.721	113.071	112.134
4.32	112.393	113.876	114.179
4.33	113.049	112.165	114.075
4.34	113.731	113.346	113.189
4.35	113.008	113.9	115.118
4.36	113.852	112.868	113.847
4.37	111.721	112.654	113.541
4.38	114.392	114.038	112.656
4.39	113.463	112.314	114.557
4.4	113.592	112.2	113.877
4.41	112.212	113.233	113.635
4.42	113.15	114.27	113.89
4.43	112.23	113.645	113.726
4.44	112.904	113.925	113.427
4.45	113.299	113.6	114.216
4.46	112.033	113.397	113.896
4.47	112.877	115.208	113.499
4.48	114.666	113.764	113.784
4.49	114.759	114.322	113.272
4.5	114.479	113.101	114.273
4.51	112.858	114.906	113.63
4.52	112.559	113.871	113.909
4.53	114.05	114.326	113.855
4.54	113.423	114.437	112.661
4.55	113.215	114.155	113.461
4.56	113.417	113.879	113.554
4.57	113.33	112.841	113.403
4.58	112.774	112.19	112.091
4.59	112.396	113.999	112.722
4.6	113.804	113.912	114.314
4.61	114.119	113.004	114.293
4.62	113.15	113.313	113.351
4.63	114.169	113.118	113.84
4.64	112.004	112.579	114.201
4.65	112.205	113.217	114.485
4.66	110.952	113.416	114.03
4.67	113.096	112.086	115.082
4.68	111.234	114.187	113.18
4.69	112.409	114.486	114.252
4.7	111.867	112.767	112.676
4.71	111.623	113.804	113.874
4.72	113.996	113.914	114.848
4.73	113.856	113.325	114.56
4.74	113.101	114.436	114.766
4.75	113.185	114.741	113.817
4.76	114.036	114.266	114.532
4.77	113.745	114.971	112.879
4.78	113.105	112.851	114.649
4.79	112.8	112.769	114.258
4.8	113.81	113.56	114.877
4.81	114.223	114.31	113.047
4.82	114.205	114.398	114.072
4.83	113.672	113.007	113.013
4.84	110.547	114.374	114.093
4.85	113.977	112.915	115.102
4.86	111.349	112.388	113.402
4.87	113.303	113.472	115.249
4.88	113.301	113.565	115.437
4.89	111.731	115.839	113.249
4.9	114.018	113.251	114.707
4.91	114.231	114.252	114.811
4.92	112.307	112.992	116.564
4.93	111.442	114.577	115.553
4.94	113.385	115.465	114.649
4.95	112.211	114.836	114.935
4.96	112.846	114.085	114.428
4.97	112.892	112.596	114.798
4.98	112.357	114.056	114.045
4.99	111.917	114.083	114.803
5	112.307	113.964	114.797
5.01	111.711	114.784	113.889
5.02	112.646	113.979	113.962
5.03	112.755	112.57	114.723
5.04	114.518	116.649	114.51
5.05	112.485	113.438	115.134
5.06	111.642	115.476	114.842
5.07	112.866	113.391	114.421
5.08	111.324	113.105	113.335
5.09	112.146	115.692	114.671
5.1	112.546	113.187	113.694
5.11	113.012	112.456	115.877
5.12	111.808	113.004	114.043
5.13	111.941	114.226	113.882
5.14	112.015	114.829	114.571
5.15	113.114	112.947	113.611
5.16	111.274	115.314	114.417
5.17	112.327	115.616	113.635
5.18	113.292	115.712	116.095
5.19	113.681	115.656	114.41
5.2	111.288	114.804	114.627
5.21	113.053	114.819	114.536
5.22	113.594	115.186	112.192
5.23	112.863	114.061	113.295
5.24	112.559	114.461	113.484
5.25	111.469	114.844	112.329
5.26	113.244	114.555	113.535
5.27	111.358	114.829	113.536
5.28	112.715	115.044	112.639
5.29	113.495	114.552	113.124
5.3	112.126	114.028	114.079
5.31	113.562	115.043	114.427
5.32	112.599	115.417	114.201
5.33	113.529	115.857	115.179
5.34	112.144	114.542	113.495
5.35	113.18	116.322	116.041
5.36	114.095	112.465	114.192
5.37	113.296	112.69	115.976
5.38	112.992	114.438	115.019
5.39	112.544	114.195	113.088
5.4	113.639	113.059	115.12
5.41	111.481	114.611	114.935
5.42	111.899	114.164	114.218
5.43	110.262	112.905	115.576
5.44	113.19	114.131	114.701
5.45	112.505	114.313	114.872
5.46	113.835	114.956	113.267
5.47	113.977	114.261	114.456
5.48	112.992	112.332	113.81
5.49	112.03	113.956	113.388
5.5	110.475	113.289	114.609
5.51	112.018	114.542	114.353
5.52	110.749	114.27	113.34
5.53	111.37	114.4	113.604
5.54	112.994	113.393	113.588
5.55	113.375	112.559	114.174
5.56	112.7	112.505	115.92
5.57	112.458	113.698	114.581
5.58	111.763	113.924	112.747
5.59	111.579	115.458	115.867
5.6	113.382	114.122	114.802
5.61	112.057	114.497	115.208
5.62	113.277	113.558	114.266
5.63	112.49	113.914	114.471
5.64	110.689	114.649	115.061
5.65	111.865	113.527	113.108
5.66	112.363	114.068	113.941
5.67	109.882	115.127	114.812
5.68	111.602	113.971	113.836
5.69	112.24	112.875	112.873
5.7	111.714	113.229	113.982
5.71	112.53	114.067	113.353
5.72	111.608	112.931	113.944
5.73	112.002	112.492	112.264
5.74	112.043	112.012	114.725
5.75	112.525	112.262	114.696
5.76	112.498	113.214	112.619
5.77	111.288	112.632	114.049
5.78	111.416	111.982	115.228
5.79	113.45	113.358	114.716
5.8	111.948	112.862	113.987
5.81	111.537	111.011	112.837
5.82	113.467	112.954	114.866
5.83	110.473	113.601	113.932
5.84	112.634	114.911	114.507
5.85	111.919	113.415	114.512
5.86	111.958	111.533	112.862
5.87	113.033	111.295	114.32
5.88	112.927	113.734	114.28
5.89	111.555	113.736	114.74
5.9	112.168	113.714	113.995
5.91	113.098	113.756	112.842
5.92	113.404	113.587	114.953
5.93	113.36	114.061	111.843
5.94	112.082	112.68	112.727
5.95	112.69	113.175	114.992
5.96	111.741	113.914	114.535
5.97	112.089	112.449	114.914
5.98	113.407	112.851	114.384
5.99	113.393	112.963	114.399
6	111.182	112.593	114.061
6.01	110.459	111.588	113.806
6.02	111.63	112.533	116.306
6.03	111.861	113.283	115.927
6.04	112.841	113.784	115.121
6.05	111.721	113.12	115.447
6.06	111.298	111.902	114.659
6.07	110.639	113.792	115.299
6.08	112.352	112.952	114.379
6.09	112.201	115.026	114.565
6.1	113.146	111.82	114.712
6.11	111.058	113.078	114.265
6.12	111.639	112.659	114.273
6.13	111.705	113.588	115.131
6.14	112.266	113.495	114.338
6.15	114.017	112.182	113.549
6.16	113.513	112.974	114.403
6.17	113.409	113.577	114.836
6.18	113.794	113.252	112.287
6.19	112.807	112.903	113.746
6.2	111.531	115.26	113.024
6.21	112.982	113.126	113.455
6.22	113.102	112.729	113.959
6.23	113.276	111.286	112.092
6.24	112.579	112.988	112.911
6.25	111.671	114.347	112.837
6.26	111.778	112.832	113.872
6.27	113.167	113.598	113.251
6.28	111.583	111.745	112.705
6.29	111.39	111.3	114.085
6.3	110.766	112.715	112.285
6.31	111.963	113.529	113.983
6.32	111.824	112.893	113.389
6.33	111.931	113.459	114.061
6.34	112.548	114.228	113.031
6.35	113.005	113.093	114.624
6.36	111.031	113.928	113.783
6.37	113.066	113.477	113.682
6.38	113.314	112.889	113.961
6.39	113.653	111.886	113.625
6.4	113.246	112.816	113.756
6.41	113.146	112.938	113.568
6.42	111.563	112.739	112.255
6.43	111.892	113.009	113.036
6.44	114.137	113.08	112.446
6.45	112.013	112.342	112.3
6.46	112.294	113.547	114.532
6.47	112.174	114.453	113.537
6.48	110.973	113.394	113.813
6.49	112.349	112.988	114.28
6.5	111.204	112.767	113.853
6.51	110.511	113.279	114.593
6.52	111.658	112.625	112.702
6.53	112.889	112.138	113.843
6.54	111.088	111.746	112.834
6.55	111.041	113.117	113.639
6.56	112.354	114.179	112.116
6.57	113.912	114.455	113.826
6.58	112.856	114.528	113.18
6.59	110.515	114.018	115.415
6.6	113.678	112.977	114.881
6.61	111.852	112.52	115.358
6.62	111.536	113.797	114.517
6.63	112.627	111.763	114.225
6.64	111.051	113.264	114.705
6.65	113.788	112.305	114.595
6.66	112.03	111.36	114.342
6.67	111.969	114.225	113.394
6.68	112.007	113.754	114.106
6.69	111.954	114.54	113.808
6.7	113.499	113.119	113.556
6.71	112.787	114.127	114.816
6.72	112.686	112.064	114.563
6.73	113.395	113.459	113.623
6.74	112.312	113.396	114.617
6.75	112.334	114.401	114.1
6.76	113.442	114.296	114.857
6.77	114.557	113.362	113.989
6.78	111.59	114.19	115.289
6.79	113.851	112.395	113.934
6.8	113.551	113.66	114.586
6.81	113.959	113.349	115.204
6.82	113.168	112.258	114.126
6.83	112.616	112.934	114.113
6.84	113.632	113.791	114.19
6.85	112.936	112.526	114.166
6.86	112.65	113.746	113.818
6.87	113.238	112.619	114.456
6.88	112.667	112.971	114.383
6.89	111.411	113.825	114.527
6.9	113.252	113.461	113.516
6.91	113.586	114.622	114.696
6.92	113.438	114.136	114.437
6.93	111.94	113.967	112.918
6.94	112.723	114.115	114.771
6.95	113.826	113.532	116.664
6.96	111.744	112.353	115.455
6.97	112.303	112.22	114.471
6.98	114.428	111.367	113.373
6.99	113.342	112.849	114.707
7	113.887	112.99	113.042
7.01	113.644	112.233	115.513
7.02	112.51	113.378	114.023
7.03	115.059	113.241	113.574
7.04	113.234	113.302	113.81
7.05	113.224	113.947	112.665
7.06	114.789	112.797	113.358
7.07	111.262	112.522	116.475
7.08	112.455	112.871	114.122
7.09	113.164	113.096	114.161
7.1	113.851	112.866	113.22
7.11	112.586	115.992	113.739
7.12	113.182	113.378	113.848
7.13	112.735	111.963	113.414
7.14	112.482	112.896	114.433
7.15	111.031	114.684	114.3
7.16	111.796	113.147	113.729
7.17	110.808	112.894	114.594
7.18	111.432	113.252	115.1
7.19	111.896	113.39	112.352
7.2	112.482	112.839	112.329
7.21	113.072	115.366	114.694
7.22	111.232	115.179	113.81
7.23	111.178	113.949	112.495
7.24	110.987	114.303	112.633
7.25	110.806	113.446	114.309
7.26	113.548	115.562	113.939
7.27	110.829	114.126	113.991
7.28	109.867	113.915	113.948
7.29	111.306	114.467	114.303
7.3	110.179	113.27	114.575
7.31	110.623	114.278	113.68
7.32	110.831	115.104	115.036
7.33	109.852	112.849	114.356
7.34	111.766	112.349	113.153
7.35	108.942	114.031	114.681
7.36	110.511	113.056	114.191
7.37	111.572	113.845	113.204
7.38	113.177	113.642	112.512
7.39	111.57	112.716	114.008
7.4	110.471	113.27	114.548
7.41	110.387	114.091	113.583
7.42	110.469	113.699	113.635
7.43	110.896	113.369	115.253
7.44	109.638	113.682	116.407
7.45	110.668	112.93	116.862
7.46	111.556	112.102	112.555
7.47	110.413	114.248	114.05
7.48	111.205	114.026	114.12
7.49	112.539	113.915	114.568
7.5	113.426	113.801	112.814
7.51	112.923	113.558	115.458
7.52	112.915	115.116	114.179
7.53	113.862	114.882	114.622
7.54	111.424	114.334	114.133
7.55	111.077	115.161	113.526
7.56	111.216	114.115	114.021
7.57	110.033	113.801	114.496
7.58	111.095	113.835	114.253
7.59	112.408	114.854	112.589
7.6	112.942	113.173	114.362
7.61	112.414	113.19	114.458
7.62	111.635	113.425	115.179
7.63	112.785	113.994	115.481
7.64	112.586	112.387	116.274
7.65	113.744	113.689	113.43
7.66	113.788	113.626	114.013
7.67	111.963	114.033	114.679
7.68	112.747	113.264	112.306
7.69	110.236	113.432	114.555
7.7	112.142	111.262	115.138
7.71	114.351	112.851	113.991
7.72	112.361	113.588	113.64
7.73	112.47	113.412	113.355
7.74	111.897	113.673	113.962
7.75	112.443	115.247	112.262
7.76	113.009	115.581	113.935
7.77	113.612	113.084	115.677
7.78	113.756	114.345	114.394
7.79	113.724	114.342	114.748
7.8	114.324	115.301	114.28
7.81	113.567	114.252	114.405
7.82	112.475	113.851	113.837
7.83	111.939	115.321	113.071
7.84	111.506	113.908	113.828
7.85	113.211	114.52	113.452
7.86	114.18	113.049	115.699
7.87	112.334	114.194	113.13
7.88	112.5	115.848	114.293
7.89	113.568	111.924	112.854
7.9	114.669	114.259	112.273
7.91	114.352	114.072	112.88
7.92	114.128	114.918	115.221
7.93	113.321	115.359	115.62
7.94	113.169	113.366	114.129
7.95	113.436	111.973	112.381
7.96	113.455	114.106	114.004
7.97	114.358	113.073	113.264
7.98	114.219	111.664	113.134
7.99	113.797	114.23	112.102
8	112.994	113.276	113.242
8.01	112.305	113.056	113.677
8.02	112.591	113.865	114.495
8.03	115.049	114.339	112.744
8.04	113.808	114.701	113.884
8.05	114.822	113.598	113.398
8.06	114.558	114.784	113.267
8.07	111.981	113.991	114.197
8.08	112.388	113.565	113.267
8.09	112.046	113.896	113.321
8.1	113.738	114.402	112.6
8.11	112.702	115.377	115.48
8.12	112.167	114.654	112.762
8.13	113.598	114.248	113.558
8.14	112.855	115.927	114.709
8.15	113.724	113.693	112.571
8.16	113.907	114.537	113.832
8.17	112.594	114.83	113.761
8.18	113.385	115.217	112.418
8.19	112.283	114.283	112.126
8.2	113.475	115.136	111.803
8.21	113.582	114.151	111.941
8.22	113.973	115.323	112.888
8.23	112.666	114.421	112.818
8.24	112.671	114.726	112.759
8.25	113.262	114.093	114.7
8.26	112.135	114.985	112.318
8.27	111.778	115.499	112.836
8.28	112.56	115.334	112.607
8.29	111.35	115.318	114.29
8.3	112.404	114.404	112.555
8.31	112.718	114.547	112.394
8.32	114.088	114.028	112.039
8.33	113.227	114.126	113.339
8.34	112.323	113.807	112.681
8.35	113.13	113.087	112.055
8.36	112.154	115.844	113.33
8.37	111.056	113.311	113.621
8.38	112.742	114.816	113.147
8.39	113.287	115.348	112.883
8.4	112.329	115.035	114.818
8.41	111.229	114.181	113.869
8.42	113.03	113.321	112.535
8.43	113.003	115.253	113.418
8.44	112.07	113.892	112.853
8.45	111.432	113.153	113.513
8.46	112.079	115.279	112.855
8.47	113.005	114.284	112.951
8.48	113.17	112.915	113.319
8.49	113.397	113.148	113.68
8.5	112.2	115.215	112.683
8.51	111.881	113.715	111.078
8.52	112.224	114.342	113.515
8.53	113.529	114.911	112.514
8.54	113.053	113.416	114.469
8.55	111.775	113.034	113.009
8.56	113.583	114.594	112.821
8.57	113.076	115.039	113.304
8.58	112.837	112.055	113.046
8.59	112.035	112.757	114.153
8.6	113.497	113.639	114.345
8.61	111.716	114.286	112.755
8.62	111.902	115.445	111.599
8.63	112.844	114.5	112.936
8.64	111.935	114.737	114.135
8.65	112.994	114.102	112.404
8.66	111.724	114.117	112.796
8.67	113.788	113.597	112.809
8.68	111.554	114.025	113.265
8.69	113.583	113.178	113.207
8.7	112.235	113.347	113.675
8.71	113.363	112.557	112.084
8.72	112.76	113.701	112.898
8.73	110.937	113.217	113.141
8.74	113.014	113.768	111.167
8.75	111.705	113.917	113.202
8.76	111.45	112.878	111.504
8.77	113.463	112.348	112.785
8.78	113.83	113.779	112.823
8.79	113.758	113.615	113.11
8.8	112.054	113.561	114.333
8.81	113.554	113.126	112.165
8.82	112.411	113.066	110.792
8.83	110.578	113.411	111.607
8.84	113.899	113.209	111.748
8.85	111.497	114.501	112.93
8.86	111.574	113.461	110.71
8.87	113.168	114.606	111.592
8.88	112.107	114.649	112.833
8.89	112.627	114.629	113.284
8.9	112.535	114.915	113.59
8.91	113.157	113.034	114.13
8.92	113.657	114.656	113.455
8.93	112.889	113.115	113.49
8.94	113.318	114.227	113.41
8.95	112.254	113.275	113.28
8.96	111.009	112.363	112.854
8.97	114.289	114.383	110.848
8.98	113.846	112.599	113.393
8.99	112.889	112.366	112.663
9	112.95	116.19	112.369
9.01	112.896	114.99	112.365
9.02	112.237	112.873	112.664
9.03	112.438	112.777	113.649
9.04	111.464	114.26	113.45
9.05	112.015	112.738	113.403
9.06	111.437	112.262	113.421
9.07	113.009	113.522	113.711
9.08	111.966	115.102	115.028
9.09	112.346	113.17	113.988
9.1	112.037	113.921	113.651
9.11	113.013	114.07	112.166
9.12	114.34	114.257	114.194
9.13	112.268	113.808	113.605
9.14	111.312	113.858	112.199
9.15	113.182	113.281	113.467
9.16	113.842	113.032	114.179
9.17	112.17	112.224	114.067
9.18	112.973	115.195	112.644
9.19	112.606	115.427	112.332
9.2	113.428	115.292	111.581
9.21	113.306	116.054	113.076
9.22	114.459	115.49	112.437
9.23	112.413	114.915	113.316
9.24	113.216	116.148	111.071
9.25	111.762	114.714	113.535
9.26	112.908	115.754	114.906
9.27	111.649	113.833	112.778
9.28	112.12	115.452	113.39
9.29	112.824	115.278	113.653
9.3	113.522	113.973	112.668
9.31	111.208	114.196	111.84
9.32	111.227	113.641	113.667
9.33	113.85	114.588	112.965
9.34	112.589	113.899	111.921
9.35	112.915	113.181	112.717
9.36	113.818	113.741	113.045
9.37	112.69	113.495	114.456
9.38	112.533	113.445	113.251
9.39	113.205	114.516	114.362
9.4	112.941	114.544	113.62
9.41	113.272	114.462	112.772
9.42	112.109	112.94	113.65
9.43	111.961	113.355	114.074
9.44	112.314	114.973	113.423
9.45	112.842	114.49	112.981
9.46	113.477	114.418	113.669
9.47	113.534	113.064	114.579
9.48	114.223	113.259	113.982
9.49	113.358	114.488	115.356
9.5	113.797	114.043	113.818
9.51	114.864	114.888	115.546
9.52	114.406	113.949	113.584
9.53	113.316	114.239	115.837
9.54	113.991	115.111	113.254
9.55	113.549	113.4	113.745
9.56	113.056	114.937	113.585
9.57	111.973	117.543	114.339
9.58	114.663	115.788	114.584
9.59	112.075	115.235	115.292
9.6	114	113.91	113.457
9.61	112.278	114.265	114.478
9.62	113.919	115.6	113.93
9.63	112.553	112.92	112.327
9.64	110.017	115.863	114.424
9.65	110.634	113.601	110.707
9.66	112.05	114.753	112.629
9.67	112.898	114	111.658
9.68	112.845	113.671	112.232
9.69	112.884	114.831	112.861
9.7	111.777	114.852	113.9
9.71	114.263	115.663	112.957
9.72	111.764	116.096	113.858
9.73	113.844	115.318	112.337
9.74	112.962	115.376	112.638
9.75	112.947	115.647	112.636
9.76	114.356	114.032	112.938
9.77	113.321	114.773	113.325
9.78	115.561	115.717	112.454
9.79	114.398	113.675	112.731
9.8	112.566	114.839	113.249
9.81	113.582	113.502	113.957
9.82	113.056	112.893	113.128
9.83	113.885	115.281	114.179
9.84	113.315	113.25	113.964
9.85	113.254	113.653	113.434
9.86	113.276	115.109	112.46
9.87	114.644	114.427	113.148
9.88	112.517	114.636	112.165
9.89	114.538	114.268	111.967
9.9	111.961	114.226	113.621
9.91	113.38	112.826	112.555
9.92	112.672	112.826	113.269
9.93	113.348	113.947	113.065
9.94	114.06	113.053	113.232
9.95	113.652	113.939	112.683
9.96	113.528	114.733	113.948
9.97	113.036	114.561	112.618
9.98	113.358	113.434	112.347
9.99	112.706	113.526	113.224
10	115.17	113.804	111.998
10.01	114.298	114.135	112.799
10.02	113.483	114.618	112.372
10.03	114.581	114.288	110.804
10.04	114.092	112.963	113.285
10.05	113.892	114.465	112.908
10.06	113.348	114.326	113.252
10.07	114.095	114.031	111.776
10.08	115.56	113.917	112.262
10.09	114.91	113.964	113.991
10.1	114.478	116.144	113.212
10.11	113.792	114.243	112.878
10.12	113.195	115.69	112.377
10.13	113.423	114.011	111.979
10.14	115.512	114.365	112.054
10.15	113.056	113.653	112.673
10.16	114.094	114.196	113.569
10.17	114.421	115.83	114.858
10.18	115.343	114.147	112.931
10.19	115.075	114.841	111.938
10.2	115.833	115.106	113.709
10.21	114.158	115.51	113.742
10.22	114.12	114.778	112.342
10.23	113.856	115.219	112.762
10.24	112.161	115.559	111.852
10.25	113.756	114.866	111.642
10.26	114.419	115.526	113.826
10.27	111.888	115.048	113.157
10.28	113.516	116.006	112.649
10.29	114.27	114.231	112.149
10.3	113.538	115.297	114.263
10.31	112.007	115.126	113.05
10.32	113.184	114.37	112.755
10.33	112.376	115.265	112.821
10.34	113.901	115.122	114.006
10.35	114.995	115.406	113.79
10.36	114.707	116.602	113.469
10.37	113.263	115.112	112.374
10.38	114.624	113.702	112.773
10.39	113.272	112.844	114.065
10.4	114.308	113.224	113.387
10.41	114.063	113.942	114.484
10.42	111.14	113.513	114.333
10.43	113.39	114.359	114.48
10.44	112.594	114.063	113.74
10.45	112.713	113.907	112.86
10.46	113.702	115.325	113.403
10.47	113.813	114.732	113.011
10.48	113.822	113.639	112.875
10.49	111.798	115.274	110.675
10.5	112.132	114.667	113.002
10.51	111.534	113.229	114.661
10.52	112.242	113.317	112.521
10.53	112.09	114.304	111.746
10.54	112.334	114.059	112.492
10.55	112.526	114.645	113.207
10.56	113.16	114.409	113.86
10.57	113.354	113.468	111.061
10.58	114.451	115.697	113.697
10.59	113.452	113.396	112.716
10.6	112.708	113.635	112.141
10.61	110.971	112.79	114.616
10.62	112.494	114.73	111.457
10.63	112.962	113.247	113.316
10.64	112.844	115.576	110.887
10.65	113.84	114.701	113.037
10.66	111.642	113.037	114.562
10.67	112.577	112.323	112.708
10.68	111.526	113.382	113.125
10.69	113.831	113.71	112.814
10.7	111.277	113.041	112.21
10.71	112.517	113.85	112.447
10.72	110.695	115.245	113.561
10.73	112.48	111.911	113.598
10.74	111.831	111.936	112.143
10.75	111.784	113.505	112.341
10.76	111.664	112.887	111.924
10.77	111.84	111.28	114.401
10.78	111.457	113.299	112.237
10.79	112.436	113.612	112.179
10.8	111.471	113.516	112.21
10.81	111.592	112.757	112.415
10.82	112.265	111.545	112.7
10.83	113.051	113.934	112.415
10.84	111.545	112.958	112.477
10.85	111.879	112.168	112.529
10.86	111.225	114.453	114.64
10.87	112.576	115.002	113.813
10.88	111.345	113.396	113.455
10.89	111.527	112.533	111.961
10.9	112.123	112.562	112.05
10.91	112.025	113.61	113.153
10.92	112.76	113.855	114.174
10.93	112.327	113.308	112.294
10.94	113.317	114.059	112.071
10.95	113.278	112.016	112.85
10.96	110.9	113.923	113.141
10.97	113.171	114.549	112.243
10.98	112.284	113.941	114.175
10.99	110.44	113.434	112.893
11	113.245	114.568	113.097
11.01	113.396	113.035	112.384
11.02	113.802	113.379	113.361
11.03	114.634	113.642	110.953
11.04	113.761	111.623	113.779
11.05	113.851	111.76	113.568
11.06	112.7	112.435	113.321
11.07	113.19	111.908	112.988
11.08	114.8	114.25	114.206
11.09	112.48	112.341	113.617
11.1	114.14	113.227	112.221
11.11	111.862	113.84	115.178
11.12	112.197	114.951	112.677
11.13	112.578	113.468	111.264
11.14	112.73	114.157	112.824
11.15	111.899	112.2	113.13
11.16	113.528	110.242	111.83
11.17	113.36	113.663	112.537
11.18	113.336	113.216	114.48
11.19	113.608	114.046	112.428
11.2	113.986	112.638	112.443
11.21	114.305	112.688	112.362
11.22	113.316	112.958	114.261
11.23	113.45	113.443	114.11
11.24	112.77	112.733	113.974
11.25	112.355	112.778	113.146
11.26	114.05	113.541	112.867
11.27	114.252	114.47	112.1
11.28	114.866	114.516	113.595
11.29	114.194	112.476	112.204
11.3	112.855	111.895	113.294
11.31	114.731	114.588	113.103
11.32	114.691	113.143	113.462
11.33	113.294	112.878	113.475
11.34	112.881	114.694	113.486
11.35	112.109	113.699	113.447
11.36	113.119	114.802	112.466
11.37	112.621	111.832	114.21
11.38	111.922	113.549	113.467
11.39	113.256	115.041	114.963
11.4	112.749	115.398	112.542
11.41	113.144	114.539	113.187
11.42	113.966	112.882	112.964
11.43	113.887	115.015	113.813
11.44	114.127	114.448	113.417
11.45	113.667	113.038	112.435
11.46	112.617	112.698	110.89
11.47	111.704	113.628	112.692
11.48	113.749	114.084	113.556
11.49	113.721	114.351	113.547
11.5	112.518	113.408	113.65
11.51	113.454	114.007	111.412
11.52	112.754	112.129	114.137
11.53	113.624	113.709	112.517
11.54	112.14	113.018	115.889
11.55	113.702	113.031	113.66
11.56	113.333	112.783	113.307
11.57	113.42	112.256	112.906
11.58	112.841	112.042	114.624
11.59	111.437	113.677	112.755
11.6	113.961	113.053	112.544
11.61	114.518	114.547	112.335
11.62	112.2	114.04	112.742
11.63	111.927	113.934	113.472
11.64	112.327	114.132	113.62
11.65	111.798	114.023	115.116
11.66	111.385	112.122	113.675
11.67	111.448	113.75	112.664
11.68	114.302	114.79	111.492
11.69	113.442	114.02	113.428
11.7	112.755	115.163	112.519
11.71	111.841	115.336	113.842
11.72	112.817	114.214	112.073
11.73	112.152	112.866	114.291
11.74	112.04	114.974	113.123
11.75	112.1	113.472	115.154
11.76	112.91	112.754	112.631
11.77	113.495	112.396	113.024
11.78	113.132	113.078	114.207
11.79	112.075	114.81	113.768
11.8	111.914	114.029	111.956
11.81	114.185	113.908	111.196
11.82	114.02	113.606	112.015
11.83	112.167	113.705	113.015
11.84	112.376	113.778	112.564
11.85	112.725	112.221	111.675
11.86	112.309	113.155	110.509
11.87	112.13	113.385	112.441
11.88	114.074	114.466	111.662
11.89	113.017	112.948	112.916
11.9	112.532	114.336	112.309
11.91	112.445	112.361	113.267
11.92	112.807	113.914	113.598
11.93	112.222	112.308	111.374
11.94	112.218	114.092	113.757
11.95	111.185	113.389	112.404
11.96	112.112	115.58	114.318
11.97	112.667	116.125	113.403
11.98	112.447	113.008	113.959
11.99	112.204	114.446	114.209
12	112.9	114.273	113.756
12.01	113.059	111.816	112.652
12.02	112.706	112.388	113.763
12.03	112.601	114.944	113.215
12.04	112.591	113.225	113.56
12.05	112.183	112.51	114.43
12.06	112.648	112.038	113.907
12.07	113.867	111.266	115.981
12.08	111.41	111.425	113.59
12.09	113.635	115.848	112.109
12.1	111.988	112.594	112.273
12.11	113.412	112.735	113.54
12.12	113.718	111.556	113.482
12.13	112.476	114.013	113.704
12.14	111.491	114.971	113.314
12.15	114.577	113.081	114.418
12.16	112.537	111.577	115.113
12.17	113.139	112.839	112.273
12.18	113.336	113.037	114.147
12.19	113.511	112.992	114.068
12.2	112.737	113.404	113.354
12.21	113.515	113.678	113.141
12.22	114.023	114.372	114.035
12.23	113.11	114.302	111.341
12.24	113.255	113.222	113.66
12.25	113.069	113.279	114.115
12.26	112.445	113.49	113.797
12.27	112.799	114.322	111.748
12.28	113.714	113.763	112.037
12.29	112.125	112.94	112.349
12.3	112.946	112.203	113.63
12.31	113.739	112.704	112.716
12.32	112.003	113.396	112.959
12.33	114.28	111.679	113.083
12.34	112.761	111.873	112.817
12.35	112.578	113.486	111.514
12.36	112.456	114.5	113.989
12.37	112.285	111.863	112.517
12.38	112.842	113.686	112.52
12.39	112.269	111.682	113.21
12.4	112.671	112.773	112.001
12.41	111.59	114.897	111.988
12.42	111.237	111.556	111.814
12.43	111.328	113.174	112.407
12.44	113.976	112.551	113.344
12.45	113.869	113.553	113.091
12.46	113.795	113.146	112.052
12.47	112.673	113.162	112.236
12.48	112.697	112.663	114.313
12.49	112.632	114.424	113.384
12.5	113.736	112.643	113.274
12.51	111.523	113.028	114.739
12.52	113.377	113.192	112.267
12.53	111.852	113.515	112.905
12.54	111.593	112.62	112.736
12.55	111.714	111.782	112.995
12.56	111.437	111.969	113.348
12.57	111.108	113.615	112.47
12.58	112.388	112.975	112.663
12.59	113.626	113.615	113.544
12.6	110.669	112.71	112.821
12.61	111.951	114.71	112.655
12.62	112.506	111.978	112.888
12.63	112.165	112.71	113.44
12.64	111.83	113.29	113.308
12.65	112.965	113.711	115.088
12.66	110.088	113.531	113.472
12.67	112.488	114.347	113.2
12.68	112.48	113.601	113.381
12.69	112.52	114.382	113.333
12.7	112.58	116.075	113.109
12.71	111.57	114.271	113.741
12.72	111.753	111.966	113.686
12.73	112.861	112.357	112.01
12.74	113.016	114.611	111.869
12.75	110.504	112.97	114.304
12.76	112.872	111.464	113.689
12.77	113.944	112.215	112.593
12.78	112.321	113.775	113.313
12.79	112.17	113.727	112.804
12.8	112.15	113.625	114.491
12.81	111.476	112.807	115.356
12.82	112.935	113.696	111.741
12.83	113.833	113.689	113.262
12.84	113.586	111.595	113.43
12.85	113.081	115.666	112.314
12.86	112.808	113.959	113.461
12.87	112.736	115.224	113.481
12.88	113.419	114.396	113.06
12.89	110.519	114.162	112.789
12.9	112.301	113.256	113.781
12.91	113.143	113.684	115.551
12.92	112.042	113.885	113.167
12.93	113.07	114.285	113.278
12.94	113.818	114.53	112.413
12.95	113.702	114.138	113.604
12.96	113.317	113.969	112.079
12.97	111.543	114.55	114.421
12.98	113.067	113.909	113.425
12.99	112.887	112.977	113.321
13	113.063	112.938	113.108
13.01	110.84	113.941	111.894
13.02	114.419	114.845	113.511
13.03	114.384	113.563	112.686
13.04	111.672	114.054	113.046
13.05	113.989	114.696	111.18
13.06	113.838	113.462	112.523
13.07	113.736	114.993	113.614
13.08	113.698	114.631	112.379
13.09	113.091	114.543	112.99
13.1	113.369	114.922	114.387
13.11	112.695	114.333	114.31
13.12	112.616	113.254	113.904
13.13	113.941	113.229	113.85
13.14	114.366	113.771	113.5
13.15	114.359	113.083	112.767
13.16	112.209	112.889	112.555
13.17	112.292	116.621	113.352
13.18	113.337	114.931	114.797
13.19	112.023	115.226	115.085
13.2	112.623	114.291	114.982
13.21	110.208	115.064	112.997
13.22	113.101	114.101	113.966
13.23	113.122	113.7	113.289
13.24	111.035	113.516	114.119
13.25	113.826	115.086	112.701
13.26	112.046	113.056	113.333
13.27	113.531	111.631	113.226
13.28	110.957	113.393	113.63
13.29	112.731	113.743	114.134
13.3	111.224	112.102	113.792
13.31	114.453	116.056	113.939
13.32	112.039	115.242	113.189
13.33	111.046	113.813	112.854
13.34	114.428	114.572	112.695
13.35	112.619	113.446	112.259
13.36	112.818	115.588	114.164
13.37	112.65	114.379	114.211
13.38	111.21	113.892	113.211
13.39	113.355	114.37	112.804
13.4	113.86	113.125	112.604
13.41	111.887	115.839	111.862
13.42	113.726	113.911	112.831
13.43	110.757	114.771	113.976
13.44	112.207	116.101	114.493
13.45	112.947	114.974	112.424
13.46	113.768	115.181	115.553
13.47	112.154	115.003	113.288
13.48	112.248	114.413	115.361
13.49	113.069	114.307	113.959
13.5	113.262	112.71	113.119
13.51	112.275	113.481	113.831
13.52	112.646	113.308	112.69
13.53	112.935	113.47	113.087
13.54	110.72	113.493	113.661
13.55	111.692	112.077	112.573
13.56	110.945	113.719	114.865
13.57	111.82	114.367	112.159
13.58	112.176	112.347	112.28
13.59	112.552	112.125	113.545
13.6	112.09	114.438	113.22
13.61	113.328	113.029	112.233
13.62	113.069	112.9	113.12
13.63	112.05	111.892	114.94
13.64	112.453	113.065	114.323
13.65	112.923	113.979	111.47
13.66	111.996	113.975	114.273
13.67	111.084	112.625	113.546
13.68	111.717	113.414	114.083
13.69	111.843	112.665	113.995
13.7	112.222	113.455	114.245
13.71	112.634	112.426	113.154
13.72	112.231	114.075	114.576
13.73	111.071	112.656	113.833
13.74	112.092	114.802	113.373
13.75	110.504	113.306	113.979
13.76	112.075	112.631	112.668
13.77	111.054	113.688	113.155
13.78	113.284	115.027	114.023
13.79	111.8	114.09	112.246
13.8	112.068	112.731	114.439
13.81	111.393	113.924	112.111
13.82	112.882	113.391	111.027
13.83	111.547	115.039	111.634
13.84	111.142	112.675	110.768
13.85	110.182	113.434	111.495
13.86	111.241	113.009	112.078
13.87	111.907	112.19	111.944
13.88	110.762	113.134	113.753
13.89	112.075	113.234	112.469
13.9	112.103	113.574	112.009
13.91	110.637	114.356	111.439
13.92	110.769	114.715	112.342
13.93	112.146	112.292	111.083
13.94	111.857	113.905	112.752
13.95	110.281	115.277	112.357
13.96	111.446	111.834	111.115
13.97	113.652	112.74	112.203
13.98	111.884	114.046	112.299
13.99	112.127	113.838	112.962
14	114.568	114.394	113.111
14.01	111.113	114.095	111.913
14.02	113.816	112.169	113.727
14.03	111.926	113.642	114.763
14.04	111.494	114.525	114.132
14.05	111.44	114.068	112.352
14.06	111.992	113.887	111.884
14.07	112.136	114.471	114.655
14.08	111.065	111.87	114.272
14.09	112.81	112.644	113.373
14.1	109.895	111.527	113.594
14.11	110.211	113.973	113.669
14.12	111.513	114.223	115.109
14.13	111.087	114.344	114.434
14.14	111.303	114.547	112.853
14.15	111.741	112.337	113.148
14.16	112.221	112.687	113.63
14.17	112.025	113.946	114.279
14.18	111.952	113.948	114.74
14.19	111.313	114.589	113.395
14.2	111.271	114.272	115.337
14.21	111.298	113.756	114.653
14.22	111.004	114.604	113.855
14.23	111.8	113.78	114.714
14.24	112.985	112.448	116.531
14.25	111.378	114.033	113.654
14.26	112.233	112.994	112.883
14.27	113.193	114.149	112.92
14.28	112.302	113.655	113.865
14.29	112.262	112.76	114.186
14.3	111.092	113.7	112.827
14.31	112.705	113.711	113.304
14.32	111.942	112.737	113.797
14.33	111.642	113.687	112.875
14.34	111.481	114.164	114.382
14.35	110.519	112.402	116.036
14.36	111.39	112.987	114.278
14.37	112.803	115.372	116.137
14.38	112.203	114.674	113.853
14.39	112.503	113.216	114.731
14.4	112.698	114.396	113.943
14.41	111.669	114.196	114.877
14.42	111.625	115.149	115.317
14.43	111.494	112.785	113.934
14.44	112.661	114.453	113.326
14.45	112.109	113.049	113.202
14.46	111.875	114.099	113.736
14.47	111.343	113.108	114.717
14.48	112.375	114.205	114.434
14.49	111.379	113.456	113.59
14.5	111.228	115.017	114.311
14.51	113.234	113.389	114.725
14.52	112.375	113.237	113.919
14.53	113.863	112.307	113.45
14.54	113.501	113.449	115.369
14.55	112.702	114.653	113.425
14.56	112.809	114.313	116.02
14.57	113.264	113.283	113.77
14.58	113.282	114.172	114.518
14.59	112.09	113.791	114.514
14.6	112.123	115.266	113.398
14.61	112.664	115.269	113.489
14.62	110.965	115.591	114.324
14.63	111.566	114.52	113.094
14.64	110.846	115.442	113.889
14.65	113.081	113.144	113.198
14.66	112.429	114.403	114.088
14.67	113.326	112.968	113.845
14.68	112.399	113.896	113.464
14.69	110.687	112.724	113.567
14.7	112.892	114.346	115.088
14.71	112.601	114.466	113.521
14.72	111.645	114.096	113.664
14.73	112.522	114.545	113.937
14.74	112.159	112.09	114.491
14.75	113.683	113.069	114.236
14.76	112.918	114.273	113.625
14.77	112.028	113.728	113.538
14.78	112.357	114.57	115.526
14.79	110.599	112.807	114.308
14.8	111.415	112.293	114.802
14.81	112.357	113.058	114.836
14.82	111.951	111.801	113.506
14.83	114.208	113.594	114.02
14.84	111.829	112.134	114.029
14.85	111.604	111.104	114.79
14.86	113.677	113.621	112.471
14.87	112.31	111.106	112.002
14.88	111.677	112.88	114.788
14.89	113.859	112.362	112.636
14.9	113.141	113.09	114.107
14.91	114.871	113.775	114.493
14.92	113.863	113.078	113.675
14.93	112.887	112.831	113.269
14.94	114.398	112.769	114.233
14.95	113.201	114.603	115.323
14.96	113.531	114.046	112.468
14.97	112.03	111.938	114.59
14.98	112.591	112.213	114.187
14.99	110.894	112.542	115.312
15	112.164	112.899	115.333
15.01	113.447	112.714	115.293
15.02	111.516	112.861	116.989
15.03	111.346	112.711	115.207
15.04	111.611	112.409	114.28
15.05	111.415	112.565	113.718
15.06	113.511	114.528	114.623
15.07	111.481	112.343	114.958
15.08	112.587	111.358	113.531
15.09	111.814	114.127	113.808
15.1	111.106	113.156	112.854
15.11	112.42	114.088	115.135
15.12	112.238	113.576	112.43
15.13	112.22	112.945	113.749
15.14	110.725	113.439	114.159
15.15	112.641	113.425	113.605
15.16	111.944	114.023	114.788
15.17	110.031	113.584	113.976
15.18	110.944	111.374	113.63
15.19	111.447	114.106	113.609
15.2	110.666	114.292	114.189
15.21	110.779	112.274	113.523
15.22	111.941	114.408	114.829
15.23	111.489	113.112	113.758
15.24	110.517	113.903	114.653
15.25	112.08	114.762	115.538
15.26	112.801	113.492	115.343
15.27	111.938	112.891	115.611
15.28	112.418	111.643	115.618
15.29	111.585	113.922	114.293
15.3	110.227	113.45	113.838
15.31	111.526	111.187	115.99
15.32	112.352	111.474	114.859
15.33	110.346	113.04	114.275
15.34	110.094	112.547	114.554
15.35	112.565	114.266	115.636
15.36	110.624	113.299	114.527
15.37	112.729	112.938	115.569
15.38	112.248	113.126	115.917
15.39	112.418	112.527	115.662
15.4	111.241	113.374	113.756
15.41	111.397	114.429	113.364
15.42	111.085	113.236	113.61
15.43	110.63	113.833	115.496
15.44	110.64	113.671	113.503
15.45	110.34	112.046	113.975
15.46	110.937	113.804	112.965
15.47	111.58	112.211	114.501
15.48	110.495	112.077	114.787
15.49	111.544	111.843	115.828
15.5	111.966	112.305	114.755
15.51	111.629	112.83	114.441
15.52	112.475	114.237	114.814
15.53	112.274	114.607	114.547
15.54	111.221	113.9	115.132
15.55	111.325	111.246	113.19
15.56	111.687	112.419	114.557
15.57	110.853	114.736	112.853
15.58	110.63	113.189	113.571
15.59	111.105	113.319	113.58
15.6	112.364	114.075	113.643
15.61	112.483	113.479	113.273
15.62	112.186	114.463	114.299
15.63	112.232	112.339	114.396
15.64	110.549	113.895	115.054
15.65	111.514	114.505	113.059
15.66	111.565	112.503	114.05
15.67	110.71	112.531	115.859
15.68	113.11	112.722	114.176
15.69	110.128	112.488	114.272
15.7	110.907	113.797	115.346
15.71	112.42	112.298	114.292
15.72	112.104	113.101	114.16
15.73	110.779	114.997	115.586
15.74	112.008	113.38	114.71
15.75	111.629	115.344	114.666
15.76	110.899	113.716	114.415
15.77	112.218	113.964	114.218
15.78	110.858	113.484	111.836
15.79	112	112.251	114.703
15.8	112.249	113.45	114.624
15.81	112.021	113.351	114.07
15.82	112.337	111.036	114.841
15.83	110.866	112.651	114.424
15.84	112.276	113.011	114.498
15.85	110.759	113.025	115.564
15.86	111.654	112.582	114.221
15.87	112.826	113.788	115.571
15.88	112.026	114.218	114.282
15.89	111.835	113.245	114.063
15.9	112.114	114.331	114.336
15.91	112.08	114.117	115.116
15.92	111.221	114.071	113.171
15.93	111.269	113.565	114.466
15.94	112.305	114.261	116.467
15.95	112.071	114.059	115.733
15.96	112.512	112.729	115.16
15.97	112.221	113.324	114.275
15.98	113.86	112.947	114.522
15.99	112.928	114.275	114.398
16	111.692	113.721	115.665
16.01	112.907	112.156	114.398
16.02	111.345	112.776	114.892
16.03	111.951	113.033	115.505
16.04	109.513	113.536	116.331
16.05	111.498	113.168	115.286
16.06	111.764	114.24	114.346
16.07	111.348	114.234	115.044
16.08	113.019	114.498	114.085
16.09	112.319	112.228	113.228
16.1	113.61	115.753	114.641
16.11	111.32	113.54	113.039
16.12	111.394	115.139	114.32
16.13	111.138	113.698	114.937
16.14	110.367	112.524	116.45
16.15	110.286	113.915	114.355
16.16	110.854	114.204	115.444
16.17	111.414	112.974	114.085
16.18	111.57	113.752	113.956
16.19	111.615	114.24	115.546
16.2	110.458	114.696	115.155
16.21	111.719	113.885	116.008
16.22	110.421	113.414	113.801
16.23	109.278	113.622	115.332
16.24	112.672	114.626	113.738
16.25	111.672	113.714	112.309
16.26	110.863	113.039	114.651
16.27	111.636	115.064	113.082
16.28	111.73	113.492	114.241
16.29	111.731	112.302	114.087
16.3	111.861	114.696	113.217
16.31	112.312	114.487	114.127
16.32	113.101	113.599	112.859
16.33	111.361	113.988	112.908
16.34	111.954	113.741	112.079
16.35	110.328	112.611	111.961
16.36	111.682	114.417	113.336
16.37	111.719	113.583	112.967
16.38	113.666	115.039	113.102
16.39	110.497	114.665	113.2
16.4	112.301	113.626	114.944
16.41	111.286	115.226	112.314
16.42	110.73	115.021	112.994
16.43	111.055	113.272	113.654
16.44	110.974	115.538	113.848
16.45	111.917	115.475	112.878
16.46	110.28	115.145	112.753
16.47	112.313	115.109	113.111
16.48	113.941	113.734	115.687
16.49	112.905	113.33	113.557
16.5	113.081	113.831	114.322
16.51	111.827	112.433	113.429
16.52	112.799	114.657	113.747
16.53	111.377	114.748	114.261
16.54	114.257	113.171	114.253
16.55	112.021	115.008	113.715
16.56	110.342	113.896	114.418
16.57	110.835	113.652	113.521
16.58	112.981	113.671	113.311
16.59	110.744	114.594	114.61
16.6	109.839	113.484	113.165
16.61	110.807	112.407	115.17
16.62	110.867	113.29	115.84
16.63	113.205	114.798	115.069
16.64	111.229	112.927	113.473
16.65	111.511	115.141	113.12
16.66	111.591	113.973	116.437
16.67	110.511	112.35	113.147
16.68	112.145	114.721	113.466
16.69	112.574	114.246	113.835
16.7	112.35	115.14	114.865
16.71	112.415	113.116	113.197
16.72	110.413	113.097	113.391
16.73	112.7	113.558	114.799
16.74	111.744	114.859	114.315
16.75	112.585	114.92	114.913
16.76	112.093	114.171	114.661
16.77	111.925	112.785	115.65
16.78	111.457	113.561	114.592
16.79	112.679	112.567	114.045
16.8	112.119	112.743	114.025
16.81	112.095	112.571	114.572
16.82	111.942	112.85	114.822
16.83	112.154	112.262	113.546
16.84	111.226	112.347	113.15
16.85	110.747	115.558	115.768
16.86	112.233	113.942	114.464
16.87	112.059	112.596	113.808
16.88	112.113	113.806	113.319
16.89	111.556	112.174	114.369
16.9	112.479	112.769	114.908
16.91	113.583	112.882	113.761
16.92	112.963	113.096	114.342
16.93	113.06	114.982	113.188
16.94	112.235	115.336	112.839
16.95	112.659	113.845	113.185
16.96	113.411	113.506	114.392
16.97	113.367	114.644	113.11
16.98	112.683	114.866	114.567
16.99	112.632	115.066	112.673
17	111.893	113.395	114.18
17.01	111.971	114.899	113.215
17.02	110.976	113.594	114.545
17.03	112.406	116.019	113.896
17.04	111.946	113.469	113.313
17.05	111.573	114.097	113.919
17.06	111.821	114.016	111.916
17.07	111.355	112.891	113.769
17.08	110.025	114.309	113.553
17.09	111.595	114.018	113.429
17.1	111.471	113.15	113.531
17.11	112.579	114.572	113.828
17.12	112.169	114.836	112.279
17.13	112.059	113.932	112.73
17.14	111.818	113.586	112.322
17.15	112.616	114.923	114.195
17.16	112.082	114.325	113.001
17.17	112.765	114.515	115.386
17.18	112.176	114.193	114.358
17.19	113.897	114.622	114.407
17.2	111.358	111.919	114.319
17.21	111.828	113.889	114.836
17.22	111.69	113.395	114.891
17.23	110.964	115.307	112.924
17.24	113.081	112.97	112.258
17.25	113.328	113.762	115.805
17.26	112.967	114.162	113.981
17.27	112.338	115.16	114.888
17.28	112.053	114.384	112.944
17.29	111.99	112.451	112.944
17.3	112.384	115.179	112.581
17.31	110.715	113.459	112.985
17.32	112.366	113.098	112.844
17.33	113.237	113.222	112.255
17.34	111.926	113.705	113.08
17.35	111.509	114.133	113.565
17.36	112.17	113.412	112.386
17.37	112.052	113.306	113.91
17.38	112.307	112.483	112.945
17.39	111.735	113.263	113.637
17.4	112.826	113.368	112.029
17.41	110.651	113.031	113.204
17.42	111.158	112.566	112.875
17.43	112.106	113.567	113.085
17.44	112.139	114.16	113.028
17.45	112.202	113.889	113.736
17.46	112.952	113.545	113.635
17.47	113.524	111.315	114.146
17.48	113.141	114.471	114.029
17.49	112.829	113.882	113.576
17.5	112.018	114.717	115.186
17.51	113.205	115.131	112.547
17.52	113.89	113.657	114.458
17.53	111.733	113.317	112.582
17.54	111.191	112.485	114.236
17.55	112.756	112.636	111.862
17.56	113.818	113.012	113.252
17.57	113.268	113.987	112.481
17.58	112.215	113.499	114.039
17.59	111.632	113.754	111.557
17.6	114.147	111.825	113.373
17.61	112.7	114.569	113.405
17.62	112.887	113.796	113.143
17.63	113.133	112.841	111.753
17.64	112.821	114.491	112.785
17.65	112.005	114.046	112.985
17.66	110.882	113.117	111.778
17.67	112.342	115.515	113.083
17.68	113.899	113.849	113.838
17.69	112.427	114.574	114.657
17.7	111.473	114.431	112.981
17.71	113.069	113.867	112.073
17.72	113.65	112.17	113.191
17.73	111.954	113.468	114.286
17.74	111.855	114.917	114.14
17.75	113.445	115.127	113.051
17.76	112.955	115.149	113.732
17.77	113.484	112.92	112.878
17.78	113.425	113.996	113.493
17.79	111.437	114.122	113.677
17.8	112.424	115.163	113.649
17.81	112.111	113.276	112.745
17.82	111.12	116.419	112.712
17.83	113.125	114.317	112.916
17.84	113.482	114.497	115.124
17.85	111.757	115.681	112.701
17.86	111.709	114.934	115.693
17.87	111.744	114.946	115.169
17.88	111.994	115.552	111.718
17.89	111.112	116.048	113.364
17.9	111.744	115.372	111.849
17.91	113.262	113.761	112.451
17.92	111.155	116.122	113.081
17.93	111.818	114.901	113.219
17.94	113.259	115.989	112.495
17.95	110.984	115.438	113.154
17.96	111.196	115.536	113.929
17.97	112.451	114.39	114.102
17.98	113.502	115.091	113.699
17.99	114.165	115.4	112.253
18	113.083	114.495	112.976
18.01	112.536	115.78	113.425
18.02	110.754	114.29	111.434
18.03	111.82	114.469	113.341
18.04	113.639	112.868	112.891
18.05	112.749	112.434	112.431
18.06	113.079	112.792	112.987
18.07	111.717	113.593	111.469
18.08	113.068	114.241	110.745
18.09	110.742	114.667	112.614
18.1	112.025	114.335	112.802
18.11	111.435	114.738	113.635
18.12	113.163	113.974	112.85
18.13	110.767	112.422	113.046
18.14	110.681	115.052	113.436
18.15	112.53	113.894	111.292
18.16	112.589	113.581	112.23
18.17	113.477	114.575	113.943
18.18	112.05	114.819	113.012
18.19	112.515	114.313	112.535
18.2	111.484	113.005	113.316
18.21	110.41	114.925	113.031
18.22	113.281	115.472	113.021
18.23	113.037	113.887	112.812
18.24	113.142	114.218	113.261
18.25	113.308	115.083	113.886
18.26	112.192	115.564	113.109
18.27	112.226	116.596	111.87
18.28	112.033	114.401	113.601
18.29	112.163	115.575	111.764
18.3	112.502	112.92	112.108
18.31	110.656	115.237	112.151
18.32	110.803	115.972	113.706
18.33	110.998	115.163	114.647
18.34	111.271	114.843	112.595
18.35	112.605	114.297	112.554
18.36	112.176	115.826	113.506
18.37	112.138	115.813	112.947
18.38	112.452	115.593	113.916
18.39	112.5	115.609	114.842
18.4	112.401	115.839	115.057
18.41	111.491	112.08	113.353
18.42	110.56	114.636	113.229
18.43	113.229	116.053	113.264
18.44	112.172	115.852	113.019
18.45	112.54	113.632	112.856
18.46	112.122	116.074	113.886
18.47	112.418	115.657	112.532
18.48	112.706	115.2	114.078
18.49	113.038	114.761	112.332
18.5	111.667	116.346	112.793
18.51	110.819	115.022	114.535
18.52	112.602	114.985	112.27
18.53	111.721	115.225	112.027
18.54	110.745	115.123	113.461
18.55	111.014	116.258	113.409
18.56	111.518	114.587	114.083
18.57	111.829	113.849	112.985
18.58	111.996	115.326	111.633
18.59	112.154	114.906	113.411
18.6	112.575	113.688	113.252
18.61	112.834	114.631	114.304
18.62	110.848	115.518	114.394
18.63	111.284	115.151	112.606
18.64	111.365	114.768	113.253
18.65	110.826	115.685	113.141
18.66	111.651	114.392	114.116
18.67	113.114	115.084	112.832
18.68	111.539	114.818	112.69
18.69	111.284	115.761	113.671
18.7	111.521	115.197	112.433
18.71	111.22	115.091	111.841
18.72	112.636	115.792	112.622
18.73	112.944	116.175	113.879
18.74	112.017	115.398	111.338
18.75	112.517	115.783	112.024
18.76	112.389	114.805	110.361
18.77	112.223	114.114	110.643
18.78	113.201	114.546	111.696
18.79	112.123	115.027	112.945
18.8	112.01	115.851	112.818
18.81	111.347	114.323	110.801
18.82	112.938	114.045	112.759
18.83	112.29	115.222	112.361
18.84	112.181	115.069	112.668
18.85	113.297	115.178	114.295
18.86	112.708	114.614	113.648
18.87	112.535	114.395	113.271
18.88	112.048	114.541	112.345
18.89	111.756	114.526	112.257
18.9	111.55	115.601	113.79
18.91	112.817	112.533	112.102
18.92	111.519	114.789	111.79
18.93	112.632	115.35	112.96
18.94	111.932	115.287	112.176
18.95	110.579	114.073	113.48
18.96	112.203	114.025	111.766
18.97	110.559	114.65	113.468
18.98	111.119	114.095	113.934
18.99	110.539	114.48	115.507
19	113.729	113.741	113.466
19.01	112.15	114.843	113.63
19.02	111.604	116.038	112.38
19.03	111.392	113.606	113.711
19.04	110.896	113.801	112.606
19.05	111.18	114.57	113.56
19.06	111.295	114.843	115.104
19.07	111.78	112.866	113.312
19.08	112.015	114.336	114.116
19.09	111.033	114.87	114.624
19.1	111.581	115.78	113.455
19.11	111.221	113.328	113.792
19.12	111.416	115.571	113.595
19.13	110.702	116.243	114.522
19.14	110.824	115.179	114.694
19.15	110.662	115.041	115.563
19.16	113.574	114.849	114.696
19.17	110.9	114.615	115.485
19.18	111.735	115.17	114.95
19.19	112.12	114.409	113.5
19.2	111.638	113.851	112.85
19.21	111.612	115.485	113.145
19.22	112.713	115.189	112.918
19.23	111.877	113.694	115.068
19.24	111.62	114.568	114.108
19.25	112.54	115.364	115.447
19.26	110.748	114.718	114.554
19.27	113.153	114.354	114.317
19.28	111.471	115.533	114.222
19.29	111.971	115.178	114.191
19.3	111.439	115.503	113.5
19.31	113.15	114.806	112.667
19.32	111.718	115.776	115.331
19.33	111.631	114.065	113.434
19.34	110.792	113.909	114.162
19.35	111.304	115.106	114.888
19.36	113.116	114.844	113.242
19.37	111.558	113.51	113.647
19.38	112.086	113.543	112.519
19.39	114.446	114.137	113.931
19.4	112.37	113.871	116.203
19.41	112.963	115.4	113.672
19.42	112.824	114.583	113.556
19.43	110.664	112.747	112.179
19.44	110.773	114.018	113.706
19.45	112.449	114.106	115.305
19.46	111.083	113.475	114.768
19.47	111.32	113.155	113.4
19.48	110.918	114.178	115.019
19.49	111.214	113.198	114.323
19.5	112.35	113.699	113.175
19.51	109.834	113.387	111.933
19.52	111.938	113.484	112.386
19.53	110.71	114.003	112.7
19.54	112.535	113.44	112.832
19.55	112.309	114.891	113.979
19.56	113.984	115.305	113.246
19.57	112.836	115.066	115.339
19.58	111.902	114.609	113.803
19.59	111.211	114.521	112.316
19.6	112.389	113.619	113.566
19.61	111.916	115.525	114.759
19.62	110.364	114.611	112.505
19.63	112.082	115.056	113.19
19.64	111.356	114.376	114.847
19.65	111.354	115.963	114.725
19.66	110.48	115.109	114.121
19.67	111.521	113.774	114.827
19.68	111.829	115.839	113.496
19.69	114.39	116.328	114.133
19.7	113.4	113.47	115.361
19.71	113.627	113.682	113.688
19.72	112.253	114.228	112.898
19.73	112.896	115.64	114.687
19.74	113.166	114.75	113.995
19.75	111.444	114.807	114.009
19.76	112.441	115.137	112.435
19.77	111.919	116.407	113.934
19.78	111.629	116.488	114.398
19.79	112.046	115.516	114.421
19.8	111.058	114.361	113.667
19.81	112.276	116.456	112.676
19.82	111.119	114.732	112.829
19.83	111.624	113.59	113.305
19.84	110.425	114.656	114.191
19.85	109.842	114.94	112.904
19.86	113.054	116.342	115.695
19.87	111.05	115.397	112.947
19.88	111.976	115.535	115.489
19.89	113.189	113.952	116.006
19.9	111.469	114.626	114.75
19.91	113.315	112.436	113.981
19.92	111.936	114.909	115.5
19.93	112.125	114.647	116.285
19.94	112.149	114.561	116.354
19.95	112.043	113.837	114.986
19.96	113.045	114.271	113.345
19.97	111.174	113.901	114.628
19.98	111.453	113.709	115.38
[truncated: 18,002 more rows]

## Sheet: Hydrogen Bond
Time (nm)	Sigma1-Catechin gallate	Sigma1-Bilobetin
0	3	4
0.01	2	4			Averege
0.02	1	4		sigma1–Catechin gallate	0.721464
0.03	2	4		Sigma1-Bilobetin	1.43063
0.04	2	3
0.05	3	4
0.06	2	4
0.07	2	5
0.08	1	5
0.09	1	5
0.1	2	4
0.11	2	7
0.12	1	4
0.13	1	5
0.14	1	5
0.15	2	5
0.16	0	4
0.17	2	4
0.18	2	4
0.19	1	4
0.2	1	4
0.21	2	2
0.22	2	4
0.23	3	3
0.24	3	4
0.25	1	3
0.26	2	5
0.27	2	4
0.28	1	5
0.29	2	5
0.3	3	5
0.31	3	5
0.32	3	6
0.33	2	5
0.34	1	4
0.35	2	4
0.36	2	5
0.37	2	5
0.38	2	5
0.39	4	5
0.4	1	5
0.41	1	5
0.42	2	4
0.43	2	5
0.44	3	5
0.45	1	2
0.46	2	5
0.47	1	5
0.48	2	6
0.49	2	5
0.5	2	5
0.51	3	3
0.52	2	7
0.53	1	5
0.54	1	5
0.55	2	5
0.56	2	5
0.57	0	4
0.58	1	5
0.59	3	4
0.6	1	4
0.61	2	5
0.62	1	5
0.63	1	5
0.64	1	4
0.65	1	4
0.66	2	5
0.67	1	3
0.68	2	5
0.69	1	5
0.7	2	5
0.71	1	4
0.72	3	5
0.73	2	5
0.74	2	5
0.75	1	4
0.76	1	6
0.77	2	5
0.78	2	5
0.79	4	5
0.8	1	5
0.81	1	5
0.82	2	4
0.83	2	4
0.84	0	3
0.85	2	2
0.86	1	3
0.87	1	2
0.88	2	4
0.89	0	3
0.9	1	3
0.91	2	4
0.92	1	4
0.93	1	4
0.94	0	4
0.95	1	3
0.96	1	2
0.97	1	2
0.98	3	4
0.99	2	3
1	1	3
1.01	3	4
1.02	3	4
1.03	4	2
1.04	1	3
1.05	1	3
1.06	1	3
1.07	0	3
1.08	0	3
1.09	0	3
1.1	2	1
1.11	2	1
1.12	0	1
1.13	0	1
1.14	1	3
1.15	1	1
1.16	1	0
1.17	2	1
1.18	0	3
1.19	1	2
1.2	2	1
1.21	2	1
1.22	1	1
1.23	1	2
1.24	0	1
1.25	0	1
1.26	0	1
1.27	1	1
1.28	3	1
1.29	3	1
1.3	0	1
1.31	2	0
1.32	0	1
1.33	3	1
1.34	1	1
1.35	2	1
1.36	1	1
1.37	1	0
1.38	1	0
1.39	1	1
1.4	1	0
1.41	2	0
1.42	2	0
1.43	2	0
1.44	2	0
1.45	3	0
1.46	1	0
1.47	1	0
1.48	1	0
1.49	1	0
1.5	1	0
1.51	2	0
1.52	1	0
1.53	3	1
1.54	2	0
1.55	1	1
1.56	1	1
1.57	1	0
1.58	1	0
1.59	1	0
1.6	2	0
1.61	1	1
1.62	2	2
1.63	1	1
1.64	0	1
1.65	0	0
1.66	0	1
1.67	0	1
1.68	1	2
1.69	2	0
1.7	1	0
1.71	0	2
1.72	0	0
1.73	1	1
1.74	0	0
1.75	1	1
1.76	1	0
1.77	0	1
1.78	1	1
1.79	2	1
1.8	1	1
1.81	1	1
1.82	2	0
1.83	1	1
1.84	1	1
1.85	2	0
1.86	1	1
1.87	2	1
1.88	1	3
1.89	1	2
1.9	2	1
1.91	2	1
1.92	1	1
1.93	2	1
1.94	1	0
1.95	0	1
1.96	1	1
1.97	1	1
1.98	1	0
1.99	2	1
2	1	2
2.01	1	1
2.02	2	1
2.03	1	0
2.04	1	0
2.05	2	2
2.06	0	1
2.07	0	2
2.08	1	1
2.09	0	1
2.1	0	1
2.11	0	1
2.12	0	0
2.13	0	0
2.14	0	0
2.15	0	0
2.16	1	0
2.17	1	1
2.18	0	1
2.19	0	2
2.2	0	1
2.21	0	1
2.22	0	0
2.23	0	0
2.24	1	0
2.25	0	1
2.26	0	1
2.27	0	0
2.28	0	0
2.29	0	0
2.3	0	0
2.31	0	0
2.32	0	2
2.33	0	2
2.34	0	1
2.35	2	1
2.36	0	1
2.37	0	2
2.38	0	1
2.39	0	1
2.4	0	1
2.41	1	1
2.42	0	1
2.43	0	2
2.44	0	1
2.45	0	1
2.46	0	1
2.47	0	1
2.48	0	1
2.49	0	0
2.5	0	1
2.51	1	2
2.52	0	2
2.53	0	2
2.54	0	2
2.55	0	2
2.56	0	1
2.57	0	2
2.58	0	3
2.59	0	1
2.6	0	2
2.61	1	2
2.62	2	2
2.63	1	1
2.64	0	2
2.65	0	1
2.66	0	1
2.67	1	2
2.68	0	3
2.69	2	3
2.7	1	3
2.71	1	3
2.72	1	1
2.73	1	1
2.74	1	3
2.75	0	2
2.76	1	2
2.77	1	3
2.78	1	3
2.79	1	1
2.8	1	2
2.81	1	3
2.82	1	2
2.83	1	3
2.84	1	2
2.85	1	1
2.86	2	3
2.87	2	2
2.88	1	1
2.89	2	1
2.9	1	2
2.91	1	2
2.92	1	1
2.93	1	3
2.94	2	1
2.95	0	1
2.96	1	2
2.97	1	1
2.98	1	0
2.99	0	1
3	1	3
3.01	2	2
3.02	1	1
3.03	1	1
3.04	1	3
3.05	0	2
3.06	0	2
3.07	1	3
3.08	1	2
3.09	0	2
3.1	1	4
3.11	0	1
3.12	1	1
3.13	0	1
3.14	0	1
3.15	0	2
3.16	0	1
3.17	0	1
3.18	0	1
3.19	1	2
3.2	1	1
3.21	2	1
3.22	1	1
3.23	0	1
3.24	0	1
3.25	0	2
3.26	0	2
3.27	1	1
3.28	1	1
3.29	1	1
3.3	1	1
3.31	1	2
3.32	0	2
3.33	2	1
3.34	2	3
3.35	1	2
3.36	0	3
3.37	0	3
3.38	0	3
3.39	0	4
3.4	1	2
3.41	0	3
3.42	2	2
3.43	0	2
3.44	0	1
3.45	2	1
3.46	1	1
3.47	0	1
3.48	2	1
3.49	0	1
3.5	1	1
3.51	0	2
3.52	0	2
3.53	3	2
3.54	2	2
3.55	0	2
3.56	0	2
3.57	2	2
3.58	1	2
3.59	1	3
3.6	2	1
3.61	2	1
3.62	1	2
3.63	1	3
3.64	0	2
3.65	2	3
3.66	1	3
3.67	0	1
3.68	1	3
3.69	0	2
3.7	0	2
3.71	3	5
3.72	1	3
3.73	1	4
3.74	0	2
3.75	0	4
3.76	1	5
3.77	0	4
3.78	3	4
3.79	0	3
3.8	0	3
3.81	0	3
3.82	1	4
3.83	0	3
3.84	0	3
3.85	0	3
3.86	0	1
3.87	0	2
3.88	0	1
3.89	0	2
3.9	0	2
3.91	0	1
3.92	0	2
3.93	1	2
3.94	1	2
3.95	1	3
3.96	0	3
3.97	1	3
3.98	1	4
3.99	1	2
4	1	3
4.01	0	2
4.02	0	3
4.03	0	2
4.04	0	3
4.05	0	2
4.06	0	2
4.07	0	2
4.08	1	3
4.09	1	2
4.1	2	2
4.11	1	3
4.12	1	2
4.13	2	1
4.14	1	2
4.15	1	3
4.16	2	3
4.17	1	2
4.18	1	1
4.19	1	2
4.2	2	2
4.21	2	2
4.22	2	2
4.23	1	2
4.24	3	2
4.25	1	2
4.26	1	2
4.27	2	2
4.28	1	3
4.29	3	2
4.3	3	3
4.31	1	4
4.32	2	3
4.33	1	3
4.34	1	2
4.35	2	3
4.36	1	3
4.37	1	3
4.38	2	3
4.39	2	2
4.4	1	3
4.41	2	2
4.42	2	4
4.43	1	3
4.44	2	3
4.45	2	3
4.46	2	3
4.47	2	3
4.48	3	2
4.49	1	3
4.5	0	3
4.51	1	4
4.52	3	3
4.53	1	4
4.54	3	3
4.55	1	3
4.56	2	2
4.57	2	2
4.58	1	3
4.59	1	3
4.6	2	3
4.61	1	3
4.62	1	3
4.63	1	2
4.64	2	1
4.65	2	2
4.66	1	2
4.67	3	2
4.68	1	2
4.69	1	3
4.7	1	2
4.71	1	3
4.72	3	2
4.73	2	2
4.74	1	2
4.75	2	2
4.76	1	1
4.77	1	1
4.78	1	1
4.79	1	1
4.8	1	1
4.81	1	1
4.82	1	1
4.83	1	1
4.84	1	2
4.85	2	2
4.86	2	1
4.87	1	1
4.88	1	2
4.89	2	2
4.9	1	1
4.91	2	2
4.92	1	2
4.93	1	2
4.94	1	1
4.95	1	1
4.96	1	1
4.97	2	1
4.98	1	1
4.99	1	1
5	1	1
5.01	3	1
5.02	3	1
5.03	2	1
5.04	3	1
5.05	1	1
5.06	2	1
5.07	3	1
5.08	3	1
5.09	3	1
5.1	2	1
5.11	3	1
5.12	1	1
5.13	2	1
5.14	2	1
5.15	3	1
5.16	2	2
5.17	2	1
5.18	2	2
5.19	1	2
5.2	1	2
5.21	2	2
5.22	1	2
5.23	3	1
5.24	3	1
5.25	1	1
5.26	3	2
5.27	2	1
5.28	2	1
5.29	1	1
5.3	2	1
5.31	3	1
5.32	2	1
5.33	2	1
5.34	2	1
5.35	1	1
5.36	3	1
5.37	2	1
5.38	2	1
5.39	2	1
5.4	3	2
5.41	1	1
5.42	2	2
5.43	2	1
5.44	3	1
5.45	2	1
5.46	1	1
5.47	1	1
5.48	1	1
5.49	1	1
5.5	2	2
5.51	2	1
5.52	2	1
5.53	2	1
5.54	1	1
5.55	1	1
5.56	2	1
5.57	3	1
5.58	1	1
5.59	3	1
5.6	3	1
5.61	3	1
5.62	2	1
5.63	1	2
5.64	1	1
5.65	1	2
5.66	1	2
5.67	1	2
5.68	2	2
5.69	2	1
5.7	2	1
5.71	2	1
5.72	1	1
5.73	1	1
5.74	2	1
5.75	2	1
5.76	2	1
5.77	2	1
5.78	2	1
5.79	1	1
5.8	2	1
5.81	1	1
5.82	2	1
5.83	2	1
5.84	2	1
5.85	2	1
5.86	1	1
5.87	2	1
5.88	3	1
5.89	3	1
5.9	1	1
5.91	2	1
5.92	1	1
5.93	2	1
5.94	1	0
5.95	1	0
5.96	1	0
5.97	1	0
5.98	2	1
5.99	2	3
6	1	2
6.01	3	2
6.02	1	2
6.03	2	2
6.04	3	2
6.05	1	2
6.06	2	2
6.07	1	2
6.08	2	1
6.09	1	0
6.1	2	1
6.11	2	1
6.12	2	1
6.13	1	2
6.14	2	1
6.15	1	1
6.16	1	1
6.17	2	2
6.18	3	2
6.19	2	2
6.2	3	2
6.21	2	2
6.22	2	2
6.23	2	2
6.24	1	2
6.25	2	2
6.26	2	1
6.27	3	2
6.28	2	2
6.29	1	1
6.3	1	1
6.31	1	2
6.32	3	2
6.33	3	1
6.34	2	2
6.35	2	2
6.36	2	2
6.37	1	1
6.38	3	1
6.39	3	1
6.4	2	1
6.41	2	2
6.42	2	3
6.43	2	3
6.44	2	2
6.45	3	3
6.46	2	1
6.47	2	1
6.48	2	2
6.49	2	1
6.5	2	1
6.51	2	1
6.52	2	1
6.53	2	1
6.54	1	1
6.55	1	1
6.56	2	2
6.57	2	1
6.58	2	1
6.59	2	1
6.6	2	1
6.61	2	1
6.62	2	1
6.63	2	1
6.64	1	1
6.65	2	1
6.66	2	1
6.67	2	1
6.68	2	1
6.69	1	1
6.7	2	1
6.71	3	2
6.72	1	1
6.73	0	1
6.74	0	1
6.75	1	1
6.76	1	1
6.77	1	1
6.78	1	1
6.79	0	1
6.8	2	1
6.81	2	1
6.82	3	1
6.83	1	1
6.84	1	1
6.85	1	1
6.86	2	1
6.87	2	1
6.88	2	1
6.89	2	1
6.9	1	2
6.91	3	1
6.92	3	1
6.93	1	1
6.94	1	2
6.95	2	1
6.96	2	2
6.97	3	1
6.98	2	1
6.99	2	1
7	2	1
7.01	1	1
7.02	2	1
7.03	2	1
7.04	1	1
7.05	2	1
7.06	1	1
7.07	2	1
7.08	2	1
7.09	2	1
7.1	2	1
7.11	2	1
7.12	3	1
7.13	2	1
7.14	3	1
7.15	2	1
7.16	2	1
7.17	2	1
7.18	3	1
7.19	3	1
7.2	2	1
7.21	3	1
7.22	2	1
7.23	3	1
7.24	2	1
7.25	2	1
7.26	0	1
7.27	1	1
7.28	0	1
7.29	1	1
7.3	1	1
7.31	2	1
7.32	2	1
7.33	1	1
7.34	1	1
7.35	1	1
7.36	1	1
7.37	3	1
7.38	2	1
7.39	1	1
7.4	1	1
7.41	1	1
7.42	1	1
7.43	2	1
7.44	2	1
7.45	2	1
7.46	2	1
7.47	1	1
7.48	2	1
7.49	1	1
7.5	2	1
7.51	2	1
7.52	0	1
7.53	1	1
7.54	0	1
7.55	2	1
7.56	2	1
7.57	2	1
7.58	1	2
7.59	2	1
7.6	1	1
7.61	1	1
7.62	1	1
7.63	1	1
7.64	1	1
7.65	2	0
7.66	1	1
7.67	2	1
7.68	1	1
7.69	1	1
7.7	2	1
7.71	1	1
7.72	1	1
7.73	1	1
7.74	2	1
7.75	1	1
7.76	2	1
7.77	2	1
7.78	1	1
7.79	1	2
7.8	2	1
7.81	1	1
7.82	2	1
7.83	2	1
7.84	1	1
7.85	1	1
7.86	1	1
7.87	1	1
7.88	2	1
7.89	3	1
7.9	2	1
7.91	2	1
7.92	1	1
7.93	1	1
7.94	2	2
7.95	1	1
7.96	1	1
7.97	1	1
7.98	2	1
7.99	0	1
8	1	1
8.01	2	1
8.02	1	0
8.03	2	1
8.04	1	1
8.05	1	1
8.06	2	1
8.07	1	1
8.08	1	1
8.09	1	1
8.1	2	1
8.11	1	1
8.12	2	1
8.13	1	1
8.14	0	1
8.15	0	1
8.16	1	0
8.17	1	1
8.18	1	1
8.19	0	1
8.2	1	1
8.21	0	1
8.22	1	1
8.23	0	1
8.24	0	1
8.25	0	1
8.26	2	1
8.27	1	1
8.28	1	1
8.29	2	1
8.3	1	2
8.31	1	1
8.32	1	1
8.33	2	1
8.34	1	2
8.35	2	1
8.36	1	1
8.37	1	1
8.38	1	1
8.39	2	1
8.4	1	1
8.41	1	1
8.42	1	1
8.43	1	1
8.44	3	1
8.45	3	2
8.46	1	1
8.47	1	1
8.48	2	1
8.49	1	1
8.5	1	1
8.51	1	1
8.52	1	1
8.53	1	2
8.54	1	1
8.55	2	1
8.56	1	1
8.57	1	1
8.58	1	1
8.59	1	1
8.6	1	0
8.61	1	1
8.62	1	1
8.63	2	1
8.64	1	1
8.65	1	1
8.66	2	1
8.67	2	1
8.68	1	1
8.69	1	1
8.7	1	1
8.71	1	1
8.72	1	1
8.73	2	2
8.74	1	1
8.75	1	1
8.76	1	1
8.77	1	2
8.78	1	1
8.79	2	2
8.8	2	1
8.81	1	1
8.82	1	1
8.83	1	1
8.84	1	1
8.85	1	1
8.86	1	1
8.87	2	1
8.88	1	1
8.89	1	1
8.9	1	1
8.91	2	2
8.92	2	1
8.93	1	1
8.94	2	1
8.95	2	1
8.96	1	1
8.97	1	2
8.98	3	1
8.99	1	1
9	1	0
9.01	2	1
9.02	1	0
9.03	1	1
9.04	1	1
9.05	2	1
9.06	1	1
9.07	2	1
9.08	1	2
9.09	1	2
9.1	1	1
9.11	0	1
9.12	0	2
9.13	0	1
9.14	0	1
9.15	0	2
9.16	0	2
9.17	0	2
9.18	0	2
9.19	0	2
9.2	0	1
9.21	0	2
9.22	0	2
9.23	1	1
9.24	0	1
9.25	0	2
9.26	0	2
9.27	0	4
9.28	0	2
9.29	0	3
9.3	0	4
9.31	0	2
9.32	0	2
9.33	0	3
9.34	0	2
9.35	0	2
9.36	1	2
9.37	3	2
9.38	1	1
9.39	1	0
9.4	2	1
9.41	2	1
9.42	2	1
9.43	1	1
9.44	1	1
9.45	2	2
9.46	2	2
9.47	1	2
9.48	1	2
9.49	2	2
9.5	2	2
9.51	3	1
9.52	2	2
9.53	2	3
9.54	1	2
9.55	1	2
9.56	2	1
9.57	1	2
9.58	1	2
9.59	1	2
9.6	1	2
9.61	1	1
9.62	1	3
9.63	2	2
9.64	3	3
9.65	2	2
9.66	1	3
9.67	2	2
9.68	1	2
9.69	1	3
9.7	1	3
9.71	3	2
9.72	2	1
9.73	1	1
9.74	1	3
9.75	2	2
9.76	3	3
9.77	2	2
9.78	1	2
9.79	2	2
9.8	1	3
9.81	1	2
9.82	2	1
9.83	3	1
9.84	1	1
9.85	2	1
9.86	2	2
9.87	2	2
9.88	3	2
9.89	2	2
9.9	1	2
9.91	2	2
9.92	3	2
9.93	1	2
9.94	3	2
9.95	1	2
9.96	1	2
9.97	1	3
9.98	2	2
9.99	0	3
10	1	1
10.01	1	1
10.02	0	0
10.03	0	1
10.04	1	0
10.05	1	1
10.06	1	1
10.07	0	1
10.08	2	1
10.09	1	1
10.1	0	2
10.11	0	4
10.12	0	2
10.13	0	4
10.14	0	6
10.15	0	5
10.16	0	5
10.17	2	4
10.18	1	4
10.19	0	2
10.2	1	5
10.21	1	3
10.22	1	3
10.23	1	2
10.24	2	2
10.25	3	3
10.26	1	3
10.27	2	5
10.28	1	3
10.29	1	3
10.3	2	5
10.31	1	3
10.32	2	3
10.33	2	4
10.34	5	4
10.35	1	4
10.36	2	5
10.37	2	3
10.38	1	3
10.39	2	2
10.4	0	2
10.41	2	2
10.42	1	4
10.43	3	2
10.44	2	2
10.45	2	2
10.46	2	1
10.47	1	1
10.48	1	1
10.49	2	1
10.5	2	1
10.51	2	1
10.52	1	1
10.53	1	1
10.54	2	3
10.55	2	1
10.56	1	2
10.57	1	3
10.58	1	3
10.59	2	5
10.6	3	4
10.61	1	3
10.62	2	3
10.63	1	3
10.64	3	4
10.65	1	2
10.66	3	3
10.67	1	2
10.68	1	2
10.69	3	1
10.7	1	1
10.71	1	0
10.72	3	3
10.73	1	2
10.74	4	1
10.75	2	3
10.76	2	3
10.77	1	4
10.78	1	4
10.79	1	4
10.8	1	4
10.81	2	4
10.82	1	3
10.83	3	3
10.84	2	5
10.85	1	5
10.86	3	5
10.87	3	4
10.88	2	4
10.89	1	4
10.9	1	4
10.91	1	4
10.92	1	4
10.93	1	4
10.94	1	3
10.95	0	3
10.96	0	3
10.97	1	3
10.98	1	4
10.99	0	3
11	2	3
11.01	3	4
11.02	1	2
11.03	1	3
11.04	1	3
11.05	1	4
11.06	2	3
11.07	0	4
11.08	0	4
11.09	0	3
11.1	2	4
11.11	1	4
11.12	1	2
11.13	1	3
11.14	0	4
11.15	0	4
11.16	2	5
11.17	1	4
11.18	0	2
11.19	0	5
11.2	3	3
11.21	2	3
11.22	2	4
11.23	1	4
11.24	0	2
11.25	0	3
11.26	0	4
11.27	1	2
11.28	2	2
11.29	0	3
11.3	0	2
11.31	0	3
11.32	0	4
11.33	0	2
11.34	1	2
11.35	0	2
11.36	1	4
11.37	0	2
11.38	0	2
11.39	0	2
11.4	0	2
11.41	1	3
11.42	1	2
11.43	2	2
11.44	0	2
11.45	2	2
11.46	1	2
11.47	1	3
11.48	2	3
11.49	0	4
11.5	2	1
11.51	1	2
11.52	0	1
11.53	0	2
11.54	2	2
11.55	0	2
11.56	2	2
11.57	1	2
11.58	1	2
11.59	2	2
11.6	1	2
11.61	1	2
11.62	1	2
11.63	0	2
11.64	0	2
11.65	0	2
11.66	0	1
11.67	1	1
11.68	0	2
11.69	0	1
11.7	1	2
11.71	1	2
11.72	1	2
11.73	0	3
11.74	0	1
11.75	0	3
11.76	1	3
11.77	2	2
11.78	0	3
11.79	1	2
11.8	1	3
11.81	0	3
11.82	1	2
11.83	1	3
11.84	0	2
11.85	1	3
11.86	1	1
11.87	0	3
11.88	1	3
11.89	0	3
11.9	1	3
11.91	0	3
11.92	1	3
11.93	1	3
11.94	0	3
11.95	1	3
11.96	2	3
11.97	1	3
11.98	2	3
11.99	1	2
12	1	3
12.01	1	3
12.02	0	4
12.03	2	4
12.04	0	4
12.05	1	3
12.06	1	3
12.07	2	3
12.08	1	2
12.09	2	2
12.1	1	2
12.11	1	2
12.12	1	2
12.13	1	2
12.14	1	2
12.15	1	2
12.16	1	3
12.17	1	3
12.18	1	3
12.19	1	2
12.2	1	2
12.21	1	3
12.22	1	4
12.23	1	2
12.24	1	2
12.25	1	3
12.26	0	3
12.27	1	3
12.28	0	3
12.29	1	2
12.3	1	2
12.31	1	2
12.32	0	2
12.33	1	3
12.34	0	1
12.35	0	2
12.36	0	0
12.37	1	2
12.38	1	2
12.39	1	1
12.4	0	1
12.41	1	1
12.42	0	1
12.43	1	1
12.44	1	2
12.45	1	1
12.46	1	1
12.47	1	1
12.48	0	0
12.49	0	1
12.5	0	1
12.51	0	1
12.52	0	1
12.53	1	1
12.54	0	1
12.55	0	1
12.56	1	1
12.57	0	1
12.58	1	1
12.59	0	1
12.6	0	2
12.61	0	1
12.62	0	1
12.63	0	1
12.64	0	1
12.65	0	1
12.66	1	1
12.67	0	0
12.68	0	1
12.69	0	1
12.7	0	1
12.71	0	1
12.72	0	1
12.73	0	1
12.74	0	1
12.75	0	2
12.76	0	1
12.77	0	2
12.78	1	1
12.79	1	1
12.8	1	1
12.81	1	1
12.82	0	1
12.83	0	1
12.84	1	1
12.85	1	0
12.86	0	1
12.87	1	1
12.88	2	1
12.89	1	1
12.9	1	1
12.91	1	1
12.92	0	1
12.93	0	1
12.94	0	1
12.95	0	1
12.96	0	1
12.97	0	1
12.98	1	1
12.99	1	0
13	0	1
13.01	1	1
13.02	0	1
13.03	0	1
13.04	1	1
13.05	1	1
13.06	0	1
13.07	0	1
13.08	1	1
13.09	0	1
13.1	0	1
13.11	0	1
13.12	0	1
13.13	0	1
13.14	0	1
13.15	1	1
13.16	1	1
13.17	0	1
13.18	0	1
13.19	0	0
13.2	0	1
13.21	0	1
13.22	0	1
13.23	0	1
13.24	0	1
13.25	0	1
13.26	0	1
13.27	1	1
13.28	0	1
13.29	0	1
13.3	0	1
13.31	0	1
13.32	1	1
13.33	1	0
13.34	0	0
13.35	0	0
13.36	1	1
13.37	1	1
13.38	1	0
13.39	0	0
13.4	1	0
13.41	0	0
13.42	1	0
13.43	0	0
13.44	0	0
13.45	0	0
13.46	0	0
13.47	0	0
13.48	0	0
13.49	0	0
13.5	0	0
13.51	0	0
13.52	0	0
13.53	0	0
13.54	0	0
13.55	0	0
13.56	0	0
13.57	0	0
13.58	0	0
13.59	0	0
13.6	0	0
13.61	0	0
13.62	0	0
13.63	0	0
13.64	0	0
13.65	0	0
13.66	0	0
13.67	0	0
13.68	0	0
13.69	0	0
13.7	0	0
13.71	0	0
13.72	0	0
13.73	0	0
13.74	0	0
13.75	2	0
13.76	0	0
13.77	1	0
13.78	1	0
13.79	0	0
13.8	1	0
13.81	1	1
13.82	1	1
13.83	1	1
13.84	1	1
13.85	1	1
13.86	1	1
13.87	1	1
13.88	1	1
13.89	1	1
13.9	0	1
13.91	0	1
13.92	0	1
13.93	0	1
13.94	1	1
13.95	1	1
13.96	1	1
13.97	1	1
13.98	1	1
13.99	0	1
14	0	1
14.01	0	0
14.02	0	0
14.03	0	1
14.04	0	1
14.05	0	1
14.06	0	1
14.07	1	1
14.08	2	1
14.09	2	0
14.1	2	0
14.11	2	0
14.12	1	1
14.13	1	1
14.14	2	2
14.15	2	1
14.16	2	1
14.17	1	2
14.18	1	0
14.19	2	0
14.2	2	1
14.21	1	1
14.22	2	1
14.23	1	1
14.24	2	0
14.25	2	2
14.26	1	1
14.27	1	1
14.28	1	0
14.29	2	1
14.3	2	2
14.31	1	2
14.32	1	2
14.33	1	0
14.34	1	1
14.35	1	0
14.36	0	0
14.37	0	0
14.38	1	1
14.39	1	0
14.4	0	1
14.41	1	1
14.42	0	1
14.43	1	3
14.44	1	2
14.45	1	1
14.46	0	0
14.47	0	0
14.48	0	0
14.49	0	0
14.5	2	0
14.51	2	1
14.52	2	0
14.53	2	3
14.54	0	1
14.55	1	1
14.56	1	0
14.57	0	1
14.58	1	1
14.59	1	0
14.6	1	2
14.61	1	1
14.62	1	1
14.63	2	0
14.64	3	1
14.65	2	0
14.66	2	1
14.67	2	1
14.68	1	1
14.69	1	0
14.7	1	1
14.71	1	1
14.72	1	2
14.73	2	1
14.74	1	1
14.75	1	1
14.76	1	3
14.77	1	2
14.78	0	2
14.79	1	1
14.8	0	1
14.81	1	2
14.82	0	2
14.83	0	0
14.84	1	0
14.85	2	1
14.86	1	0
14.87	2	2
14.88	2	1
14.89	1	1
14.9	1	0
14.91	1	1
14.92	1	2
14.93	1	1
14.94	0	0
14.95	0	0
14.96	0	1
14.97	0	1
14.98	0	0
14.99	0	2
15	0	1
15.01	0	1
15.02	0	1
15.03	0	2
15.04	0	1
15.05	0	1
15.06	1	1
15.07	0	0
15.08	0	0
15.09	0	0
15.1	0	0
15.11	0	0
15.12	0	1
15.13	0	0
15.14	0	0
15.15	0	1
15.16	0	1
15.17	0	1
15.18	0	1
15.19	0	1
15.2	0	2
15.21	1	1
15.22	0	1
15.23	0	1
15.24	0	2
15.25	0	1
15.26	0	1
15.27	1	0
15.28	0	0
15.29	0	2
15.3	0	2
15.31	0	2
15.32	0	2
15.33	1	1
15.34	0	0
15.35	0	1
15.36	0	1
15.37	0	3
15.38	0	2
15.39	0	1
15.4	0	1
15.41	0	1
15.42	0	1
15.43	0	0
15.44	0	1
15.45	1	1
15.46	0	0
15.47	0	1
15.48	0	0
15.49	0	0
15.5	0	1
15.51	0	1
15.52	0	0
15.53	0	0
15.54	0	1
15.55	0	1
15.56	0	1
15.57	0	1
15.58	0	1
15.59	0	0
15.6	1	1
15.61	0	1
15.62	1	1
15.63	0	1
15.64	0	0
15.65	0	0
15.66	0	0
15.67	0	0
15.68	0	0
15.69	0	0
15.7	0	0
15.71	0	0
15.72	1	0
15.73	0	0
15.74	0	1
15.75	0	1
15.76	2	1
15.77	0	1
15.78	1	1
15.79	0	1
15.8	1	1
15.81	0	1
15.82	0	1
15.83	0	0
15.84	0	0
15.85	0	1
15.86	0	1
15.87	1	1
15.88	1	0
15.89	0	0
15.9	0	1
15.91	0	1
15.92	0	1
15.93	0	1
15.94	0	1
15.95	2	0
15.96	1	0
15.97	0	0
15.98	0	1
15.99	0	1
16	0	1
16.01	0	1
16.02	0	0
16.03	0	1
16.04	0	1
16.05	0	1
16.06	0	1
16.07	0	1
16.08	0	1
16.09	0	1
16.1	0	0
16.11	0	1
16.12	1	0
16.13	0	0
16.14	0	1
16.15	0	1
16.16	0	1
16.17	0	1
16.18	0	1
16.19	0	2
16.2	0	1
16.21	0	2
16.22	0	1
16.23	0	1
16.24	0	0
16.25	0	1
16.26	0	1
16.27	0	1
16.28	0	2
16.29	0	1
16.3	0	1
16.31	0	1
16.32	0	0
16.33	0	1
16.34	0	1
16.35	0	1
16.36	0	1
16.37	0	2
16.38	0	1
16.39	1	1
16.4	1	1
16.41	1	1
16.42	1	1
16.43	0	0
16.44	0	0
16.45	1	1
16.46	0	1
16.47	0	1
16.48	0	1
16.49	0	1
16.5	0	1
16.51	1	1
16.52	0	1
16.53	0	1
16.54	0	2
16.55	0	2
16.56	0	2
16.57	0	2
16.58	0	1
16.59	0	1
16.6	0	2
16.61	0	1
16.62	0	1
16.63	0	1
16.64	0	2
16.65	0	2
16.66	0	2
16.67	1	1
16.68	0	0
16.69	1	2
16.7	1	1
16.71	0	3
16.72	0	1
16.73	1	1
16.74	0	2
16.75	1	1
16.76	1	2
16.77	0	2
16.78	0	1
16.79	0	1
16.8	0	1
16.81	0	0
16.82	0	0
16.83	0	1
16.84	0	1
16.85	0	1
16.86	0	1
16.87	0	1
16.88	0	1
16.89	0	1
16.9	0	1
16.91	0	0
16.92	0	0
16.93	0	0
16.94	0	0
16.95	0	0
16.96	0	0
16.97	0	0
16.98	0	0
16.99	0	1
17	0	0
17.01	0	0
17.02	0	2
17.03	0	0
17.04	0	0
17.05	0	0
17.06	0	0
17.07	0	0
17.08	0	0
17.09	0	0
17.1	0	0
17.11	0	0
17.12	0	0
17.13	0	0
17.14	0	0
17.15	0	0
17.16	0	0
17.17	0	1
17.18	0	0
17.19	0	1
17.2	0	1
17.21	0	0
17.22	0	0
17.23	0	0
17.24	0	0
17.25	0	0
17.26	1	0
17.27	0	0
17.28	0	0
17.29	1	1
17.3	0	0
17.31	0	0
17.32	0	0
17.33	0	0
17.34	0	0
17.35	0	0
17.36	0	1
17.37	0	1
17.38	0	1
17.39	0	1
17.4	0	2
17.41	1	1
17.42	1	0
17.43	1	0
17.44	0	0
17.45	1	0
17.46	0	1
17.47	0	1
17.48	0	0
17.49	1	1
17.5	0	0
17.51	1	0
17.52	1	1
17.53	1	0
17.54	0	0
17.55	1	1
17.56	0	1
17.57	1	1
17.58	0	1
17.59	1	1
17.6	1	1
17.61	1	0
17.62	1	0
17.63	2	0
17.64	1	0
17.65	1	1
17.66	0	2
17.67	0	2
17.68	0	0
17.69	1	2
17.7	1	2
17.71	0	2
17.72	1	2
17.73	0	1
17.74	1	3
17.75	1	1
17.76	1	2
17.77	0	3
17.78	0	2
17.79	0	1
17.8	1	2
17.81	0	0
17.82	0	2
17.83	0	2
17.84	1	2
17.85	0	2
17.86	0	1
17.87	0	1
17.88	0	0
17.89	0	1
17.9	0	1
17.91	0	1
17.92	0	0
17.93	0	1
17.94	0	1
17.95	1	1
17.96	0	1
17.97	1	1
17.98	0	1
17.99	0	1
18	0	2
18.01	0	1
18.02	0	1
18.03	1	1
18.04	0	2
18.05	0	2
18.06	0	0
18.07	2	1
18.08	2	1
18.09	2	0
18.1	0	3
18.11	1	1
18.12	1	1
18.13	1	2
18.14	1	1
18.15	1	0
18.16	1	2
18.17	1	0
18.18	1	1
18.19	1	0
18.2	1	1
18.21	1	1
18.22	1	1
18.23	1	2
18.24	1	2
18.25	1	2
18.26	1	2
18.27	1	2
18.28	1	1
18.29	2	1
18.3	1	1
18.31	1	0
18.32	0	1
18.33	0	2
18.34	1	2
18.35	1	2
18.36	1	2
18.37	0	2
18.38	0	1
18.39	1	1
18.4	0	1
18.41	2	1
18.42	1	2
18.43	0	2
18.44	1	1
18.45	0	2
18.46	1	1
18.47	0	0
18.48	0	1
18.49	1	2
18.5	0	1
18.51	0	2
18.52	0	1
18.53	0	1
18.54	1	1
18.55	0	1
18.56	0	2
18.57	0	1
18.58	1	2
18.59	1	1
18.6	0	1
18.61	1	1
18.62	0	1
18.63	0	2
18.64	1	1
18.65	0	1
18.66	0	2
18.67	0	1
18.68	0	1
18.69	0	0
18.7	2	2
18.71	0	1
18.72	2	1
18.73	0	2
18.74	1	1
18.75	1	1
18.76	1	1
18.77	0	1
18.78	0	1
18.79	1	1
18.8	0	1
18.81	0	1
18.82	0	1
18.83	0	1
18.84	0	1
18.85	0	1
18.86	0	1
18.87	0	1
18.88	0	1
18.89	0	1
18.9	0	0
18.91	1	1
18.92	1	1
18.93	1	1
18.94	0	1
18.95	1	1
18.96	1	1
18.97	1	1
18.98	1	1
18.99	2	1
19	1	2
19.01	1	2
19.02	0	2
19.03	1	1
19.04	0	1
19.05	0	2
19.06	0	1
19.07	1	0
19.08	0	2
19.09	3	1
19.1	1	1
19.11	0	1
19.12	0	0
19.13	0	1
19.14	0	0
19.15	0	2
19.16	0	2
19.17	0	1
19.18	0	1
19.19	0	2
19.2	0	0
19.21	0	0
19.22	0	1
19.23	0	2
19.24	0	1
19.25	0	3
19.26	0	1
19.27	0	2
19.28	1	1
19.29	0	0
19.3	0	1
19.31	0	1
19.32	0	1
19.33	0	0
19.34	0	1
19.35	0	1
19.36	0	1
19.37	1	1
19.38	3	0
19.39	2	2
19.4	1	2
19.41	0	0
19.42	0	1
19.43	0	1
19.44	0	1
19.45	0	1
19.46	0	1
19.47	0	0
19.48	0	1
19.49	0	1
19.5	0	1
19.51	0	0
19.52	0	0
19.53	0	1
19.54	0	1
19.55	0	0
19.56	0	1
19.57	0	0
19.58	0	0
19.59	0	0
19.6	0	0
19.61	1	1
19.62	0	1
19.63	1	1
19.64	1	0
19.65	1	0
19.66	1	0
19.67	0	2
19.68	1	0
19.69	0	1
19.7	1	1
19.71	2	0
19.72	1	2
19.73	1	2
19.74	1	1
19.75	1	1
19.76	1	1
19.77	1	1
19.78	2	1
19.79	1	1
19.8	0	1
19.81	1	0
19.82	2	2
19.83	1	1
19.84	0	0
19.85	1	1
19.86	0	1
19.87	1	1
19.88	0	1
19.89	1	2
19.9	0	2
19.91	1	0
19.92	1	2
19.93	1	0
19.94	1	1
19.95	2	0
19.96	1	2
19.97	1	0
19.98	0	1
[truncated: 18,002 more rows]

## Sheet: MMGBSA-Catechin_gallate
GENERALIZED BORN:
Complex Energy Terms
Frame #	BOND	ANGLE	DIHED	UB	IMP	CMAP	VDWAALS	EEL	1-4 VDW	1-4 EEL	EGB	ESURF	GGAS	GSOLV	TOTAL
1	777.82	1876.94	2281.6	241.7	141.43	-34.12	-1779.09	-14335.6	664.22	9665.23	-3125.72	105.91	-499.85	-3019.81	-3519.66
101	796.91	1922.75	2262.24	228.03	130.17	-58.59	-1679.74	-14232	648.85	9708	-3266.6	118.25	-273.36	-3148.35	-3421.7
201	816.28	1948.09	2247.88	241.85	118.59	-37.78	-1695.57	-14431	659.19	9760.5	-3163.41	111.2	-371.99	-3052.21	-3424.2
301	787.91	1999.23	2265.44	243.83	118.65	-50.4	-1675.72	-14126.2	662.28	9638.83	-3335.55	119.41	-136.11	-3216.13	-3352.25
401	832.97	1959.58	2244.65	242.2	112.82	-50.25	-1651.84	-14266.5	679.92	9615.32	-3231.65	113.96	-281.18	-3117.69	-3398.87
501	791.97	1920.62	2225.71	233.49	136.43	-56.96	-1682.01	-14116.5	645.75	9664.54	-3377.73	119.05	-237.02	-3258.68	-3495.7
601	732.23	1954.31	2261.25	238.71	134.14	-54.35	-1722.36	-14124.1	680.51	9744.29	-3364.04	111.93	-155.37	-3252.11	-3407.48
701	754.13	1983.87	2245.55	239.8	132.41	-68.68	-1617.95	-14060.4	653.48	9684.53	-3441.91	125.33	-53.21	-3316.58	-3369.8
801	828.91	1938.14	2253.52	243.03	114.71	-53.34	-1666.66	-14172.1	674.81	9644.25	-3294.46	119.12	-194.7	-3175.34	-3370.04
901	816.92	1983.01	2253.95	236.45	126.45	-55.34	-1702.74	-14223.4	639.41	9629.25	-3217.24	115.93	-296	-3101.31	-3397.31
1001	810.39	1934.96	2280.1	238.99	116.8	-73.3	-1662.94	-14126.6	655.1	9647.12	-3338.82	122.86	-179.33	-3215.96	-3395.29
1101	830.66	1903.42	2260.66	231.05	128.02	-63.13	-1692.67	-14222	647.44	9621.22	-3200.44	116.23	-355.33	-3084.21	-3439.54
1201	795.04	1883.5	2248.73	237.66	122.54	-53.29	-1674.94	-14123	654.33	9598.41	-3271.8	116.11	-310.97	-3155.7	-3466.67
1301	811.93	1969.09	2286.33	243.75	118.27	-55.77	-1686.45	-14093.6	669.12	9591.78	-3267.01	117.52	-145.52	-3149.49	-3295.01
1401	827.5	1952.2	2254.07	233.06	127.08	-56.26	-1690.99	-14104.7	629.85	9611.3	-3281.22	113.76	-216.85	-3167.46	-3384.31
1501	790.4	1953.33	2236.78	231.89	116.87	-53.41	-1715.81	-14143.3	646.51	9634.92	-3222.5	113.22	-301.8	-3109.28	-3411.09
1601	788.47	1948.59	2256.11	248.6	133.91	-65.56	-1679.34	-14116.6	651.04	9519.68	-3190.55	111.9	-315.12	-3078.65	-3393.77
1701	814.28	1891.22	2234.71	236.07	118.08	-71.59	-1671.7	-14156.6	633.97	9615.65	-3215.64	119.83	-355.91	-3095.8	-3451.71
1801	788.48	1986.7	2248.01	244.99	128.2	-45.73	-1666.11	-14241	653.57	9637	-3200.68	115.34	-265.88	-3085.34	-3351.22
1901	756.53	2002.38	2238.51	243.39	127.42	-68.83	-1686.27	-14292.9	661.59	9570.86	-3082.77	110.76	-447.26	-2972	-3419.26
2001	754.93	1933.85	2271.27	230.44	116.59	-65.56	-1707.06	-14401.4	667.35	9604.83	-3040.49	111.5	-594.78	-2928.99	-3523.78
2101	788.16	1935.54	2266.61	238.59	120.29	-59.16	-1682.72	-14430	657.8	9685.39	-3069.41	112.49	-479.51	-2956.92	-3436.43
2201	767.35	1911.33	2251.9	238.99	118.76	-57.45	-1696.39	-14392.5	684.22	9618.7	-3037.62	112.64	-555.13	-2924.98	-3480.11
2301	792.98	1912.06	2252.72	232.43	116.47	-69.86	-1661.52	-14285.2	669.84	9623.69	-3115.08	112.97	-416.42	-3002.12	-3418.54
2401	768.76	1919.38	2275.55	244.19	122.7	-67.2	-1703.03	-14184	681.24	9611.89	-3187.03	112.61	-330.51	-3074.41	-3404.92
2501	800.25	1970.11	2263.85	247.05	137.98	-82.41	-1674.25	-14265.9	639.41	9596.35	-3116.36	119.49	-367.6	-2996.87	-3364.47
2601	802.75	1949.99	2224.69	248.52	128.62	-76.03	-1690.41	-14252.3	665.86	9535.34	-3092.87	115.2	-462.94	-2977.67	-3440.62
2701	833.22	1909.45	2240.5	237.17	122.23	-72.27	-1667.99	-14261.5	652.7	9605.14	-3105.31	118.29	-401.39	-2987.02	-3388.41
2801	783.09	1929.43	2263.74	238.38	114.62	-57.93	-1690.38	-14215.4	658.92	9580.61	-3140.84	112.85	-394.95	-3027.99	-3422.93
2901	779.94	1960.59	2232.63	244.82	109.05	-60.18	-1687.86	-14143.6	653.57	9583.74	-3203.84	109.18	-327.29	-3094.65	-3421.95
3001	834.95	1932.7	2236.33	241	131.91	-55.64	-1755.97	-14113.3	661.03	9620.3	-3239.2	110.59	-266.66	-3128.6	-3395.26
3101	789.24	1967.52	2263.01	242.92	118.86	-69.31	-1682.1	-14166.8	659.75	9563.96	-3193.41	114.81	-312.96	-3078.6	-3391.56
3201	815.64	1958.99	2213.4	240.52	133.38	-71.69	-1670.85	-14118.6	650.94	9525.41	-3199.46	112.2	-322.82	-3087.26	-3410.07
3301	801.57	1935.64	2228.47	235.19	128.37	-66.67	-1737.74	-14148.3	670.94	9481.95	-3130.94	113.75	-470.59	-3017.19	-3487.78
3401	744.26	1987.32	2261.61	230.5	131.91	-50.84	-1652.48	-14427.4	677.48	9623.47	-3037.16	115.32	-474.13	-2921.83	-3395.97
3501	739.17	1987.32	2239.69	238.81	117.55	-63.77	-1686.06	-14336.1	653.31	9564.99	-3042.6	111.86	-545.09	-2930.73	-3475.82
3601	774.8	1987.92	2272.52	238.02	118.86	-52.89	-1673.17	-14320.6	659.03	9540.24	-3041.91	110.27	-455.33	-2931.64	-3386.97
3701	775.53	1966.23	2218.69	253.62	129.28	-71.84	-1695.04	-14185.9	671.91	9547.33	-3145.36	113.23	-390.21	-3032.13	-3422.34
3801	793.3	1923.67	2264.58	241.32	119.33	-55.98	-1720.57	-14217.9	672.89	9450.3	-3059.42	111.25	-529.02	-2948.18	-3477.2
3901	741.25	1944.04	2223.35	247.87	122.95	-62.55	-1679.38	-14240	680.63	9520.08	-3072.47	112.29	-501.76	-2960.18	-3461.94
4001	791.88	1897.26	2226.23	236.87	124.55	-43.77	-1658.25	-14123.5	657.22	9582.2	-3224.2	119.72	-309.37	-3104.48	-3413.86
4101	774.79	1900.7	2247.7	238.83	110.25	-69.38	-1673.73	-14192.4	648.39	9569.47	-3177.45	115.16	-445.37	-3062.29	-3507.66
4201	786.01	1915.77	2263.55	229.83	123.74	-42.99	-1675.44	-13962.5	689.41	9489.29	-3359.6	115.19	-183.33	-3244.4	-3427.73
4301	803.9	1952.9	2255.07	238.53	131.52	-61.96	-1714.29	-14145.9	639.81	9547.98	-3171.74	112.18	-352.48	-3059.56	-3412.04
4401	814.19	1997.04	2243.92	250.38	119.06	-67.76	-1712.84	-14088.9	644.85	9436.21	-3181.02	111.94	-363.88	-3069.08	-3432.96
4501	816.85	1997.02	2243.59	247.95	134.14	-45.92	-1696.34	-14247.5	653.98	9549.67	-3085.99	112.05	-346.53	-2973.94	-3320.47
4601	781.53	1908.82	2259.85	233.99	124.22	-45.12	-1710.5	-14221.9	658.73	9612.98	-3178.68	111.54	-397.42	-3067.15	-3464.57
4701	810.41	1960.72	2221.18	238.35	124.43	-59.57	-1694.14	-14262.2	630.99	9611.51	-3131.04	115.1	-418.3	-3015.94	-3434.24
4801	792.84	1947.1	2257.79	245.51	131.68	-53.9	-1710.45	-14059.4	640.18	9494.55	-3226.22	113.39	-314.08	-3112.84	-3426.92
4901	800.69	1919.01	2223.03	221.15	104.62	-42.31	-1689.82	-14107	647.78	9498.52	-3163.69	110.33	-424.32	-3053.36	-3477.68
5001	803.77	1947.25	2258.63	234.58	135.03	-51.91	-1691.04	-14293.7	675.81	9515.54	-3075.18	114.07	-466.07	-2961.11	-3427.19
5101	737.45	1964.62	2260.1	240.12	121.54	-42.75	-1711.06	-14167.7	657.22	9500.51	-3158.44	112.84	-439.93	-3045.6	-3485.53
5201	810.68	1900.64	2245.09	235.9	129.94	-50.73	-1685.03	-14414.6	682.83	9592.54	-3040.77	112.63	-552.77	-2928.14	-3480.9
5301	814.57	1923.38	2236.48	236.19	114.61	-60.05	-1708.34	-14024.6	658.52	9521.99	-3308.27	116.56	-287.2	-3191.71	-3478.92
5401	804.22	1911.23	2233.8	243.59	125.98	-60.24	-1710.94	-14123.6	652.38	9543.42	-3213.22	111.59	-380.13	-3101.63	-3481.76
5501	812.29	1916.96	2218.88	234.24	122.73	-49.86	-1689.05	-14259.9	661.29	9603.44	-3160.89	112.28	-428.93	-3048.62	-3477.55
5601	767.07	1959.01	2267.33	237.8	118.75	-39.9	-1703.79	-14176	652.69	9536.2	-3164.39	112.18	-380.87	-3052.21	-3433.08
5701	826.59	1965.2	2245.63	238.54	117.59	-43.45	-1697.81	-14158.3	648.18	9574.81	-3238.73	112.09	-282.97	-3126.64	-3409.61
5801	767.25	1926.66	2240.25	229.08	124.87	-35.09	-1677.85	-14122.6	658.37	9542.79	-3254.81	114.32	-346.28	-3140.49	-3486.77
5901	806.32	1920.86	2265.48	247.19	129.08	-64.67	-1693.52	-14282.6	654.88	9585.91	-3105.19	113.22	-431.04	-2991.98	-3423.02
6001	804.07	1939.43	2259.44	233.21	124.33	-63.17	-1695.57	-14306.9	645.84	9590.77	-3107.38	114.55	-468.55	-2992.83	-3461.38
6101	830.2	1947.71	2231.65	230.27	121.34	-54.45	-1681.93	-14108.1	642.05	9576.67	-3276.23	113.09	-264.63	-3163.14	-3427.77
6201	774.21	1934.61	2243.71	240.19	102.21	-63.03	-1703.57	-14354.9	637.28	9614.95	-3062.21	112.5	-574.35	-2949.71	-3524.07
6301	812.5	1959.05	2262.21	237.19	127.85	-54.44	-1691.11	-14251.3	659.05	9479.87	-3058.73	114.93	-459.16	-2943.8	-3402.96
6401	768.96	1969.01	2249.3	230.63	123.88	-69.71	-1726.35	-14027.3	678.77	9611.88	-3307.94	114.4	-190.93	-3193.55	-3384.48
6501	811.23	1939.88	2256.04	237.87	120.35	-65.15	-1684.69	-14059.5	662.89	9467.9	-3251.12	116.26	-313.14	-3134.86	-3448
6601	755.87	1981.32	2257.02	238.37	120.04	-72.63	-1686.96	-14138.4	667.63	9563.12	-3220.34	114.32	-314.66	-3106.01	-3420.68
6701	770.72	1977.65	2227.36	234.74	116.23	-47.54	-1700.19	-14326	675.19	9566.94	-3067.15	111.2	-504.9	-2955.95	-3460.85
6801	778.09	1878.23	2229.4	231.78	119.77	-45.01	-1681.53	-14260.3	651.68	9532.31	-3076.84	113.98	-565.62	-2962.86	-3528.47
6901	807.79	1933.58	2294.75	242.43	121.66	-50.88	-1717.05	-14175	657.1	9616.86	-3197.07	113.2	-268.71	-3083.87	-3352.58
7001	796.96	1935.92	2249.39	244.58	120.97	-62.97	-1673.8	-14153.1	643.36	9582.5	-3225.86	117.78	-316.23	-3108.08	-3424.31
7101	753.85	1969.46	2248.95	223.67	111.53	-62.45	-1670.17	-14382	661.21	9587.1	-3030.83	114.54	-558.81	-2916.29	-3475.1
7201	784.56	1983.43	2238.14	241.55	131.1	-65.47	-1697.01	-14408.5	650.04	9589.18	-2983.42	111.78	-552.97	-2871.63	-3424.6
7301	773.63	1968.46	2239.48	233.33	129.65	-56.63	-1665.03	-14229.2	674.9	9568.61	-3168.19	112.93	-362.8	-3055.27	-3418.06
7401	781.15	1938.8	2257.67	241.09	134.99	-61.52	-1668.74	-14283.7	667.26	9582.15	-3096.06	112.06	-410.82	-2984	-3394.81
7501	747.25	1953.18	2255.3	246.76	125.66	-49.69	-1675.42	-14361.5	663.39	9605.92	-3062.61	113.1	-489.15	-2949.51	-3438.66
7601	802	1937.44	2241.53	241.27	121.63	-60.93	-1724.29	-14161.7	663.75	9609.31	-3221.91	116.01	-329.95	-3105.9	-3435.85
7701	765.49	1898.18	2226.69	245.02	137.18	-67.28	-1683.57	-14324.8	661.97	9591.16	-3072.5	112.55	-550.01	-2959.94	-3509.95
7801	814.3	1994.63	2267.59	251.99	124.29	-65.88	-1728.63	-14044.5	648.07	9456.24	-3210.9	114.1	-281.89	-3096.8	-3378.68
7901	811.62	2007.8	2268.48	254.42	125.21	-73.25	-1735.39	-14226.9	671.95	9579.24	-3159.38	107.45	-316.81	-3051.93	-3368.73
8001	769.32	1915.85	2222.75	224.55	123.48	-53.95	-1687.73	-14274.3	657.11	9562.33	-3072.48	108.7	-540.63	-2963.78	-3504.41
8101	772.58	1934.82	2234.61	245.79	124.37	-59.66	-1685.99	-14239.6	703.6	9630.3	-3152.49	110.75	-339.19	-3041.74	-3380.93
8201	796.27	1937.22	2245.99	232.13	123.52	-49.72	-1710.9	-14393.1	646.2	9709.33	-3105.27	110.88	-463.03	-2994.39	-3457.43
8301	788.02	1936.3	2269.93	239.36	121.02	-74.06	-1684.82	-14221.1	655.69	9547.86	-3162.45	113.18	-421.76	-3049.28	-3471.04
8401	777.1	1917.26	2217.46	243.38	108.79	-55.12	-1663.54	-14179.4	670.08	9617.73	-3224.85	116.83	-346.25	-3108.01	-3454.26
8501	792.87	1860.82	2239.55	234.66	113.67	-67.38	-1681.4	-14326.6	649.68	9643.29	-3090.23	111.59	-540.81	-2978.64	-3519.45
8601	802.78	1960.14	2245.61	243.83	111.9	-60.34	-1711.95	-14158.3	655.01	9624.96	-3233.89	114.89	-286.36	-3119.01	-3405.36
8701	808.2	1926.52	2259.05	232.95	115.26	-72.4	-1656.73	-14311.8	665.34	9639.1	-3115.77	112.7	-394.47	-3003.07	-3397.54
8801	838.23	1942.36	2274.75	242.47	142.43	-76.24	-1703.38	-14281.6	645.51	9535.22	-3065.3	114.25	-440.27	-2951.05	-3391.32
8901	773.07	1989.98	2254.38	260.87	124.73	-77.87	-1660.41	-14298.1	668.38	9581.18	-3106.69	117.32	-383.79	-2989.38	-3373.16
9001	757.73	1917.87	2270.86	240	140.55	-75.95	-1681.48	-14304.1	662.4	9551.65	-3047	115.38	-520.51	-2931.62	-3452.13
9101	806.48	1950.27	2230.22	236.26	114.62	-67.42	-1709.76	-14319.2	639.84	9489.27	-2973.89	112.95	-629.4	-2860.94	-3490.34
9201	809.98	1969.4	2262.19	238.4	115.19	-53.52	-1694.1	-14278.3	673.02	9537	-3084.76	113.6	-420.76	-2971.16	-3391.92
9301	803.56	1971.08	2222.01	245.82	124.85	-78.05	-1682.5	-14238.6	659.43	9528.23	-3090.08	114.65	-444.15	-2975.43	-3419.58
9401	785.55	1922.5	2253.23	236.1	125.8	-61.07	-1697.63	-14494.7	634.53	9642.34	-2946.06	112.53	-653.33	-2833.53	-3486.86
9501	756.56	1947.51	2243.35	240.8	123.12	-68.45	-1715.94	-14309.1	658.16	9597.53	-3054.08	112.69	-526.45	-2941.39	-3467.84
9601	820.91	1972.92	2263.33	235.55	126.73	-71.89	-1680.52	-14317.6	653.91	9495.31	-3013.25	112.17	-501.39	-2901.08	-3402.48
9701	831.6	1974.06	2272.7	253.88	126.25	-79.79	-1704.16	-14243.8	646.82	9491.82	-3046.28	111.04	-430.59	-2935.24	-3365.83
9801	785.89	1881.46	2267.89	235.85	111.67	-79.82	-1724.82	-14299.5	679.25	9579	-3054.2	111.83	-563.08	-2942.38	-3505.46
9901	795.04	1911.9	2271.28	241.3	110.57	-81.93	-1686.43	-14323.4	662.2	9580.25	-3074.41	112.77	-519.25	-2961.64	-3480.89
10001	805.18	1887.7	2287.3	240.34	127.49	-75.2	-1645.57	-14140	657.81	9541.58	-3206.29	118.48	-313.4	-3087.81	-3401.21
10101	736.5	1881.51	2265	230.02	121.35	-70.62	-1688.09	-14354.4	675.75	9680.5	-3120.45	114.34	-522.43	-3006.11	-3528.54
10201	789.77	1919.85	2225.06	234.02	117.11	-86.97	-1698.35	-14239.9	653.22	9539.8	-3101.14	115.26	-546.42	-2985.88	-3532.3
10301	807.52	1976.35	2269.48	229.79	108.88	-64.51	-1705.17	-14152.8	660.64	9508.35	-3192.17	112.23	-361.44	-3079.94	-3441.38
10401	754.54	1930.43	2255.56	240.72	115.54	-57.33	-1684.69	-14197.1	655.56	9513.56	-3124.74	112.99	-473.2	-3011.75	-3484.95
10501	772.99	1921.31	2256.8	226.75	129.86	-81.4	-1678.51	-14160.5	664.43	9511.53	-3185.36	112.05	-436.8	-3073.31	-3510.11
10601	810.78	1954.78	2254.2	243.48	119.86	-62.22	-1707.5	-14118.5	656.18	9516.99	-3192.26	116.18	-331.99	-3076.08	-3408.07
10701	775.88	1904.83	2258.24	239.78	117.16	-60.1	-1703.56	-14202.4	664.11	9560.66	-3154.94	111.37	-445.37	-3043.57	-3488.94
10801	803.01	1905.15	2250.59	234.8	117.41	-74.23	-1711.49	-14188	661.14	9589.84	-3201.16	111.68	-411.76	-3089.47	-3501.23
10901	802.41	1937.09	2251.17	239.14	138	-65.21	-1687.69	-14138.9	664.11	9569.84	-3210.84	113.51	-290.02	-3097.33	-3387.34
11001	767.43	1922.56	2267.36	230.89	128.9	-69.11	-1726.98	-14239.9	665.29	9603.98	-3123.39	111.57	-449.62	-3011.82	-3461.45
11101	802.1	1974.07	2259.6	236.1	122.67	-55.81	-1713.46	-14299.2	655.82	9526.58	-3075.33	107.85	-491.49	-2967.48	-3458.97
11201	818.22	1920.29	2278.38	236.66	133.55	-81.57	-1696.78	-14230.9	646.87	9543.53	-3108.94	111.13	-431.79	-2997.81	-3429.6
11301	812.47	1895.51	2263.29	225.96	110.16	-61.8	-1675.28	-14145.4	651.95	9548.82	-3206.65	115.59	-374.29	-3091.06	-3465.35
11401	793.09	1900.97	2234.55	237.14	120.44	-58.91	-1694.05	-14331	661.77	9581.11	-3056.42	112.92	-554.88	-2943.51	-3498.38
11501	818.17	1924.67	2247.17	245.91	113.93	-78.28	-1695.05	-14308.8	651.52	9521.26	-3061.98	111.95	-559.5	-2950.03	-3509.53
11601	756.01	1877.88	2257.4	231.75	131.13	-68.91	-1708.18	-14179.6	675.02	9445.42	-3104.84	110.83	-582.12	-2994.01	-3576.12
11701	794.56	1988.78	2291.73	248.82	148.05	-64	-1724.32	-14201.8	662.84	9493.37	-3100.44	111.92	-361.93	-2988.52	-3350.44
11801	785.76	1982.82	2231.97	241.23	116.7	-52.47	-1706.95	-14309.2	657.04	9498.81	-3023.28	109.55	-554.33	-2913.73	-3468.05
11901	823.79	2007.8	2233.43	240.89	133.64	-63.84	-1728.86	-14237.5	642.18	9498.88	-3102.3	110.69	-449.57	-2991.62	-3441.18
12001	782.04	1966.45	2223.06	234.14	115.15	-79.1	-1672.06	-13967.3	652.6	9540.46	-3374.49	116.7	-204.61	-3257.79	-3462.39
12101	813.63	1979.69	2228.53	242.81	121.97	-58.89	-1707.67	-14099.6	652.1	9539.33	-3226.13	115.94	-288.1	-3110.19	-3398.29
12201	740.05	1923.39	2244.96	234.31	132.95	-56.94	-1692.26	-14141.2	690.33	9564.19	-3207.63	110.35	-360.24	-3097.27	-3457.51
12301	813.78	1977.1	2270.88	240.53	123.1	-57.23	-1720.54	-14149.2	658.2	9520.76	-3200.39	111.65	-322.62	-3088.74	-3411.36
12401	786.76	1918.61	2279.17	238.48	108.72	-72.7	-1691.61	-14317.9	659.5	9590.05	-3094.15	111.89	-500.91	-2982.26	-3483.17
12501	828.71	1919.29	2263.82	234.94	117.99	-66.77	-1723.46	-14280.2	663.48	9592.76	-3127.11	113.07	-449.47	-3014.04	-3463.51
12601	816.28	1890.03	2254.53	247.87	125.69	-55.82	-1713.74	-14306.6	657	9554.14	-3085.45	113.44	-530.64	-2972.01	-3502.65
12701	821.01	1979.58	2221.69	240.13	112.07	-61.22	-1695.45	-14185.6	648.42	9604.43	-3215.91	118.14	-314.97	-3097.78	-3412.74
12801	771.01	1963	2278.43	240.08	119.04	-70.43	-1738.11	-14490.1	683.35	9678.57	-2971.65	109.45	-565.17	-2862.2	-3427.38
12901	830.62	1934.93	2277.79	242.71	133.41	-57.54	-1691.57	-14285.7	639	9545.48	-3090.04	114.35	-430.87	-2975.69	-3406.56
13001	792.44	1984.05	2270.08	254.34	138.36	-83.32	-1712.2	-14428.6	653.25	9657.55	-3051.31	111.92	-474.03	-2939.4	-3413.43
13101	774.32	1915.92	2262.37	233.42	133.97	-63.8	-1684.3	-14436.9	640.2	9626.53	-3011.74	111.7	-598.26	-2900.04	-3498.3
13201	725.8	1945.61	2249.04	234.1	131.79	-75.5	-1687.68	-14414	667.67	9619.92	-3015.38	114.67	-603.25	-2900.71	-3503.96
13301	814.08	1982.39	2263	249.48	119.83	-63.62	-1731.79	-14159.5	660.75	9485.78	-3125.33	114.01	-379.6	-3011.31	-3390.91
13401	776.43	1984.74	2291.45	250.23	119.92	-76.91	-1735.87	-14346.7	659.04	9565.41	-3033.32	112.81	-512.3	-2920.51	-3432.81
13501	770.39	1933.04	2263.94	239.43	109.91	-73.62	-1679.57	-14431.3	664.64	9598.05	-3010.21	109.28	-605.09	-2900.92	-3506.01
13601	825.38	1948.07	2247.91	248.19	122.47	-75.81	-1665.63	-14365.2	655.19	9532.53	-3043.75	119.16	-526.91	-2924.59	-3451.5
13701	776.9	1886.15	2278.96	223.89	133.33	-77.29	-1718.12	-14429.6	657.46	9601.69	-2984.29	108.64	-666.6	-2875.65	-3542.25
13801	778.36	1932.82	2290.65	236.2	126.69	-61.97	-1728.89	-14363.7	692.85	9601.27	-3005.98	109.04	-495.74	-2896.94	-3392.68
13901	762.16	1956.98	2265.38	245.31	128.99	-79.35	-1686.15	-14216.8	673.62	9598.33	-3170.63	109.91	-351.51	-3060.72	-3412.23
14001	784.28	1934.63	2295.48	245.17	136.53	-74.43	-1735.07	-14244.5	697.52	9600.61	-3149.92	110.78	-359.76	-3039.15	-3398.9
14101	800.03	1942.35	2243.66	243.06	115.38	-69.96	-1723.2	-14129.1	654.85	9519.2	-3191.5	116.22	-403.7	-3075.29	-3478.99
14201	790.03	1976.88	2274.88	244.73	126.94	-69.1	-1724.36	-14283.4	648.33	9534.41	-3074.11	111.17	-480.65	-2962.94	-3443.6
14301	802.09	1933.39	2271.55	248.05	136.43	-72.55	-1702.29	-14439.5	667.91	9540.31	-2965.13	110.8	-614.63	-2854.33	-3468.96
14401	781.14	1950.92	2303.8	236.27	127.87	-62.46	-1692.26	-14304.8	666.82	9559.97	-3100.26	112.23	-432.68	-2988.04	-3420.72
14501	766.3	1916.65	2245.23	239.02	120.8	-72.67	-1683.86	-14395.9	659.88	9518.07	-2960.1	110.63	-686.48	-2849.47	-3535.95
14601	766.97	1977.33	2200.19	234.41	127.07	-47.43	-1702.18	-14228	643.48	9422.72	-3031.02	112.74	-605.42	-2918.28	-3523.7
14701	792.82	1893.32	2241.19	230.26	124.3	-62.78	-1698.59	-14282.4	657.86	9555.67	-3093.17	111.2	-548.35	-2981.97	-3530.32
14801	791.48	1927.95	2249.8	234.71	119.11	-74.13	-1722.28	-14305	662.82	9561	-3061.21	111.1	-554.58	-2950.11	-3504.69
14901	789.95	1920.47	2284.63	228.25	122.02	-76.24	-1751.23	-14211.7	654.92	9525.23	-3109.09	107.63	-513.65	-3001.46	-3515.12
15001	838.72	1963.61	2291.96	238.69	120.52	-79	-1726.41	-14206	628.03	9460.09	-3090.72	109.63	-469.75	-2981.09	-3450.84
15101	784.03	1964.61	2254.75	236.46	134.33	-63.24	-1729.07	-14087.8	656.29	9413.26	-3155.73	111.02	-436.38	-3044.71	-3481.09
15201	808.7	2010.3	2247.97	247.56	132.8	-65.15	-1710.58	-14122.2	649.01	9384.03	-3120.9	112.36	-417.6	-3008.54	-3426.14
15301	814.87	1934.22	2273.09	239.15	125.34	-87.63	-1733.65	-14074.7	673.25	9511.25	-3230.49	112.92	-324.8	-3117.57	-3442.37
15401	797.19	1934.22	2262.57	243.3	128.59	-74.35	-1711.53	-14356.4	662.87	9515.15	-2995.28	110.62	-598.34	-2884.67	-3483.01
15501	803.83	1970.61	2289.72	235.19	142	-69.58	-1716.98	-14208.8	643.89	9481.31	-3086.84	112.81	-428.78	-2974.03	-3402.81
15601	778.27	1959.16	2267.76	242.58	115.26	-80.95	-1670.57	-14359.6	667.65	9559.71	-3046.03	117.03	-520.68	-2929.01	-3449.69
15701	798.82	1944.89	2253.17	234.08	118.92	-67.23	-1673.12	-14362.7	657.72	9565.35	-3057.16	112.53	-530.07	-2944.62	-3474.69
15801	782.18	1907.62	2251.98	237.11	112.91	-65.79	-1705.83	-14414.4	682.87	9584.34	-2978.37	112.27	-626.97	-2866.11	-3493.08
15901	799.13	1921.23	2268.39	238.93	130.3	-49.57	-1714.64	-14329.8	658.19	9580.31	-3078.76	111.36	-497.51	-2967.4	-3464.91
16001	726.74	1994.9	2256.56	238.23	139.93	-75.11	-1675.35	-14466.3	653.1	9564.93	-2950.5	111.28	-642.39	-2839.21	-3481.61
16101	797.87	1944.06	2277.45	235.64	143.23	-78.21	-1691.66	-14213.3	663.78	9550.5	-3159.99	115.95	-370.66	-3044.04	-3414.7
16201	818.74	1902.28	2248.26	234.66	134.63	-72.22	-1693.33	-14344.3	667.5	9633.98	-3120.84	112.41	-469.78	-3008.42	-3478.21
16301	813.96	1953.34	2237.21	233.81	117.25	-60.47	-1696.03	-14255.1	669.04	9562.3	-3139.95	114.72	-424.66	-3025.23	-3449.89
16401	772.46	1899.11	2253.84	231.93	132.71	-74.95	-1671.04	-14257.1	668.76	9630.33	-3198.5	117.68	-413.96	-3080.82	-3494.77
16501	794.89	1929.15	2256.46	236.49	127.03	-93.64	-1712.28	-14402	676.91	9615.65	-3030.33	113.84	-571.32	-2916.48	-3487.81
16601	778.71	1958.24	2273.65	232.23	130.59	-69.84	-1690.84	-14342.1	656.82	9539.68	-3055.25	115.91	-532.82	-2939.33	-3472.15
16701	793.58	1981.69	2235.28	233.99	131.26	-73.41	-1663.35	-14464.7	691.01	9489.83	-2915.74	110.9	-644.81	-2804.84	-3449.66
16801	801.93	1931.25	2272.62	235.99	119.37	-87.08	-1697.13	-14258.6	658.4	9570.52	-3107.02	114.11	-452.78	-2992.91	-3445.69
16901	788.18	1936.52	2240.65	242.62	120.34	-59.44	-1683.66	-14475	667.22	9596.47	-2986.05	116.26	-626.1	-2869.79	-3495.89
17001	800.5	1899.59	2261.87	236.64	131.35	-72.72	-1647.33	-14424.2	669.71	9603.05	-3026.08	118.49	-541.52	-2907.59	-3449.11
17101	774.44	1934.61	2282.61	245.39	116.76	-78.7	-1667.91	-14324.3	654.07	9559.38	-3079.26	117.78	-503.66	-2961.48	-3465.14
17201	766.13	1962.05	2248.81	249.25	134.97	-63.06	-1660.61	-14332.8	680.15	9521.57	-3069.62	115.73	-493.54	-2953.89	-3447.43
17301	734.08	1899.12	2227.48	222.86	124.67	-67.71	-1664.73	-14237.3	671.42	9566.48	-3144.58	121.44	-523.6	-3023.14	-3546.73
17401	792.01	1888.44	2227.76	234.05	123.06	-86.74	-1630.79	-14373.1	658.16	9539	-3017.38	118.79	-628.13	-2898.59	-3526.71
17501	792.23	1935.53	2244.79	227.51	121.34	-70.53	-1667.44	-14444.7	644.18	9527.19	-2947.84	118.02	-689.92	-2829.82	-3519.74
17601	787.44	1947.53	2249.22	240.31	127.04	-65.73	-1661.38	-14414.1	710.22	9593.01	-3020.74	111.32	-486.48	-2909.42	-3395.9
17701	814.26	1967.97	2278.37	244.71	124.33	-72.37	-1674.81	-14376.1	661.94	9483.11	-2978.38	113.36	-548.55	-2865.03	-3413.58
17801	807.51	1961.13	2250.51	243.8	136.62	-60.6	-1690.63	-14356.4	646.37	9535.66	-3047.64	113.46	-525.99	-2934.18	-3460.17
17901	777.78	1969.58	2305.87	237.5	121.88	-83.08	-1671.57	-14290.5	669.2	9538.32	-3147.11	114.09	-425.04	-3033.03	-3458.07
18001	872.91	1986.98	2230.95	251.04	124.42	-68.34	-1679.22	-14195.6	667.3	9522.05	-3184.6	110.88	-287.47	-3073.72	-3361.19
18101	785.75	1960.34	2259.76	235.08	115.27	-62.82	-1686.99	-14333.6	668.72	9595.86	-3106.8	112.42	-462.64	-2994.38	-3457.02
18201	752.69	1928.66	2250.55	233.46	120.46	-38.95	-1669.77	-14490	671.96	9655.97	-3012.55	112.7	-584.98	-2899.84	-3484.82
18301	813.71	1925.61	2292.76	241.27	139.54	-68.71	-1690.16	-14257.9	673.54	9646.38	-3203.88	115.95	-283.95	-3087.93	-3371.87
18401	775.92	1924.78	2282.89	243.3	132.52	-93.06	-1680.94	-14391.8	672.95	9619.98	-3055	111.83	-513.46	-2943.17	-3456.62
18501	733.51	1875.02	2251.77	232.21	118.07	-66.92	-1686.91	-14718.5	677.67	9697.83	-2821.58	111.63	-886.26	-2709.94	-3596.2
18601	805.28	1943.47	2251.94	239.18	137.42	-67.91	-1723.28	-14513.5	680.53	9635.65	-2948	114.04	-611.22	-2833.95	-3445.17
18701	775.92	1944.89	2266.21	227.96	128.19	-59.38	-1732.33	-14431.1	679.48	9672.93	-3014.97	108.63	-527.18	-2906.34	-3433.52
18801	797.57	1956.17	2214.13	231.79	126.35	-74.78	-1711.32	-14474.8	643.23	9694.37	-2987.27	111.4	-597.33	-2875.87	-3473.2
18901	797.71	2009.73	2256.81	245.18	121.89	-63.16	-1704.59	-14412.5	669.11	9580.35	-3013.24	112.05	-499.47	-2901.19	-3400.67
19001	760.97	1928.85	2237.85	235.3	122.95	-66.63	-1689.31	-14382.5	664.61	9510.37	-2981.16	113.25	-677.54	-2867.92	-3545.46
19101	755.71	1976.96	2239.09	239.65	133.96	-74.02	-1683.87	-14540.5	661.18	9556.76	-2887.99	108.73	-735.07	-2779.26	-3514.33
19201	764.16	1897.63	2261.58	238.4	118.99	-55.84	-1715.98	-14358.5	650.98	9571.88	-3044.87	109.13	-626.74	-2935.74	-3562.48
19301	779.88	1914.94	2259.52	236.22	122.37	-70.96	-1687.47	-14407.6	659.05	9553.48	-3029.81	111.36	-640.56	-2918.45	-3559.01
19401	781.86	1953.84	2224.9	245.79	122.17	-69.45	-1695.95	-14350.6	655.79	9570.25	-3039.58	114.31	-561.37	-2925.26	-3486.63
19501	822.17	1945.36	2239.16	241.75	125.95	-77.89	-1692.79	-14412.6	660.09	9608.95	-3014.39	114.85	-539.9	-2899.54	-3439.44
19601	852.05	1913.04	2232.77	237.63	119.9	-53.08	-1683.31	-14330	648.76	9512.18	-2975.66	115.95	-550	-2859.71	-3409.71
19701	754.47	1880.18	2242.87	234.91	114.17	-59.92	-1679.39	-14448.8	687.83	9618.22	-2975.85	109.47	-655.47	-2866.38	-3521.84
19801	783.84	1930.87	2263.04	232.56	127.18	-66.05	-1670.7	-14265.5	684.21	9530.13	-3085.93	108.01	-450.41	-2977.92	-3428.33
19901	777.37	1962.23	2253.38	236.54	132.52	-72.4	-1689.63	-14171.9	680.54	9488.09	-3138.19	114.92	-403.22	-3023.27	-3426.48
Receptor Energy Terms
Frame #	BOND	ANGLE	DIHED	UB	IMP	CMAP	VDWAALS	EEL	1-4 VDW	1-4 EEL	EGB	ESURF	GGAS	GSOLV	TOTAL
1	767.69	1869.95	2265.27	241.27	141.43	-34.12	-1750.01	-14378.4	632.74	9797.69	-3128.04	107.9	-446.47	-3020.14	-3466.61
51	786.38	1911.72	2249.71	227.62	130.15	-58.59	-1647.65	-14284.3	620.42	9842.82	-3271.71	120.06	-221.72	-3151.66	-3373.38
101	806.96	1937	2229.83	240.58	118.59	-37.78	-1661.69	-14471.3	627.57	9894.33	-3174.02	113.05	-315.87	-3060.97	-3376.84
151	771.42	1991	2249.83	242.97	118.64	-50.4	-1644.3	-14173.9	633.78	9771.98	-3340.85	121.07	-88.97	-3219.78	-3308.75
201	823.49	1950.46	2228.24	240.79	112.68	-50.25	-1620.9	-14312	647.99	9749.21	-3239.96	115.99	-230.26	-3123.96	-3354.22
251	779.49	1912.28	2208.18	232.49	136.32	-56.96	-1648.5	-14158.4	612.49	9798.34	-3389.99	121.27	-184.24	-3268.72	-3452.96
301	721.66	1943.55	2241.89	237.65	133.9	-54.35	-1688.53	-14170.4	649.78	9879.04	-3374.79	114.13	-105.83	-3260.66	-3366.5
351	743.39	1975.76	2226.66	238.96	132.3	-68.68	-1589.46	-14102.3	623.96	9818.21	-3450.51	126.88	-1.2	-3323.63	-3324.84
401	816.27	1931.9	2236.69	242.07	114.67	-53.34	-1631.25	-14214	644.61	9776.96	-3306.65	121.23	-135.43	-3185.42	-3320.85
451	805.31	1974.42	2240.62	235.55	126.38	-55.34	-1672.61	-14266.2	611.45	9760	-3228.07	118.16	-240.46	-3109.92	-3350.38
501	798.79	1927.02	2262.81	237.97	116.76	-73.3	-1635.89	-14185.5	625.28	9780.53	-3335.27	124.13	-145.51	-3211.14	-3356.65
551	818.93	1893.79	2245.93	229.55	128.02	-63.13	-1661.95	-14276.5	612.49	9755.29	-3206.18	118.48	-317.61	-3087.7	-3405.31
601	786.45	1875.43	2233.91	237.1	122.53	-53.29	-1641.37	-14177.9	620.96	9731.12	-3275.24	118.19	-265.03	-3157.05	-3422.08
651	799.57	1959.69	2271.34	242.09	117.89	-55.77	-1653.74	-14143.5	637.48	9726.07	-3272.89	119.34	-98.87	-3153.54	-3252.41
701	816.86	1944.67	2239.48	232.41	126.9	-56.26	-1657.14	-14152	599.25	9742.32	-3289.01	115.93	-163.46	-3173.07	-3336.54
751	780.96	1946.47	2219.29	230.92	116.68	-53.41	-1681.15	-14199.3	616.44	9767.54	-3225.84	115.24	-255.54	-3110.59	-3366.13
801	777.51	1942.62	2236.23	247.48	133.91	-65.56	-1647.53	-14150	618.46	9651.94	-3206.5	114.45	-254.94	-3092.05	-3346.99
851	804.62	1883.47	2220.99	235.02	118.08	-71.59	-1637.22	-14205.7	603.5	9747.23	-3224.88	121.53	-301.6	-3103.36	-3404.95
901	777.98	1977.94	2234.93	244.01	128.19	-45.73	-1637.57	-14297.1	625.64	9768.16	-3200.62	116.92	-223.53	-3083.7	-3307.23
951	745.63	1993.46	2221.29	242.3	127.36	-68.83	-1653.1	-14352.1	630.63	9702.79	-3080.7	112.67	-410.56	-2968.03	-3378.59
1001	747.95	1926.85	2254.87	229.75	116.59	-65.56	-1675.51	-14459.8	633.01	9736.04	-3039.52	113.36	-555.76	-2926.16	-3481.93
1051	776.39	1928	2251.35	237.84	120.21	-59.16	-1650.55	-14487.8	628.94	9818.93	-3068.2	114.32	-435.84	-2953.88	-3389.72
1101	757.64	1903.77	2236.77	237.79	118.71	-57.45	-1664.29	-14448	652.59	9750.66	-3038.5	114.23	-511.8	-2924.27	-3436.08
1151	782.5	1904.79	2237.41	231.67	116.47	-69.86	-1631.05	-14336.4	636.49	9759.6	-3122.94	114.76	-368.37	-3008.18	-3376.54
1201	759.3	1912.26	2256.08	243.06	122.64	-67.2	-1670.1	-14242.9	646.79	9741.43	-3184.41	114.53	-298.66	-3069.88	-3368.54
1251	787.09	1962.92	2250.83	245.99	137.9	-82.41	-1647.86	-14321.7	613.12	9728.38	-3111.85	120.49	-325.77	-2991.36	-3317.13
1301	793.85	1939.33	2210.25	246.92	128.54	-76.03	-1660.17	-14313.1	635.23	9666.19	-3086.92	116.64	-429.03	-2970.28	-3399.3
1351	823.41	1903.92	2225.16	236.37	122.23	-72.27	-1640.53	-14310.4	621.71	9736.99	-3109.88	119.5	-353.41	-2990.37	-3343.78
1401	771.62	1923.82	2248.56	237.76	114.44	-57.93	-1655.03	-14273.2	630.49	9712.71	-3140.35	114.8	-346.74	-3025.55	-3372.3
1451	771.54	1951.34	2213.67	244.2	108.99	-60.18	-1655.07	-14196.4	622.9	9718.29	-3208.31	111.2	-280.77	-3097.11	-3377.88
1501	824.72	1924.11	2223.26	240.14	131.66	-55.64	-1722.5	-14174.1	628.5	9751.62	-3235.15	112.59	-228.28	-3122.56	-3350.84
1551	777.55	1960.25	2242.31	241.7	118.86	-69.31	-1653.08	-14236.1	627.63	9696.94	-3182.24	116.24	-293.22	-3066	-3359.22
1601	807.34	1953.66	2197.75	239.91	133.24	-71.69	-1639.28	-14166.2	620.95	9656.28	-3205.46	114.06	-268.03	-3091.4	-3359.42
1651	789.95	1927.9	2214.21	233.91	128.33	-66.67	-1707.87	-14198.5	638.75	9615.29	-3134.64	115.38	-424.72	-3019.25	-3443.97
1701	726.34	1978.05	2246.58	229.56	131.49	-50.84	-1620.63	-14481.7	651.08	9754.19	-3039.03	117.19	-435.89	-2921.84	-3357.72
1751	727.91	1980.13	2222.62	238.02	117.52	-63.77	-1651.85	-14394.6	624.15	9697.31	-3041.38	113.79	-502.56	-2927.59	-3430.15
1801	764.86	1979.05	2261.02	237.71	118.66	-52.89	-1642.27	-14377.7	630.21	9672.81	-3041.85	111.95	-408.59	-2929.9	-3338.49
1851	767.38	1957.43	2205.93	252.56	129.2	-71.84	-1662.91	-14251.5	642.12	9679.78	-3139.78	115.3	-351.86	-3024.48	-3376.34
1901	783.3	1917.33	2250.43	240.12	119.27	-55.98	-1685.82	-14267.2	638.28	9583.96	-3066.1	113.56	-476.28	-2952.54	-3428.82
1951	731.64	1936.34	2207.47	246.56	122.87	-62.55	-1644.76	-14296.3	648.24	9651.56	-3075.66	114.61	-458.94	-2961.05	-3419.99
2001	786.47	1890.12	2211.92	236.14	124.55	-43.77	-1625.84	-14179.4	621.87	9717.43	-3226.55	121.8	-260.49	-3104.75	-3365.24
2051	770.54	1894.59	2229.94	238.17	110.24	-69.38	-1646.13	-14251.7	614.76	9703.87	-3176.09	116.67	-405.07	-3059.42	-3464.49
2101	775.67	1908.58	2246.46	228.94	123.74	-42.99	-1644.96	-14015	656.4	9622.96	-3361.84	116.91	-140.19	-3244.93	-3385.12
2151	791.57	1943.3	2240.77	237.49	130.72	-61.96	-1684.07	-14198.3	609.64	9678.11	-3174.71	113.67	-312.7	-3061.04	-3373.73
2201	804.61	1988.67	2226.85	249.12	118.98	-67.76	-1681.84	-14134.7	612.99	9570.65	-3189.09	113.96	-312.48	-3075.13	-3387.61
2251	804.28	1990.92	2231.34	247.13	134.1	-45.92	-1667.94	-14290.6	624.04	9680.88	-3091.3	113.77	-291.76	-2977.52	-3269.28
2301	773.57	1901.24	2244.4	232.9	124.18	-45.12	-1677.21	-14275.3	626.39	9745.57	-3183.44	113.71	-349.41	-3069.73	-3419.14
2351	798.49	1954.72	2207.17	237.71	124.43	-59.57	-1660.72	-14318.1	599.85	9741.1	-3128.83	116.93	-374.9	-3011.9	-3386.8
2401	785.86	1938.29	2241.84	244.29	131.58	-53.9	-1676.55	-14110.2	606.13	9629.31	-3232.66	115.27	-263.38	-3117.39	-3380.76
2451	789.41	1909.5	2210.4	220.3	104.59	-42.31	-1657.34	-14171.3	616.35	9631.58	-3159.07	112.43	-388.86	-3046.64	-3435.5
2501	790.41	1934.68	2240.81	232.95	134.94	-51.91	-1661.41	-14345.3	644.02	9647.55	-3079.49	115.88	-433.29	-2963.6	-3396.9
2551	728.25	1958.65	2243.86	239.39	121.54	-42.75	-1683.04	-14216.4	626.94	9632.58	-3162.84	114.64	-390.97	-3048.2	-3439.17
2601	796.47	1892.25	2231.67	235.24	129.79	-50.73	-1649.73	-14474.9	655.17	9723.76	-3039.1	114.85	-510.98	-2924.26	-3435.24
2651	803.12	1916.21	2223.11	235.35	114.61	-60.05	-1676.37	-14082.7	630.88	9654.38	-3306.82	118.17	-241.5	-3188.65	-3430.15
2701	793.09	1904.52	2214.14	242.4	125.83	-60.24	-1677.66	-14178.4	619.71	9676.21	-3216.11	113.55	-340.44	-3102.56	-3443
2751	797.8	1911.81	2202.85	233.52	122.6	-49.86	-1663.1	-14319	635.03	9735.35	-3157.85	113.63	-392.99	-3044.21	-3437.2
2801	757.54	1951.22	2247.95	237.09	118.74	-39.9	-1671.71	-14227.5	621.54	9669.46	-3170.86	114.02	-335.62	-3056.83	-3392.45
2851	814.88	1958.56	2229.5	237.72	117.59	-43.45	-1666.11	-14210.3	619.25	9707.5	-3243.39	113.93	-234.83	-3129.46	-3364.29
2901	760.45	1918.92	2222.88	228.74	124.86	-35.09	-1643.96	-14168.1	627.48	9674.82	-3263.67	116.72	-289.03	-3146.95	-3435.98
2951	796.65	1911.65	2247.69	246.27	129.08	-64.67	-1658.19	-14335.5	623.84	9719.69	-3108.56	115.32	-383.44	-2993.24	-3376.68
3001	795.16	1933.9	2247.28	232.41	124.33	-63.17	-1660.02	-14354.2	614.15	9723.95	-3113.07	116.75	-406.17	-2996.32	-3402.49
3051	816.33	1942.42	2216.55	229.68	121.21	-54.45	-1648.12	-14163.4	612.34	9710.5	-3279.22	114.87	-216.97	-3164.36	-3381.32
3101	764.8	1926.74	2229.23	239.32	102.2	-63.03	-1672.9	-14412.3	605.84	9746.77	-3061.86	114.36	-533.33	-2947.5	-3480.83
3151	800.35	1952.74	2243.79	236.24	127.84	-54.44	-1655.43	-14305	628.28	9613.06	-3062.5	117.07	-412.6	-2945.43	-3358.03
3201	753.21	1962.96	2234.36	229.54	123.65	-69.71	-1693.16	-14083.2	649.85	9743.07	-3308.99	116.33	-149.43	-3192.65	-3342.08
3251	799.74	1932.97	2239.03	237.09	119.82	-65.15	-1649.42	-14114.8	632.26	9601.3	-3252.9	118.52	-267.16	-3134.38	-3401.54
3301	745.38	1969.79	2237.11	236.82	119.49	-72.63	-1660.64	-14186.1	637.4	9696.3	-3229.02	116	-277.12	-3113.02	-3390.14
3351	762.61	1969.33	2214.04	233.45	116.19	-47.54	-1667.8	-14382.4	642.12	9699.82	-3068.51	113.05	-460.2	-2955.46	-3415.66
3401	767.34	1868.44	2215.31	230.59	119.7	-45.01	-1647.64	-14316.5	621.85	9665.93	-3079.14	116.2	-520.02	-2962.94	-3482.96
3451	797.65	1927.64	2279.41	241.51	121.65	-50.88	-1682.12	-14227.3	628.72	9750.58	-3202.49	115.54	-213.13	-3086.94	-3300.07
3501	784.31	1929.54	2235.48	243.79	120.97	-62.97	-1641.08	-14207.5	616.51	9713.52	-3226.98	119.73	-267.46	-3107.26	-3374.71
3551	744.74	1960.85	2227.99	223.06	111.47	-62.45	-1634.75	-14434.5	628.47	9720.4	-3036.32	116.56	-514.73	-2919.76	-3434.48
3601	772.18	1975.24	2222.19	240.82	131.03	-65.47	-1663.78	-14462.1	623.66	9721.94	-2988.13	113.78	-504.26	-2874.36	-3378.62
3651	763.08	1959.96	2222.9	231.88	129.61	-56.63	-1628.03	-14283.4	645.04	9701.31	-3173.56	115.21	-314.3	-3058.35	-3372.65
3701	773.49	1927.12	2244.62	239.63	134.85	-61.52	-1638.26	-14338.4	634.24	9715.77	-3099.38	113.89	-368.41	-2985.49	-3353.91
3751	734.66	1945.32	2237.36	245.78	125.66	-49.69	-1644.13	-14418.6	634.24	9737.8	-3060.94	114.76	-451.58	-2946.18	-3397.76
3801	794.77	1931.6	2223.04	240.63	121.63	-60.93	-1692.89	-14213.8	630.11	9742.74	-3226.66	117.65	-283.08	-3109.01	-3392.09
3851	753.93	1889.06	2211.21	243.67	137.18	-67.28	-1652.85	-14378	629.74	9725.93	-3075.88	114.02	-507.41	-2961.86	-3469.27
3901	804.81	1987.61	2245.25	251.1	124.29	-65.88	-1702.46	-14078.6	617.85	9589.09	-3227.07	116.11	-226.91	-3110.96	-3337.87
3951	803.71	2003.42	2249.78	253.54	125.2	-73.25	-1700.72	-14267.1	640.25	9710.84	-3173.91	109.84	-254.34	-3064.07	-3318.4
4001	756.03	1908.04	2209.28	223.97	123.29	-53.95	-1656.67	-14316.5	623.97	9693.11	-3082.52	110.96	-489.45	-2971.55	-3461
4051	765.73	1929.15	2222.25	244.9	124.34	-59.66	-1650.29	-14278	669.93	9761.92	-3168.26	113.05	-269.77	-3055.21	-3324.98
4101	784.94	1927.26	2227.56	230.72	123.42	-49.72	-1672.58	-14434.4	617.25	9840.03	-3117.61	113.11	-405.47	-3004.5	-3409.97
4151	778.86	1928.85	2256.3	238.53	120.83	-74.06	-1648.04	-14265.6	623.46	9681.74	-3173	115.33	-359.1	-3057.67	-3416.77
4201	769.91	1911.11	2200.39	242.61	108.77	-55.12	-1633.6	-14241.3	636.98	9751.77	-3220.67	118.21	-308.49	-3102.46	-3410.96
4251	779.37	1854	2218.78	233.89	113.62	-67.38	-1648.63	-14377.8	622.89	9772.67	-3095.52	113.62	-498.59	-2981.89	-3480.49
4301	794.58	1955.24	2226.21	243.49	111.9	-60.34	-1684.69	-14211.9	620.33	9758.63	-3236.32	116.36	-246.55	-3119.97	-3366.52
4351	799.74	1920.3	2240.23	231.88	115.26	-72.4	-1626.45	-14366	630.19	9774.63	-3117.87	114.18	-352.6	-3003.68	-3356.29
4401	828.84	1936.32	2261.43	241.55	142.12	-76.24	-1670.06	-14334.1	614.35	9667.07	-3069.4	116.16	-388.68	-2953.23	-3341.91
4451	760.5	1982.74	2238.17	259.66	124.73	-77.87	-1631	-14353.8	632.03	9716.15	-3106.1	119	-348.72	-2987.1	-3335.81
4501	748.1	1912.8	2257.32	239.4	140.54	-75.95	-1658.32	-14360.5	630.17	9685.39	-3045.15	115.97	-481.08	-2929.18	-3410.26
4551	795.48	1944.15	2214.07	235.13	114.5	-67.42	-1677.45	-14374.7	609.8	9622.28	-2977.93	115.21	-584.13	-2862.72	-3446.85
4601	805.06	1957.79	2242.84	237.2	115.17	-53.52	-1662.49	-14334.9	636.18	9669.88	-3084.49	115.38	-386.76	-2969.11	-3355.87
4651	790.2	1964.08	2203.92	244.47	124.82	-78.05	-1652.53	-14293.4	629.19	9661.06	-3093.71	116.21	-406.25	-2977.5	-3383.76
4701	775.8	1914.54	2236.98	235.46	125.8	-61.07	-1669.9	-14548.9	602.44	9775.76	-2949.25	113.72	-613.07	-2835.53	-3448.6
4751	747.63	1941.47	2224.74	240.2	122.99	-68.45	-1687.04	-14365.2	623.39	9727.42	-3053	113.8	-492.83	-2939.2	-3432.03
4801	812.58	1961.55	2244.9	234.81	126.73	-71.89	-1651.74	-14377.4	621.19	9628.32	-3007.77	112.99	-470.91	-2894.78	-3365.69
4851	819.11	1964.64	2255.85	253.19	126.24	-79.79	-1675.35	-14295.8	618.82	9622.98	-3047.9	112.65	-390.08	-2935.25	-3325.33
4901	776.29	1873.06	2248.36	235.05	111.27	-79.82	-1694.66	-14356.1	645.43	9713.58	-3051.27	112.88	-527.58	-2938.39	-3465.97
4951	785.45	1901.95	2255.77	240.44	110.56	-81.93	-1657.36	-14379.5	633.4	9710.77	-3072.75	113.76	-480.41	-2958.99	-3439.4
5001	790.51	1881.22	2271.98	239.46	127.48	-75.2	-1617.91	-14193	628.71	9672	-3206.97	119.62	-274.78	-3087.35	-3362.13
5051	728.15	1875.04	2247.18	229.07	121.26	-70.62	-1658.82	-14403.7	643.43	9811.85	-3119.55	116.1	-477.19	-3003.45	-3480.65
5101	780.01	1911.61	2207.83	233.12	117.05	-86.97	-1667.03	-14285.2	624.87	9670.31	-3103.52	117.11	-494.44	-2986.42	-3480.85
5151	797.49	1967.29	2249.99	228.41	108.88	-64.51	-1673.03	-14206.9	624.18	9645.24	-3194.72	114.11	-322.94	-3080.61	-3403.56
5201	746.9	1923.02	2238.61	239.92	115.54	-57.33	-1657.15	-14248	623.04	9646.32	-3125.26	114.59	-429.13	-3010.67	-3439.8
5251	761.86	1915.16	2243.35	226.06	129.71	-81.4	-1650.38	-14204.7	632.52	9644.46	-3189.67	113.5	-383.4	-3076.17	-3459.56
5301	798.02	1947.87	2235.76	242.22	119.79	-62.22	-1680	-14183.3	627.54	9648.62	-3182.88	117.35	-305.67	-3065.53	-3371.2
5351	765.79	1898.09	2242.94	238.87	117.15	-60.1	-1675.88	-14258	633.52	9694.16	-3154.73	112.48	-403.46	-3042.25	-3445.71
5401	795.86	1899.42	2233.97	234.39	117.34	-74.23	-1682.61	-14243.3	628.58	9722.56	-3203.18	112.98	-368.01	-3090.21	-3458.21
5451	792.29	1931.15	2237.29	238.58	137.99	-65.21	-1655.99	-14188.5	634.7	9703.22	-3217.61	115.13	-234.46	-3102.49	-3336.94
5501	758.84	1909.02	2247.99	229.82	128.89	-69.11	-1695.52	-14289.1	634.87	9737.04	-3130.6	113.17	-407.3	-3017.42	-3424.72
5551	792.97	1966.78	2245.19	235.49	122.64	-55.81	-1680.46	-14359.6	623.76	9659.58	-3070.94	109.87	-449.51	-2961.07	-3410.58
5601	808.91	1911.27	2258.9	235.27	133.54	-81.57	-1666.09	-14277.3	614.79	9678.22	-3116.3	112.78	-384.04	-3003.52	-3387.56
5651	801.19	1887.07	2245.32	225.45	110	-61.8	-1647.83	-14204.7	620.64	9681.88	-3201.95	116.52	-342.75	-3085.43	-3428.18
5701	784.29	1895.05	2221.9	236.65	120.44	-58.91	-1667.63	-14381.1	630.66	9713.67	-3058.87	114.21	-505	-2944.66	-3449.66
5751	809.44	1915.91	2230.06	245.28	113.82	-78.28	-1668.85	-14363.4	621.82	9653.14	-3061.31	113.01	-521.08	-2948.3	-3469.38
5801	747.25	1870.29	2236.93	230.6	131.08	-68.91	-1677.68	-14231.4	638.22	9579.04	-3107.74	112.39	-544.59	-2995.35	-3539.93
5851	782.81	1978.74	2275.74	247.77	147.83	-64	-1695.19	-14249.9	631.82	9629.74	-3104.83	113.41	-314.67	-2991.42	-3306.09
5901	780.85	1976.42	2212.92	240.47	116.6	-52.47	-1678.18	-14367.3	621.46	9629.7	-3020.54	111.34	-519.49	-2909.2	-3428.7
5951	811.42	2000.75	2212.67	240.1	133.59	-63.84	-1698.16	-14296.7	611.75	9633.7	-3099.46	112.44	-414.7	-2987.01	-3401.72
6001	774.42	1959.41	2208.86	233.41	115.1	-79.1	-1647.5	-14013.3	623.57	9672.62	-3374.89	118	-152.53	-3256.9	-3409.42
6051	802	1969.85	2211.78	241.59	121.89	-58.89	-1674.49	-14151.3	619.98	9673.19	-3230.47	117.9	-244.38	-3112.57	-3356.95
6101	729.74	1917.2	2221.67	233.68	132.94	-56.94	-1663.89	-14188.9	661.31	9697.4	-3213.19	112.41	-315.81	-3100.79	-3416.59
6151	796.68	1969.8	2256.15	239.97	122.8	-57.23	-1689.84	-14203.5	630.65	9652.27	-3201.38	113.53	-282.28	-3087.85	-3370.13
6201	780.25	1911.4	2261.61	237.97	108.49	-72.7	-1663.62	-14362.4	628.35	9723.84	-3098.66	113.33	-446.84	-2985.33	-3432.17
6251	818.05	1910.74	2240.37	234.07	117.99	-66.77	-1692.41	-14329.8	629.22	9725.29	-3130.34	114.73	-413.29	-3015.61	-3428.9
6301	805.52	1880.94	2230.51	246.76	125.63	-55.82	-1685.55	-14351.1	626.32	9687.63	-3088.42	114.89	-489.17	-2973.53	-3462.69
6351	809.64	1972.93	2204.87	239.14	112	-61.22	-1670.58	-14229.6	620.02	9737.08	-3218.92	119.21	-265.77	-3099.71	-3365.48
6401	758.83	1956.66	2263.65	238.77	119.04	-70.43	-1712.47	-14532.3	653.5	9811.5	-2976.29	110.78	-513.21	-2865.51	-3378.72
6451	820.58	1929.61	2264.27	242.33	133.38	-57.54	-1662.44	-14341.4	608.98	9676.2	-3088.84	116.06	-386.01	-2972.78	-3358.79
6501	780.4	1976.57	2251.42	253.58	138.35	-83.32	-1676.68	-14487.7	623.67	9789.06	-3048.11	113.88	-434.64	-2934.24	-3368.88
6551	758.3	1909.62	2241.48	231.93	133.52	-63.8	-1647.62	-14501.4	615.61	9760.69	-3004.64	113.74	-561.7	-2890.9	-3452.6
6601	715.53	1937.48	2235.72	232.86	131.75	-75.5	-1660.38	-14477.5	638.15	9752.93	-3007.9	116.2	-568.92	-2891.7	-3460.62
6651	803.21	1978.39	2245.91	248.85	119.83	-63.62	-1700.12	-14220.3	631.38	9616.75	-3120.78	115.89	-339.75	-3004.89	-3344.63
6701	764.68	1975.14	2273.85	249.46	119.9	-76.91	-1703.05	-14404.8	627.5	9700.99	-3033.66	114.75	-473.19	-2918.92	-3392.11
6751	757.64	1925.69	2246.5	238.85	109.89	-73.62	-1644.55	-14488.6	636.14	9732.16	-3010.42	111.36	-559.87	-2899.06	-3458.93
6801	817.17	1940.29	2227.91	247.06	122.38	-75.81	-1635.29	-14421	623.64	9666.58	-3043.23	120.87	-487.05	-2922.36	-3409.41
6851	763.39	1878.76	2261.31	222.98	133.25	-77.29	-1691.92	-14476.6	627.62	9732.68	-2985.61	110.13	-625.85	-2875.48	-3501.33
6901	770.57	1927.65	2270.18	235.6	126.68	-61.97	-1695.79	-14425	660.36	9736.77	-3005.14	110.59	-454.92	-2894.54	-3349.46
6951	746.16	1950.59	2250.78	244.58	128.99	-79.35	-1655.22	-14282.2	642.72	9727.91	-3162.16	111.32	-325.04	-3050.84	-3375.88
7001	771.76	1927.32	2276.09	244.32	136.5	-74.43	-1704.37	-14307.4	666.71	9733.4	-3143.86	112.26	-330.11	-3031.6	-3361.71
7051	792.2	1935.07	2226.15	242.21	115.35	-69.96	-1695.79	-14193.5	623.61	9651.85	-3182.66	117.3	-372.79	-3065.36	-3438.16
7101	782.76	1964.3	2255.94	243.82	126.94	-69.1	-1697.07	-14340.9	614.99	9670.14	-3076.07	112.23	-448.18	-2963.84	-3412.01
7151	792.58	1925.54	2257.35	246.96	136.11	-72.55	-1676.92	-14492.9	636.85	9671.08	-2964.7	111.78	-575.88	-2852.92	-3428.8
7201	772.32	1945.85	2285.21	235.23	127.84	-62.46	-1665.66	-14358.3	633.71	9692.57	-3102.39	113.5	-393.65	-2988.89	-3382.54
7251	755	1907.2	2228.85	238.06	120.79	-72.67	-1656.25	-14457.9	630.17	9649.61	-2952.86	111.61	-657.11	-2841.25	-3498.36
7301	757.85	1968.72	2181.76	233.25	126.93	-47.43	-1675.6	-14283.4	610.53	9555.5	-3030.14	113.6	-571.92	-2916.54	-3488.45
7351	787.08	1882.52	2223.55	229.32	123.97	-62.78	-1672.53	-14344.2	624.73	9689.93	-3086.89	112.44	-518.46	-2974.45	-3492.91
7401	781.01	1916.46	2235.17	232.93	118.78	-74.13	-1691.6	-14357.7	631.07	9695.62	-3067.01	112.58	-512.39	-2954.43	-3466.82
7451	782.72	1911.13	2268.78	227.07	122.02	-76.24	-1721.53	-14261.6	621.3	9659.5	-3115.91	109.33	-466.9	-3006.58	-3473.48
7501	824.16	1955.7	2278.41	237.25	120.52	-79	-1696.82	-14267.5	599.29	9592.14	-3086.16	111.44	-435.85	-2974.71	-3410.56
7551	773.44	1955.69	2242.28	235.45	134.2	-63.24	-1705.23	-14149.3	623.73	9545.48	-3148.01	111.65	-407.47	-3036.36	-3443.83
7601	795.14	2005.18	2233	247.21	132.8	-65.15	-1685.13	-14178.2	621.05	9517.34	-3120.32	113.04	-376.8	-3007.27	-3384.08
7651	807.88	1921.43	2257.93	237.57	125.33	-87.63	-1708.1	-14137.6	634.99	9644.82	-3222.84	113.86	-303.37	-3108.98	-3412.36
7701	786.5	1923.4	2246.16	241.42	128.58	-74.35	-1681.07	-14412.8	631.93	9648.93	-2996.35	112	-561.3	-2884.34	-3445.65
7751	792.05	1960.23	2271.2	234.14	142	-69.58	-1687.44	-14265.4	614.34	9613.06	-3085.39	114.09	-395.45	-2971.3	-3366.75
7801	769.22	1947.46	2253.64	241.5	115.08	-80.95	-1643.11	-14417.3	634.18	9694.91	-3044.71	118	-485.33	-2926.72	-3412.05
7851	784.84	1936.78	2240.5	233.07	118.92	-67.23	-1644.98	-14422.3	625.91	9699	-3053.21	113.67	-495.5	-2939.54	-3435.04
7901	771.58	1897.05	2232.81	236.42	112.9	-65.79	-1677.25	-14478.3	650.67	9718.21	-2970.45	113.49	-601.71	-2856.96	-3458.68
7951	783.78	1914.57	2255.59	238.13	130.11	-49.57	-1685.95	-14390	632.09	9709.21	-3072.82	112.62	-461.99	-2960.19	-3422.18
8001	717.29	1988.8	2241.55	237.44	139.88	-75.11	-1643.99	-14529.2	622.4	9697.83	-2944.59	112.97	-603.14	-2831.62	-3434.76
8051	790.22	1932.65	2261.59	234.52	143.18	-78.21	-1659.38	-14274.2	630.74	9683.68	-3155.19	117.79	-335.21	-3037.41	-3372.62
8101	805.16	1894.59	2230.95	233.86	134.3	-72.22	-1665.17	-14409.8	634.25	9767.53	-3111.21	114.02	-446.51	-2997.18	-3443.7
8151	801.78	1946.7	2221.42	232.74	117.23	-60.47	-1665.38	-14316.6	641.24	9692.99	-3134.18	116.2	-388.37	-3017.98	-3406.35
8201	762.22	1890.79	2239.65	230.41	132.51	-74.95	-1643.84	-14317.9	639.74	9760.73	-3192.2	118.65	-380.6	-3073.55	-3454.15
8251	786.42	1919.38	2242.34	235.32	126.97	-93.64	-1683.1	-14463.9	644.41	9751.01	-3025.47	115.24	-534.74	-2910.23	-3444.98
8301	766.22	1951.61	2253.72	231.42	130.56	-69.84	-1661.95	-14399	630.14	9673.4	-3053.67	117.21	-493.7	-2936.46	-3430.17
8351	784.8	1974.37	2218.74	232.72	131.26	-73.41	-1635.31	-14523.1	658.27	9622.27	-2913.06	112.24	-609.45	-2800.81	-3410.27
8401	791.83	1923.93	2252.74	235.53	119.37	-87.08	-1667.66	-14321.8	627.19	9705.72	-3100.83	115.5	-420.2	-2985.33	-3405.53
8451	768.47	1931.59	2222.26	241.26	120.32	-59.44	-1657.56	-14528.3	638.61	9727.26	-2986.01	117.15	-595.57	-2868.86	-3464.43
8501	790.58	1890.66	2242.86	235.68	131.33	-72.72	-1621.25	-14480	638.12	9734.3	-3023.76	119.3	-510.43	-2904.45	-3414.88
8551	763.86	1929.56	2267.13	244.82	116.75	-78.7	-1638.25	-14386.5	624.43	9691.82	-3074.39	119.53	-465.04	-2954.86	-3419.9
8601	755.51	1953.49	2235.42	247.51	134.9	-63.06	-1632.83	-14386	647.47	9653.74	-3071.36	117	-453.8	-2954.35	-3408.15
8651	723.6	1893.24	2210.46	222.06	124.59	-67.71	-1637.36	-14287.8	640.47	9697.97	-3144.77	122.62	-480.52	-3022.15	-3502.67
8701	782.33	1877.57	2214.43	232.57	122.87	-86.74	-1603.77	-14435.2	628.48	9672.51	-3010.25	119.88	-594.99	-2890.37	-3485.36
8751	779.84	1925.35	2225.22	226.89	121.23	-70.53	-1641.16	-14497.9	615.69	9660.3	-2949.32	119.07	-655.1	-2830.25	-3485.36
8801	776.57	1939.8	2228.75	239.12	126.88	-65.73	-1631.72	-14462.6	678.55	9721.89	-3021.8	112.64	-448.45	-2909.16	-3357.61
8851	801.13	1960.35	2262.37	244.33	124.26	-72.37	-1647.55	-14437.3	631.2	9616.57	-2973.69	114.81	-517.06	-2858.88	-3375.94
8901	798.71	1955.35	2236.2	243.26	136.61	-60.6	-1660.33	-14417.5	615.4	9670.01	-3042.12	114.8	-482.89	-2927.32	-3410.2
8951	767.52	1960.67	2286.4	236.61	121.88	-83.08	-1642.54	-14338.8	639.74	9669.59	-3147.6	115.4	-382.04	-3032.2	-3414.24
9001	863.05	1979.26	2212.32	250.05	124.4	-68.34	-1645.81	-14251	639.6	9653.76	-3184.37	112.74	-242.68	-3071.63	-3314.3
9051	772.93	1953.32	2239.62	234.02	115.26	-62.82	-1655.59	-14389.8	638.92	9729.6	-3108.24	113.86	-424.53	-2994.38	-3418.91
9101	743.28	1923.86	2230.33	232.52	120.4	-38.95	-1641.4	-14543.6	640.03	9789.81	-3016.97	114.36	-543.76	-2902.61	-3446.37
9151	803.83	1913.48	2268.84	240.43	139.54	-68.71	-1662.98	-14314.6	645.46	9776.75	-3200.35	116.71	-257.91	-3083.63	-3341.55
9201	760.25	1915.12	2267.32	241.62	132.45	-93.06	-1652.83	-14443.9	645.65	9753.15	-3054.52	112.88	-474.2	-2941.64	-3415.83
9251	722.61	1865.5	2235.05	231.28	118.07	-66.92	-1660.01	-14770.9	649.11	9829.47	-2823.65	112.88	-846.71	-2710.78	-3557.48
9301	793.88	1938.33	2235	238.46	137.39	-67.91	-1695.03	-14576.8	649.99	9767.26	-2938.73	115.29	-579.45	-2823.44	-3402.9
9351	767.1	1937.23	2248.16	226.9	128.18	-59.38	-1700.64	-14486.1	647.23	9806.75	-3017.55	110.19	-484.58	-2907.36	-3391.94
9401	787.93	1950.63	2198.43	231.28	126.35	-74.78	-1681.08	-14524.7	612.31	9827.69	-2993.53	113.03	-545.91	-2880.5	-3426.41
9451	784.73	2002.63	2239.3	244.55	121.82	-63.16	-1678.27	-14478.4	640.67	9710.49	-3000.14	113.18	-475.59	-2886.96	-3362.55
9501	749.42	1920.26	2224.43	234.5	122.94	-66.63	-1662.94	-14436.6	635.04	9641.65	-2980.65	114.1	-637.93	-2866.55	-3504.48
9551	741.7	1969.75	2223.7	238.98	133.96	-74.02	-1658.07	-14602.1	634.76	9690.01	-2881.88	109.81	-701.3	-2772.07	-3473.37
9601	755.32	1892.72	2244.2	237.76	118.92	-55.84	-1684.53	-14415.3	621.16	9704.55	-3043.87	110.73	-581.07	-2933.15	-3514.22
9651	772.39	1907.86	2236.49	235.22	122.37	-70.96	-1656.87	-14461.8	624.51	9687.94	-3032.86	112.87	-602.84	-2919.99	-3522.83
9701	773.33	1945.6	2209.91	244.86	122.12	-69.45	-1667.22	-14412.2	622.93	9703.76	-3034.72	115.74	-526.32	-2918.98	-3445.31
9751	811.8	1936.93	2222.19	240.26	125.95	-77.89	-1665.8	-14467.7	630.22	9738.61	-3011.1	115.72	-505.43	-2895.38	-3400.81
9801	845.32	1904.41	2216.53	236.96	119.9	-53.08	-1653.42	-14385.4	616.92	9645.01	-2975.61	117.17	-506.86	-2858.44	-3365.3
9851	744.71	1869.25	2227.38	233.66	114.17	-59.92	-1650.26	-14512.8	657.37	9752.59	-2968.97	110.97	-623.84	-2858.01	-3481.85
9901	775.44	1924.01	2244.58	232.08	126.9	-66.05	-1639.87	-14322.9	652.91	9664.19	-3086.28	109.49	-408.7	-2976.79	-3385.49
9951	765.89	1955.44	2234.52	235.02	132.48	-72.4	-1658.01	-14227.7	651.86	9619.53	-3138.27	116.51	-363.33	-3021.77	-3385.1
Ligand Energy Terms
Frame #	BOND	ANGLE	DIHED	UB	IMP	CMAP	VDWAALS	EEL	1-4 VDW	1-4 EEL	EGB	ESURF	GGAS	GSOLV	TOTAL
1	10.13	6.99	16.33	0.44	0.01	0	-2.46	61.85	31.48	-132.46	-24.05	2.54	-7.71	-21.52	-29.22
101	10.53	11.02	12.53	0.4	0.02	0	-2.5	63.16	28.43	-134.82	-24.14	2.56	-11.22	-21.58	-32.8
201	9.31	11.09	18.06	1.27	0	0	-2.95	63.25	31.62	-133.83	-24.53	2.55	-2.18	-21.99	-24.16
301	16.49	8.22	15.61	0.87	0.01	0	-2.32	62.83	28.5	-133.15	-24.06	2.57	-2.94	-21.49	-24.43
401	9.48	9.12	16.41	1.41	0.14	0	-2.36	63.08	31.94	-133.89	-24.33	2.55	-4.68	-21.78	-26.46
501	12.47	8.34	17.52	1.01	0.11	0	-1.93	62.72	33.26	-133.8	-24.4	2.54	-0.3	-21.86	-22.16
601	10.57	10.76	19.36	1.05	0.24	0	-1.6	63.7	30.73	-134.76	-23.98	2.55	0.05	-21.42	-21.37
701	10.74	8.12	18.89	0.84	0.11	0	-2.03	63.31	29.53	-133.67	-24.06	2.55	-4.17	-21.51	-25.69
801	12.64	6.25	16.83	0.95	0.05	0	-2.47	62.94	30.2	-132.71	-24.54	2.57	-5.32	-21.97	-27.3
901	11.62	8.59	13.32	0.89	0.07	0	-2.11	62.38	27.96	-130.75	-25.19	2.58	-8.03	-22.61	-30.64
1001	11.6	7.95	17.29	1.02	0.04	0	-2.35	62.47	29.82	-133.41	-23.32	2.53	-5.57	-20.78	-26.36
1101	11.73	9.64	14.73	1.49	0	0	0.2	63.45	34.95	-134.07	-23.89	2.52	2.11	-21.37	-19.26
1201	8.59	8.07	14.82	0.56	0.01	0	-2.26	61.88	33.37	-132.71	-23.46	2.55	-7.68	-20.91	-28.59
1301	12.36	9.4	14.99	1.66	0.38	0	-2.64	64.37	31.64	-134.29	-25.2	2.57	-2.14	-22.62	-24.76
1401	10.64	7.53	14.59	0.65	0.17	0	-2.87	62.16	30.61	-131.02	-24.1	2.54	-7.53	-21.56	-29.1
1501	9.43	6.86	17.49	0.97	0.19	0	-2.88	62.95	30.07	-132.63	-24.26	2.58	-7.55	-21.69	-29.24
1601	10.96	5.97	19.88	1.12	0	0	-3.16	62.75	32.58	-132.27	-24.88	2.56	-2.16	-22.32	-24.48
1701	9.67	7.75	13.73	1.05	0	0	-2.64	62.71	30.48	-131.57	-23.62	2.55	-8.84	-21.07	-29.91
1801	10.49	8.76	13.08	0.98	0.01	0	-2.64	62.12	27.93	-131.16	-23.24	2.56	-10.43	-20.68	-31.11
1901	10.9	8.92	17.22	1.09	0.07	0	-2.68	61.68	30.97	-131.93	-22.96	2.57	-3.76	-20.4	-24.16
2001	6.97	7	16.4	0.69	0	0	-1.94	61.15	34.34	-131.21	-23.73	2.54	-6.6	-21.2	-27.79
2101	11.77	7.55	15.26	0.74	0.08	0	-2.84	62.57	28.86	-133.54	-23.4	2.55	-9.55	-20.85	-30.4
2201	9.71	7.56	15.13	1.2	0.05	0	-2.28	62.86	31.63	-131.96	-24.22	2.55	-6.11	-21.67	-27.78
2301	10.48	7.27	15.31	0.76	0	0	-2.59	65.17	33.36	-135.92	-24.2	2.54	-6.15	-21.66	-27.81
2401	9.47	7.13	19.48	1.13	0.05	0	-2.76	60.87	34.45	-129.54	-24.35	2.52	0.27	-21.83	-21.55
2501	13.16	7.18	13.02	1.06	0.08	0	-2.53	61.8	26.29	-132.03	-23.67	2.57	-11.97	-21.1	-33.07
2601	8.9	10.66	14.44	1.6	0.08	0	-2.99	61.56	30.63	-130.85	-24.07	2.55	-5.97	-21.51	-27.48
2701	9.81	5.53	15.34	0.79	0	0	-2.45	62.16	30.98	-131.85	-23.77	2.55	-9.69	-21.21	-30.9
2801	11.47	5.61	15.18	0.62	0.18	0	-2.31	62.76	28.43	-132.1	-24.24	2.55	-10.17	-21.69	-31.86
2901	8.4	9.25	18.97	0.62	0.06	0	-2.87	63.29	30.66	-134.55	-23.4	2.55	-6.16	-20.85	-27.01
3001	10.22	8.58	13.07	0.86	0.25	0	-1.41	62.18	32.53	-131.32	-23.79	2.55	-5.03	-21.25	-26.28
3101	11.69	7.26	20.7	1.23	0.01	0	-2.55	63.33	32.12	-132.98	-23.11	2.53	0.8	-20.57	-19.77
3201	8.3	5.34	15.66	0.61	0.14	0	-2.88	61.93	29.99	-130.87	-24.01	2.55	-11.78	-21.46	-33.24
3301	11.63	7.74	14.26	1.28	0.03	0	-1.93	62.62	32.19	-133.34	-23.46	2.53	-5.53	-20.93	-26.46
3401	17.92	9.27	15.03	0.94	0.42	0	-1.77	61.94	26.4	-130.71	-23.84	2.57	-0.56	-21.27	-21.84
3501	11.27	7.19	17.07	0.79	0.03	0	-1.9	62.42	29.15	-132.32	-23.89	2.53	-6.3	-21.36	-27.66
3601	9.94	8.87	11.51	0.31	0.2	0	-2.14	62.91	28.82	-132.57	-24.09	2.55	-12.14	-21.53	-33.68
3701	8.15	8.81	12.76	1.06	0.08	0	-2.12	62.85	29.78	-132.46	-23.6	2.54	-11.09	-21.06	-32.15
3801	10	6.34	14.15	1.2	0.06	0	-2.44	64.18	34.61	-133.66	-24.51	2.56	-5.56	-21.95	-27.51
3901	9.6	7.7	15.89	1.31	0.08	0	-0.65	62.08	32.38	-131.49	-23.62	2.55	-3.09	-21.07	-24.16
4001	5.41	7.14	14.32	0.73	0	0	-1.8	64.6	35.35	-135.23	-23.51	2.53	-9.47	-20.98	-30.45
4101	4.25	6.1	17.75	0.66	0.02	0	-1.46	63.89	33.63	-134.39	-23.52	2.53	-9.56	-20.99	-30.55
4201	10.34	7.19	17.09	0.9	0	0	-1.89	62.78	33.02	-133.67	-23.03	2.54	-4.25	-20.49	-24.73
4301	12.33	9.6	14.3	1.04	0.8	0	-2.72	61.44	30.17	-130.13	-24.44	2.56	-3.18	-21.88	-25.06
4401	9.58	8.37	17.07	1.27	0.09	0	-2.39	63.94	31.87	-134.44	-24.38	2.56	-4.64	-21.83	-26.47
4501	12.57	6.11	12.26	0.82	0.04	0	-2.02	61.78	29.94	-131.21	-24.63	2.55	-9.71	-22.08	-31.79
4601	7.95	7.58	15.44	1.09	0.04	0	-2.76	63.44	32.35	-132.59	-24.2	2.55	-7.46	-21.65	-29.11
4701	11.93	6	14.01	0.64	0	0	-2.19	60.28	31.15	-129.59	-23.86	2.57	-7.78	-21.28	-29.06
4801	6.98	8.81	15.95	1.22	0.1	0	-2.56	63.68	34.06	-134.76	-23.09	2.54	-6.52	-20.55	-27.07
4901	11.28	9.51	12.63	0.86	0.03	0	-1.34	63.29	31.44	-133.06	-24.47	2.54	-5.38	-21.93	-27.31
5001	13.36	12.58	17.82	1.63	0.08	0	-2.32	62.16	31.79	-132.01	-23.29	2.56	5.1	-20.72	-15.62
5101	9.2	5.98	16.24	0.73	0	0	-2.69	62.76	30.28	-132.07	-24.26	2.55	-9.55	-21.71	-31.26
5201	14.22	8.39	13.41	0.66	0.15	0	-2.18	62.89	27.66	-131.21	-24.71	2.57	-6.02	-22.14	-28.16
5301	11.46	7.17	13.37	0.84	0	0	-2.61	63.7	27.64	-132.38	-24.4	2.57	-10.81	-21.83	-32.64
5401	11.13	6.71	19.66	1.19	0.15	0	-3	64.02	32.67	-132.79	-24.75	2.55	-0.24	-22.21	-22.45
5501	14.48	5.15	16.03	0.72	0.14	0	-2.52	62.72	26.26	-131.9	-24.32	2.55	-8.92	-21.76	-30.69
5601	9.53	7.79	19.38	0.71	0.01	0	-2.85	62.39	31.16	-133.26	-23.15	2.57	-5.14	-20.58	-25.72
5701	11.71	6.63	16.13	0.82	0	0	-2.9	62.72	28.93	-132.69	-23.92	2.55	-8.65	-21.37	-30.02
5801	6.79	7.75	17.37	0.34	0.01	0	-2.46	61.68	30.9	-132.03	-23.64	2.56	-9.66	-21.08	-30.74
5901	9.67	9.21	17.79	0.93	0.01	0	-1.55	63.42	31.04	-133.78	-23.68	2.55	-3.26	-21.13	-24.39
6001	8.91	5.53	12.16	0.81	0	0	-1.81	63.61	31.69	-133.18	-24.16	2.55	-12.28	-21.61	-33.9
6101	13.87	5.29	15.1	0.59	0.14	0	-2.54	63.65	29.71	-133.83	-24.17	2.55	-8.03	-21.62	-29.65
6201	9.41	7.87	14.48	0.87	0.01	0	-0.11	62.64	31.44	-131.82	-24.14	2.55	-5.21	-21.6	-26.81
6301	12.15	6.31	18.42	0.95	0.01	0	-2.06	64.14	30.77	-133.19	-24.52	2.57	-2.5	-21.96	-24.46
6401	15.74	6.05	14.94	1.09	0.23	0	-2.3	62.6	28.92	-131.19	-24.4	2.55	-3.92	-21.85	-25.77
6501	11.49	6.91	17.02	0.79	0.53	0	-2.46	62.67	30.63	-133.4	-23.99	2.56	-5.82	-21.44	-27.26
6601	10.49	11.53	19.91	1.55	0.55	0	-2.09	62.8	30.23	-133.18	-23.82	2.55	1.79	-21.26	-19.48
6701	8.11	8.32	13.32	1.29	0.03	0	-1.82	63.42	33.07	-132.88	-24.61	2.54	-7.14	-22.07	-29.21
6801	10.76	9.79	14.09	1.2	0.07	0	-1.55	62.59	29.83	-133.63	-23.25	2.54	-6.85	-20.71	-27.56
6901	10.14	5.94	15.34	0.92	0	0	-1.55	63.3	28.38	-133.72	-23.87	2.57	-11.26	-21.3	-32.57
7001	12.65	6.38	13.91	0.79	0	0	-2.21	62.15	26.85	-131.02	-24.52	2.55	-10.51	-21.97	-32.48
7101	9.11	8.61	20.96	0.62	0.05	0	-3.08	64.08	32.75	-133.3	-24.3	2.56	-0.21	-21.74	-21.95
7201	12.38	8.18	15.95	0.73	0.07	0	-2.58	63.25	26.38	-132.75	-23.95	2.55	-8.39	-21.4	-29.79
7301	10.54	8.51	16.57	1.45	0.04	0	-2.61	62.99	29.86	-132.7	-24.01	2.54	-5.35	-21.47	-26.83
7401	7.66	11.67	13.05	1.46	0.14	0	-1.24	63.83	33.02	-133.62	-23.4	2.54	-4.03	-20.86	-24.9
7501	12.59	7.86	17.94	0.98	0	0	-2.88	61.61	29.15	-131.88	-24.38	2.54	-4.62	-21.83	-26.46
7601	7.24	5.84	18.49	0.63	0	0	-2.39	64.04	33.64	-133.42	-24.14	2.54	-5.94	-21.6	-27.54
7701	11.56	9.12	15.47	1.35	0	0	-2.55	63.13	32.23	-134.76	-22.55	2.54	-4.47	-20.01	-24.48
7801	9.49	7.02	22.34	0.88	0.01	0	-2.33	62.91	30.22	-132.85	-22.93	2.55	-2.31	-20.38	-22.69
7901	7.91	4.39	18.7	0.87	0.01	0	-2.01	62.61	31.7	-131.61	-23.97	2.55	-7.43	-21.41	-28.85
8001	13.29	7.82	13.47	0.59	0.19	0	-1.42	62.08	33.14	-130.78	-24.87	2.56	-1.64	-22.31	-23.95
8101	6.85	5.67	12.37	0.9	0.02	0	-2.34	62.78	33.66	-131.63	-24.26	2.55	-11.72	-21.71	-33.43
8201	11.32	9.96	18.43	1.41	0.1	0	-2.8	61.98	28.95	-130.7	-24.64	2.58	-1.35	-22.06	-23.42
8301	9.16	7.46	13.63	0.83	0.19	0	-2.85	63.81	32.23	-133.88	-24.73	2.54	-9.42	-22.19	-31.61
8401	7.19	6.15	17.07	0.78	0.02	0	-2.81	62.9	33.1	-134.04	-23.54	2.54	-9.65	-21	-30.65
8501	13.51	6.82	20.77	0.77	0.05	0	-2.87	62.04	26.78	-129.38	-24.65	2.58	-1.51	-22.07	-23.58
8601	8.21	4.9	19.41	0.34	0	0	-2.93	63.04	34.67	-133.68	-22.86	2.53	-6.04	-20.33	-26.37
8701	8.46	6.22	18.82	1.07	0	0	-2.98	64.31	35.15	-135.53	-23.3	2.53	-4.49	-20.77	-25.26
8801	9.39	6.04	13.32	0.92	0.31	0	-2.31	63.24	31.16	-131.85	-24.36	2.55	-9.77	-21.81	-31.58
8901	12.57	7.24	16.2	1.21	0	0	-2.93	63.65	36.35	-134.97	-23.92	2.53	-0.67	-21.38	-22.06
9001	9.64	5.07	13.55	0.59	0.01	0	-1.99	63.91	32.22	-133.74	-23.96	2.53	-10.75	-21.42	-32.18
9101	11	6.12	16.15	1.13	0.12	0	-3	63.87	30.03	-133	-23.61	2.55	-7.57	-21.06	-28.62
9201	4.92	11.62	19.34	1.2	0.02	0	-2.87	62.87	36.84	-132.88	-23.31	2.53	1.06	-20.78	-19.72
9301	13.36	7	18.09	1.35	0.03	0	-2.71	64.47	30.24	-132.83	-23.42	2.55	-1.01	-20.87	-21.88
9401	9.75	7.96	16.25	0.63	0	0	-1.96	63.36	32.1	-133.42	-24.22	2.53	-5.34	-21.69	-27.02
9501	8.93	6.03	18.61	0.6	0.13	0	-2.64	60.98	34.78	-129.88	-23.78	2.55	-2.46	-21.23	-23.69
9601	8.34	11.37	18.43	0.74	0	0	-2.83	62.11	32.72	-133.01	-23.08	2.55	-2.13	-20.54	-22.66
9701	12.5	9.42	16.85	0.69	0.02	0	-2.25	61.13	28.01	-131.16	-24.27	2.56	-4.8	-21.7	-26.51
9801	9.6	8.39	19.53	0.8	0.41	0	-2.81	63.24	33.82	-134.58	-23.34	2.54	-1.6	-20.8	-22.4
9901	9.58	9.95	15.51	0.86	0	0	-2.48	62.14	28.8	-130.52	-24.1	2.54	-6.15	-21.57	-27.72
10001	14.67	6.48	15.32	0.87	0	0	-2.63	62.03	29.1	-130.42	-24.91	2.56	-4.59	-22.35	-26.94
10101	8.35	6.47	17.82	0.95	0.09	0	-3.13	62.04	32.32	-131.35	-24.02	2.55	-6.43	-21.47	-27.9
10201	9.76	8.24	17.24	0.9	0.06	0	-3.03	61.61	28.35	-130.51	-24.3	2.55	-7.37	-21.74	-29.11
10301	10.03	9.06	19.49	1.38	0	0	-2.99	64.1	36.46	-136.9	-23.81	2.53	0.62	-21.28	-20.66
10401	7.63	7.42	16.95	0.8	0	0	-3.06	61.92	32.52	-132.76	-23.62	2.54	-8.58	-21.07	-29.65
10501	11.13	6.15	13.45	0.7	0.14	0	-2.69	63.26	31.91	-132.93	-24.13	2.54	-8.88	-21.59	-30.47
10601	12.77	6.91	18.44	1.26	0.07	0	-2.35	61.68	28.64	-131.63	-23.34	2.55	-4.21	-20.8	-25.01
10701	10.09	6.73	15.3	0.9	0	0	-2.59	63.96	30.59	-133.5	-24	2.54	-8.5	-21.46	-29.96
10801	7.15	5.74	16.62	0.4	0.06	0	-2.91	63.58	32.56	-132.72	-23.71	2.55	-9.52	-21.16	-30.68
10901	10.13	5.94	13.88	0.56	0	0	-2.62	64.14	29.41	-133.38	-25.38	2.55	-11.93	-22.83	-34.75
11001	8.6	13.54	19.37	1.06	0.01	0	-2.05	62.72	30.42	-133.06	-24.29	2.54	0.59	-21.76	-21.16
11101	9.13	7.29	14.41	0.62	0.03	0	-2.58	62.6	32.05	-132.99	-24.09	2.55	-9.44	-21.54	-30.98
11201	9.31	9.02	19.48	1.39	0.01	0	-2.76	63.84	32.08	-134.7	-24.81	2.54	-2.32	-22.28	-24.6
11301	11.28	8.45	17.97	0.51	0.16	0	-2.88	62.78	31.31	-133.07	-24.71	2.55	-3.48	-22.16	-25.65
11401	8.8	5.92	12.65	0.49	0	0	-2.47	62.73	31.11	-132.56	-23.05	2.54	-13.33	-20.5	-33.83
11501	8.73	8.76	17.11	0.63	0.1	0	-2.49	62.21	29.7	-131.88	-24.41	2.54	-7.13	-21.87	-29.01
11601	8.76	7.6	20.47	1.16	0.05	0	-3.09	62.83	36.8	-133.62	-23.74	2.53	0.94	-21.21	-20.27
11701	11.75	10.03	15.99	1.05	0.22	0	-2.85	63.65	31.01	-136.38	-22.51	2.55	-5.51	-19.96	-25.47
11801	4.91	6.39	19.06	0.76	0.09	0	-1.88	61.35	35.58	-130.89	-23.24	2.53	-4.62	-20.71	-25.33
11901	12.37	7.06	20.75	0.8	0.06	0	-2.27	64.86	30.43	-134.82	-24.25	2.54	-0.77	-21.72	-22.49
12001	7.62	7.04	14.2	0.73	0.05	0	-2.63	63.04	29.02	-132.16	-24.08	2.55	-13.09	-21.53	-34.61
12101	11.64	9.85	16.75	1.22	0.08	0	-2.32	62.71	32.12	-133.86	-23.88	2.54	-1.82	-21.34	-23.16
12201	10.31	6.18	23.29	0.63	0.02	0	-2.77	62.88	29.01	-133.21	-23.74	2.54	-3.66	-21.2	-24.86
12301	17.1	7.3	14.73	0.55	0.3	0	-1.86	61.73	27.55	-131.5	-23.34	2.56	-4.1	-20.78	-24.87
12401	6.51	7.21	17.56	0.51	0.23	0	-2.77	62.95	31.15	-133.78	-23.65	2.56	-10.44	-21.09	-31.52
12501	10.66	8.56	23.45	0.87	0.01	0	-3.14	62.33	34.26	-132.53	-23.79	2.54	4.47	-21.25	-16.77
12601	10.76	9.09	24.02	1.11	0.05	0	-2.77	62.75	30.68	-133.49	-23.75	2.56	2.18	-21.19	-19.01
12701	11.37	6.65	16.82	0.99	0.07	0	-2.9	62.22	28.4	-132.64	-23.41	2.55	-9.03	-20.86	-29.89
12801	12.18	6.34	14.77	1.31	0	0	-2.83	63.41	29.86	-132.93	-24.68	2.57	-7.89	-22.1	-29.99
12901	10.04	5.33	13.52	0.38	0.03	0	-1.73	60.89	30.03	-130.72	-23.77	2.55	-12.25	-21.22	-33.47
13001	12.03	7.48	18.66	0.76	0.01	0	-2.6	61.55	29.58	-131.51	-24.2	2.55	-4.03	-21.65	-25.68
13101	16.02	6.3	20.9	1.5	0.45	0	-2.73	64.46	24.59	-134.16	-25.24	2.59	-2.68	-22.65	-25.33
13201	10.27	8.13	13.31	1.24	0.04	0	-2.17	62.87	29.52	-133.01	-23.8	2.53	-9.8	-21.27	-31.07
13301	10.87	4	17.09	0.63	0	0	-2.55	61.83	29.37	-130.96	-24.53	2.55	-9.73	-21.98	-31.71
13401	11.75	9.6	17.6	0.77	0.02	0	-1.46	63.8	31.54	-135.58	-23.99	2.53	-1.96	-21.46	-23.41
13501	12.75	7.35	17.44	0.58	0.01	0	-2.61	63.26	28.5	-134.11	-24.22	2.54	-6.83	-21.67	-28.5
13601	8.21	7.78	20	1.13	0.1	0	-2.67	63.73	31.56	-134.05	-24	2.53	-4.22	-21.47	-25.69
13701	13.51	7.39	17.65	0.92	0.07	0	-2.92	61.65	29.84	-130.99	-24.87	2.59	-2.88	-22.28	-25.16
13801	7.79	5.16	20.48	0.6	0	0	-3.09	64.18	32.5	-135.5	-23.91	2.56	-7.87	-21.35	-29.22
13901	15.99	6.39	14.6	0.73	0	0	-2.73	61.04	30.9	-129.58	-23.17	2.55	-2.66	-20.61	-23.28
14001	12.53	7.31	19.39	0.85	0.03	0	-2.53	62.92	30.8	-132.79	-23.88	2.55	-1.49	-21.33	-22.82
14101	7.83	7.28	17.51	0.85	0.03	0	-2.71	63.03	31.24	-132.65	-24.11	2.56	-7.58	-21.55	-29.13
14201	7.28	12.58	18.94	0.91	0	0	-2.6	63.77	33.34	-135.73	-22.83	2.55	-1.52	-20.28	-21.8
14301	9.51	7.84	14.2	1.09	0.31	0	-2.49	61.99	31.06	-130.77	-24.35	2.57	-7.26	-21.77	-29.03
14401	8.82	5.06	18.58	1.04	0.04	0	-2.8	62.76	33.11	-132.6	-24.69	2.54	-6	-22.15	-28.15
14501	11.3	9.45	16.38	0.96	0.02	0	-2.73	62.26	29.72	-131.54	-23.84	2.56	-4.18	-21.28	-25.46
14601	9.13	8.61	18.44	1.15	0.14	0	-2.83	63.02	32.95	-132.78	-23.55	2.54	-2.17	-21.01	-23.18
14701	5.74	10.8	17.64	0.94	0.32	0	-3.05	62.66	33.13	-134.26	-23.02	2.53	-6.08	-20.49	-26.57
14801	10.47	11.49	14.63	1.78	0.33	0	-2.6	64.47	31.75	-134.62	-23.42	2.54	-2.3	-20.88	-23.18
14901	7.23	9.35	15.85	1.17	0.01	0	-2.87	64.69	33.63	-134.27	-24.81	2.53	-5.22	-22.28	-27.5
15001	14.55	7.91	13.55	1.44	0	0	-2.26	61.63	28.75	-132.05	-22.87	2.55	-6.48	-20.31	-26.79
15101	10.59	8.92	12.46	1.01	0.12	0	-2.08	62.16	32.55	-132.23	-23.31	2.55	-6.48	-20.76	-27.25
15201	13.55	5.12	14.98	0.35	0	0	-2.59	63.81	27.96	-133.31	-23.87	2.55	-10.13	-21.33	-31.46
15301	6.98	12.79	15.17	1.59	0.01	0	-2.71	63.06	38.25	-133.57	-23.36	2.54	1.57	-20.83	-19.26
15401	10.69	10.81	16.42	1.88	0.01	0	-2.97	63.12	30.93	-133.78	-23.91	2.56	-2.88	-21.36	-24.24
15501	11.79	10.39	18.52	1.05	0	0	-2.67	62.63	29.55	-131.75	-25.02	2.56	-0.5	-22.47	-22.97
15601	9.05	11.7	14.13	1.08	0.18	0	-2.92	64.82	33.48	-135.2	-24.23	2.55	-3.69	-21.68	-25.37
15701	13.98	8.11	12.67	1.01	0	0	-2.64	64.11	31.81	-133.64	-24.26	2.56	-4.6	-21.7	-26.3
15801	10.6	10.57	19.17	0.69	0.02	0	-2.88	62.57	32.2	-133.87	-23.55	2.54	-0.93	-21.01	-21.94
15901	15.35	6.66	12.8	0.8	0.19	0	-1.81	61.38	26.1	-128.89	-24.54	2.58	-7.43	-21.96	-29.39
16001	9.45	6.11	15.01	0.78	0.06	0	-1.45	63.29	30.7	-132.9	-23.8	2.54	-8.94	-21.26	-30.2
16101	7.65	11.42	15.86	1.12	0.05	0	-2.9	62.15	33.04	-133.18	-23.91	2.54	-4.79	-21.37	-26.15
16201	13.58	7.69	17.32	0.81	0.33	0	-2.52	62.6	33.25	-133.55	-24.12	2.54	-0.51	-21.58	-22.09
16301	12.18	6.64	15.79	1.07	0.01	0	-2.8	61.26	27.8	-130.69	-23.43	2.55	-8.72	-20.88	-29.6
16401	10.24	8.32	14.19	1.51	0.2	0	-2.23	62.23	29.02	-130.41	-23.76	2.56	-6.92	-21.2	-28.12
16501	8.47	9.78	14.12	1.17	0.06	0	-2.9	63.57	32.5	-135.36	-23.29	2.54	-8.59	-20.75	-29.34
16601	12.49	6.63	19.93	0.81	0.03	0	-3.02	63.55	26.68	-133.71	-24.44	2.56	-6.61	-21.88	-28.49
16701	8.78	7.33	16.54	1.27	0	0	-2.85	62.39	32.74	-132.44	-23.71	2.54	-6.23	-21.17	-27.4
16801	10.09	7.32	19.88	0.46	0	0	-2.92	64.1	31.21	-135.2	-23.96	2.55	-5.06	-21.41	-26.48
16901	19.71	4.93	18.38	1.36	0.03	0	-2.64	61.61	28.61	-130.79	-24.21	2.59	1.2	-21.62	-20.42
17001	9.91	8.93	19.01	0.96	0.01	0	-2.89	62.37	31.59	-131.24	-24.63	2.54	-1.34	-22.08	-23.42
17101	10.59	5.05	15.48	0.57	0.01	0	-2.53	62.91	29.64	-132.44	-24.08	2.54	-10.73	-21.53	-32.26
17201	10.62	8.56	13.39	1.74	0.06	0	-2.73	63.24	32.68	-132.17	-24.21	2.55	-4.6	-21.66	-26.26
17301	10.47	5.88	17.03	0.8	0.08	0	-2.8	62.43	30.95	-131.48	-23.8	2.55	-6.62	-21.25	-27.88
17401	9.68	10.86	13.33	1.48	0.2	0	-2.54	62.43	29.68	-133.52	-23.65	2.55	-8.39	-21.1	-29.49
17501	12.4	10.18	19.56	0.63	0.1	0	-3.01	63.3	28.49	-133.11	-23.95	2.55	-1.46	-21.39	-22.86
17601	10.87	7.72	20.47	1.19	0.16	0	-2.59	59.66	31.66	-128.89	-23.57	2.56	0.27	-21	-20.74
17701	13.14	7.62	16	0.38	0.07	0	-2.44	63.5	30.74	-133.46	-23.61	2.54	-4.45	-21.07	-25.52
17801	8.81	5.79	14.31	0.54	0.01	0	-2.71	64.68	30.97	-134.35	-24.98	2.53	-11.95	-22.44	-34.4
17901	10.26	8.9	19.47	0.89	0	0	-2.37	61.33	29.45	-131.27	-24.48	2.57	-3.34	-21.9	-25.24
18001	9.86	7.73	18.63	0.99	0.02	0	-2.83	62.49	27.7	-131.71	-23.53	2.57	-7.11	-20.96	-28.07
18101	12.82	7.01	20.14	1.06	0.01	0	-2.98	64.76	29.8	-133.74	-25.22	2.55	-1.14	-22.67	-23.81
18201	9.41	4.8	20.22	0.93	0.06	0	-2.62	63.16	31.93	-133.85	-22.95	2.53	-5.94	-20.42	-26.36
18301	9.88	12.13	23.92	0.84	0	0	-2.95	61.52	28.08	-130.36	-24.78	2.56	3.05	-22.21	-19.16
18401	15.67	9.66	15.56	1.68	0.07	0	-2.73	62.56	27.3	-133.17	-24.4	2.56	-3.4	-21.85	-25.25
18501	10.91	9.52	16.71	0.93	0	0	-2.57	61.98	28.56	-131.64	-25.04	2.56	-5.6	-22.48	-28.08
18601	11.41	5.14	16.93	0.72	0.03	0	-2.75	61.9	30.54	-131.62	-24.55	2.53	-7.7	-22.01	-29.71
18701	8.82	7.67	18.05	1.07	0.01	0	-2.32	63.74	32.25	-133.82	-23.49	2.53	-4.54	-20.96	-25.5
18801	9.64	5.54	15.7	0.51	0	0	-3.02	63.12	30.92	-133.32	-24.07	2.55	-10.9	-21.52	-32.41
18901	12.98	7.1	17.51	0.63	0.07	0	-2.1	60.8	28.44	-130.15	-23.87	2.57	-4.71	-21.31	-26.02
19001	11.54	8.59	13.42	0.8	0.02	0	-2.79	61.76	29.56	-131.28	-24.68	2.56	-8.37	-22.12	-30.5
19101	14	7.21	15.4	0.66	0	0	-2.6	63.3	26.42	-133.26	-24.16	2.54	-8.86	-21.62	-30.48
19201	8.84	4.91	17.38	0.64	0.07	0	-2.76	62.33	29.82	-132.67	-24.07	2.54	-11.43	-21.53	-32.96
19301	7.49	7.08	23.03	1	0.01	0	-3.06	63.77	34.54	-134.47	-24.2	2.55	-0.61	-21.66	-22.26
19401	8.52	8.24	14.99	0.93	0.05	0	-2.11	62.5	32.86	-133.51	-22.76	2.52	-7.52	-20.24	-27.76
19501	10.37	8.43	16.97	1.49	0	0	-2.35	60.68	29.86	-129.66	-24.77	2.55	-4.2	-22.22	-26.42
19601	6.74	8.63	16.24	0.68	0	0	-3.15	63.22	31.84	-132.83	-24.86	2.56	-8.64	-22.3	-30.94
19701	9.76	10.93	15.49	1.25	0.01	0	-2.93	63.99	30.46	-134.37	-24.49	2.55	-5.43	-21.94	-27.37
19801	8.4	6.86	18.46	0.48	0.28	0	-2.87	65.11	31.31	-134.06	-24.56	2.54	-6.03	-22.01	-28.05
19901	11.48	6.79	18.85	1.52	0.04	0	-2.74	62.54	28.67	-131.44	-24.1	2.57	-4.29	-21.53	-25.81
Delta Energy Terms
Frame #	BOND	ANGLE	DIHED	UB	IMP	CMAP	VDWAALS	EEL	1-4 VDW	1-4 EEL	EGB	ESURF	GGAS	GSOLV	TOTAL
1	0	0	0	0	0	0	-26.63	-19.05	0	0	26.37	-4.52	-45.68	21.85	-23.83
101	0	0	0	0	0	0	-29.6	-10.82	0	0	29.25	-4.36	-40.41	24.89	-15.52				MEAN	SD
201	0	0	0	0	0	0	-30.93	-23.02	0	0	35.14	-4.4	-53.95	30.75	-23.2			VDWAALS	-27.8852	3.08004
301	0	0	0	0	0	0	-29.1	-15.1	0	0	29.36	-4.23	-44.2	25.13	-19.07			EEL	-8.5422	6.46554
401	0	0	0	0	0	0	-28.58	-17.66	0	0	32.64	-4.58	-46.24	28.06	-18.19			EGB	24.9858	5.48595
501	0	0	0	0	0	0	-31.58	-20.9	0	0	36.66	-4.76	-52.48	31.9	-20.58			ESURF	-4.16795	0.415799
601	0	0	0	0	0	0	-32.23	-17.36	0	0	34.73	-4.75	-49.59	29.98	-19.61			GGAS	-36.4274	7.54258
701	0	0	0	0	0	0	-26.45	-21.38	0	0	32.66	-4.1	-47.84	28.56	-19.27			GSOLV	20.8176	5.27174
801	0	0	0	0	0	0	-32.94	-21.01	0	0	36.73	-4.68	-53.95	32.05	-21.89			TOTAL	-15.6097	3.21849
901	0	0	0	0	0	0	-28.02	-19.49	0	0	36.02	-4.8	-47.5	31.21	-16.29
1001	0	0	0	0	0	0	-24.7	-3.54	0	0	19.77	-3.81	-28.24	15.96	-12.28
1101	0	0	0	0	0	0	-30.92	-8.91	0	0	29.63	-4.77	-39.83	24.86	-14.97
1201	0	0	0	0	0	0	-31.31	-6.94	0	0	26.9	-4.64	-38.25	22.26	-15.99
1301	0	0	0	0	0	0	-30.08	-14.43	0	0	31.07	-4.4	-44.51	26.67	-17.84
1401	0	0	0	0	0	0	-30.98	-14.87	0	0	31.89	-4.71	-45.85	27.18	-18.68
1501	0	0	0	0	0	0	-31.78	-6.93	0	0	27.6	-4.6	-38.72	23	-15.72
1601	0	0	0	0	0	0	-28.66	-29.36	0	0	40.83	-5.11	-58.02	35.72	-22.3
1701	0	0	0	0	0	0	-31.83	-13.64	0	0	32.87	-4.25	-45.47	28.62	-16.85
1801	0	0	0	0	0	0	-25.9	-6.02	0	0	23.18	-4.14	-31.92	19.04	-12.89
1901	0	0	0	0	0	0	-30.49	-2.44	0	0	20.89	-4.47	-32.93	16.42	-16.52
2001	0	0	0	0	0	0	-29.61	-2.82	0	0	22.77	-4.4	-32.43	18.37	-14.06
2101	0	0	0	0	0	0	-29.34	-4.79	0	0	22.19	-4.38	-34.12	17.81	-16.31
2201	0	0	0	0	0	0	-29.82	-7.4	0	0	25.1	-4.14	-37.22	20.96	-16.26
2301	0	0	0	0	0	0	-27.88	-14.02	0	0	32.05	-4.33	-41.91	27.72	-14.18
2401	0	0	0	0	0	0	-30.17	-1.95	0	0	21.73	-4.43	-32.12	17.3	-14.83
2501	0	0	0	0	0	0	-23.86	-6.01	0	0	19.16	-3.56	-29.86	15.59	-14.27
2601	0	0	0	0	0	0	-27.26	-0.69	0	0	18.11	-4	-27.95	14.11	-13.84
2701	0	0	0	0	0	0	-25.01	-13.29	0	0	28.33	-3.76	-38.3	24.57	-13.73
2801	0	0	0	0	0	0	-33.03	-5	0	0	23.76	-4.5	-38.03	19.26	-18.78
2901	0	0	0	0	0	0	-29.93	-10.44	0	0	27.87	-4.57	-40.37	23.3	-17.06
3001	0	0	0	0	0	0	-32.05	-1.3	0	0	19.74	-4.54	-33.35	15.2	-18.15
3101	0	0	0	0	0	0	-26.46	5.93	0	0	11.93	-3.96	-20.53	7.97	-12.56
3201	0	0	0	0	0	0	-28.68	-14.32	0	0	30.01	-4.41	-43.01	25.6	-17.41
3301	0	0	0	0	0	0	-27.94	-12.4	0	0	27.16	-4.16	-40.34	22.99	-17.35
3401	0	0	0	0	0	0	-30.08	-7.6	0	0	25.72	-4.44	-37.68	21.28	-16.4
3501	0	0	0	0	0	0	-32.31	-3.91	0	0	22.67	-4.46	-36.23	18.22	-18.01
3601	0	0	0	0	0	0	-28.77	-5.83	0	0	24.03	-4.23	-34.6	19.8	-14.8
3701	0	0	0	0	0	0	-30.01	2.75	0	0	18.02	-4.62	-27.26	13.41	-13.86
3801	0	0	0	0	0	0	-32.31	-14.87	0	0	31.19	-4.87	-47.18	26.32	-20.87
3901	0	0	0	0	0	0	-33.98	-5.75	0	0	26.81	-4.87	-39.73	21.94	-17.79
4001	0	0	0	0	0	0	-30.62	-8.79	0	0	25.86	-4.61	-39.41	21.25	-18.17
4101	0	0	0	0	0	0	-26.14	-4.6	0	0	22.16	-4.04	-30.74	18.12	-12.62
4201	0	0	0	0	0	0	-28.59	-10.3	0	0	25.27	-4.25	-38.89	21.02	-17.88
4301	0	0	0	0	0	0	-27.51	-9.09	0	0	27.41	-4.06	-36.6	23.36	-13.24
4401	0	0	0	0	0	0	-28.61	-18.15	0	0	32.46	-4.57	-46.76	27.88	-18.88
4501	0	0	0	0	0	0	-26.38	-18.67	0	0	29.93	-4.28	-45.06	25.65	-19.4
4601	0	0	0	0	0	0	-30.54	-10.02	0	0	28.97	-4.72	-40.56	24.24	-16.32
4701	0	0	0	0	0	0	-31.22	-4.4	0	0	21.65	-4.4	-35.63	17.24	-18.38
4801	0	0	0	0	0	0	-31.35	-12.84	0	0	29.53	-4.42	-44.19	25.11	-19.08
4901	0	0	0	0	0	0	-31.13	1.06	0	0	19.85	-4.64	-30.08	15.21	-14.87
5001	0	0	0	0	0	0	-27.32	-10.57	0	0	27.59	-4.38	-37.88	23.22	-14.67
5101	0	0	0	0	0	0	-25.33	-14.08	0	0	28.66	-4.35	-39.41	24.31	-15.1
5201	0	0	0	0	0	0	-33.12	-2.65	0	0	23.04	-4.78	-35.77	18.26	-17.51
5301	0	0	0	0	0	0	-29.36	-5.53	0	0	22.94	-4.18	-34.89	18.76	-16.13
5401	0	0	0	0	0	0	-30.28	-9.17	0	0	27.64	-4.5	-39.45	23.14	-16.31
5501	0	0	0	0	0	0	-23.44	-3.58	0	0	21.27	-3.91	-27.02	17.36	-9.66
5601	0	0	0	0	0	0	-29.23	-10.88	0	0	29.61	-4.41	-40.11	25.2	-14.91
5701	0	0	0	0	0	0	-28.8	-10.69	0	0	28.59	-4.39	-39.49	24.19	-15.3
5801	0	0	0	0	0	0	-31.42	-16.16	0	0	32.49	-4.96	-47.58	27.53	-20.05
5901	0	0	0	0	0	0	-33.79	-10.55	0	0	27.04	-4.65	-44.33	22.39	-21.95
6001	0	0	0	0	0	0	-33.73	-16.36	0	0	29.85	-4.75	-50.1	25.1	-25
6101	0	0	0	0	0	0	-31.26	-8.37	0	0	27.17	-4.32	-39.63	22.84	-16.79
6201	0	0	0	0	0	0	-30.56	-5.25	0	0	23.8	-4.42	-35.81	19.38	-16.43
6301	0	0	0	0	0	0	-33.62	-10.44	0	0	28.29	-4.71	-44.06	23.58	-20.48
6401	0	0	0	0	0	0	-30.88	-6.7	0	0	25.45	-4.49	-37.59	20.96	-16.63
6501	0	0	0	0	0	0	-32.81	-7.35	0	0	25.78	-4.82	-40.16	20.96	-19.2
6601	0	0	0	0	0	0	-24.23	-15.1	0	0	32.5	-4.22	-39.33	28.27	-11.06
6701	0	0	0	0	0	0	-30.56	-6.99	0	0	25.97	-4.39	-37.56	21.58	-15.97
6801	0	0	0	0	0	0	-32.35	-6.4	0	0	25.55	-4.76	-38.75	20.79	-17.96
6901	0	0	0	0	0	0	-33.38	-10.95	0	0	29.29	-4.91	-44.33	24.38	-19.95
7001	0	0	0	0	0	0	-30.52	-7.75	0	0	25.65	-4.5	-38.27	21.15	-17.12
7101	0	0	0	0	0	0	-32.34	-11.53	0	0	29.79	-4.58	-43.88	25.21	-18.67
7201	0	0	0	0	0	0	-30.64	-9.67	0	0	28.67	-4.55	-40.31	24.12	-16.19
7301	0	0	0	0	0	0	-34.39	-8.75	0	0	29.38	-4.82	-43.14	24.56	-18.58
7401	0	0	0	0	0	0	-29.24	-9.13	0	0	26.73	-4.37	-38.37	22.36	-16.01
7501	0	0	0	0	0	0	-28.41	-4.53	0	0	22.71	-4.21	-32.95	18.5	-14.44
7601	0	0	0	0	0	0	-29.01	-11.93	0	0	28.89	-4.18	-40.93	24.71	-16.22
7701	0	0	0	0	0	0	-28.17	-9.96	0	0	25.94	-4.01	-38.13	21.93	-16.2
7801	0	0	0	0	0	0	-23.84	-28.82	0	0	39.1	-4.56	-52.66	34.54	-18.12
7901	0	0	0	0	0	0	-32.67	-22.37	0	0	38.5	-4.95	-55.04	33.55	-21.49
8001	0	0	0	0	0	0	-29.64	-19.9	0	0	34.91	-4.83	-49.54	30.08	-19.46
8101	0	0	0	0	0	0	-33.35	-24.35	0	0	40.04	-4.86	-57.71	35.18	-22.52
8201	0	0	0	0	0	0	-35.52	-20.69	0	0	36.98	-4.81	-56.21	32.17	-24.04
8301	0	0	0	0	0	0	-33.93	-19.31	0	0	35.28	-4.7	-53.24	30.58	-22.66
8401	0	0	0	0	0	0	-27.13	-0.98	0	0	19.36	-3.92	-28.1	15.45	-12.66
8501	0	0	0	0	0	0	-29.9	-10.82	0	0	29.94	-4.61	-40.71	25.33	-15.38
8601	0	0	0	0	0	0	-24.33	-9.44	0	0	25.3	-4	-33.77	21.29	-12.48
8701	0	0	0	0	0	0	-27.3	-10.08	0	0	25.4	-4.02	-37.38	21.39	-15.99
8801	0	0	0	0	0	0	-31.02	-10.81	0	0	28.46	-4.47	-41.82	23.99	-17.83
8901	0	0	0	0	0	0	-26.48	-7.92	0	0	23.32	-4.22	-34.4	19.11	-15.29
9001	0	0	0	0	0	0	-21.18	-7.51	0	0	22.11	-3.12	-28.69	18.98	-9.7
9101	0	0	0	0	0	0	-29.32	-8.39	0	0	27.65	-4.81	-37.7	22.84	-14.87
9201	0	0	0	0	0	0	-28.74	-6.32	0	0	23.04	-4.31	-35.06	18.73	-16.33
9301	0	0	0	0	0	0	-27.26	-9.62	0	0	27.05	-4.11	-36.88	22.94	-13.94
9401	0	0	0	0	0	0	-25.77	-9.15	0	0	27.42	-3.73	-34.92	23.69	-11.23
9501	0	0	0	0	0	0	-26.26	-4.9	0	0	22.69	-3.66	-31.16	19.03	-12.13
9601	0	0	0	0	0	0	-25.95	-2.4	0	0	17.6	-3.37	-28.35	14.23	-14.12
9701	0	0	0	0	0	0	-26.56	-9.15	0	0	25.89	-4.17	-35.71	21.72	-13.99
9801	0	0	0	0	0	0	-27.35	-6.55	0	0	20.41	-3.6	-33.9	16.82	-17.08
9901	0	0	0	0	0	0	-26.6	-6.09	0	0	22.44	-3.52	-32.68	18.92	-13.77
10001	0	0	0	0	0	0	-25.03	-9	0	0	25.58	-3.69	-34.03	21.89	-12.14
10101	0	0	0	0	0	0	-26.14	-12.65	0	0	23.12	-4.31	-38.8	18.81	-19.99
10201	0	0	0	0	0	0	-28.29	-16.32	0	0	26.67	-4.4	-44.61	22.27	-22.34
10301	0	0	0	0	0	0	-29.15	-9.97	0	0	26.35	-4.4	-39.12	21.95	-17.17
10401	0	0	0	0	0	0	-24.48	-11.02	0	0	24.14	-4.15	-35.49	19.99	-15.5
10501	0	0	0	0	0	0	-25.45	-19.07	0	0	28.44	-4	-44.52	24.44	-20.07
10601	0	0	0	0	0	0	-25.15	3.03	0	0	13.97	-3.72	-22.11	10.25	-11.87
10701	0	0	0	0	0	0	-25.09	-8.31	0	0	23.79	-3.65	-33.4	20.13	-13.27
10801	0	0	0	0	0	0	-25.97	-8.26	0	0	25.74	-3.84	-34.23	21.9	-12.33
10901	0	0	0	0	0	0	-29.08	-14.55	0	0	32.15	-4.16	-43.63	27.99	-15.65
11001	0	0	0	0	0	0	-29.41	-13.51	0	0	31.49	-4.14	-42.92	27.35	-15.57
11101	0	0	0	0	0	0	-30.42	-2.12	0	0	19.7	-4.57	-32.54	15.13	-17.41
11201	0	0	0	0	0	0	-27.93	-17.5	0	0	32.17	-4.18	-45.42	27.99	-17.43
11301	0	0	0	0	0	0	-24.56	-3.49	0	0	20.01	-3.48	-28.06	16.53	-11.53
11401	0	0	0	0	0	0	-23.96	-12.6	0	0	25.49	-3.84	-36.55	21.66	-14.89
11501	0	0	0	0	0	0	-23.7	-7.59	0	0	23.75	-3.6	-31.29	20.14	-11.15
11601	0	0	0	0	0	0	-27.41	-11.06	0	0	26.64	-4.08	-38.47	22.55	-15.91
11701	0	0	0	0	0	0	-26.28	-15.47	0	0	26.9	-4.04	-41.75	22.87	-18.88
11801	0	0	0	0	0	0	-26.89	-3.32	0	0	20.5	-4.32	-30.21	16.18	-14.03
11901	0	0	0	0	0	0	-28.42	-5.67	0	0	21.41	-4.3	-34.09	17.11	-16.98
12001	0	0	0	0	0	0	-21.94	-17.05	0	0	24.49	-3.85	-38.99	20.63	-18.36
12101	0	0	0	0	0	0	-30.86	-11.04	0	0	28.22	-4.51	-41.9	23.71	-18.18
12201	0	0	0	0	0	0	-25.6	-15.17	0	0	29.31	-4.59	-40.77	24.72	-16.05
12301	0	0	0	0	0	0	-28.85	-7.4	0	0	24.32	-4.44	-36.24	19.89	-16.36
12401	0	0	0	0	0	0	-25.22	-18.41	0	0	28.15	-4	-43.63	24.16	-19.47
12501	0	0	0	0	0	0	-27.91	-12.75	0	0	27.02	-4.2	-40.66	22.82	-17.84
12601	0	0	0	0	0	0	-25.42	-18.24	0	0	26.72	-4.02	-43.66	22.7	-20.95
12701	0	0	0	0	0	0	-21.97	-18.2	0	0	26.42	-3.62	-40.17	22.8	-17.37
12801	0	0	0	0	0	0	-22.81	-21.26	0	0	29.32	-3.91	-44.07	25.41	-18.67
12901	0	0	0	0	0	0	-27.4	-5.22	0	0	22.58	-4.26	-32.61	18.32	-14.29
13001	0	0	0	0	0	0	-32.92	-2.44	0	0	21.01	-4.51	-35.36	16.49	-18.87
13101	0	0	0	0	0	0	-33.95	0.07	0	0	18.15	-4.63	-33.88	13.51	-20.36
13201	0	0	0	0	0	0	-25.13	0.61	0	0	16.31	-4.06	-24.53	12.26	-12.27
13301	0	0	0	0	0	0	-29.12	-1	0	0	19.98	-4.42	-30.12	15.55	-14.57
13401	0	0	0	0	0	0	-31.36	-5.79	0	0	24.34	-4.47	-37.15	19.86	-17.28
13501	0	0	0	0	0	0	-32.41	-5.98	0	0	24.43	-4.61	-38.4	19.81	-18.58
13601	0	0	0	0	0	0	-27.66	-7.97	0	0	23.48	-4.24	-35.63	19.24	-16.39
13701	0	0	0	0	0	0	-23.28	-14.59	0	0	26.2	-4.09	-37.87	22.11	-15.75
13801	0	0	0	0	0	0	-30.01	-2.93	0	0	23.07	-4.11	-32.94	18.95	-13.99
13901	0	0	0	0	0	0	-28.19	4.39	0	0	14.7	-3.96	-23.81	10.73	-13.07
14001	0	0	0	0	0	0	-28.17	0.02	0	0	17.81	-4.03	-28.15	13.78	-14.37
14101	0	0	0	0	0	0	-24.7	1.38	0	0	15.27	-3.64	-23.33	11.63	-11.7
14201	0	0	0	0	0	0	-24.69	-6.27	0	0	24.79	-3.61	-30.96	21.18	-9.78
14301	0	0	0	0	0	0	-22.89	-8.6	0	0	23.92	-3.55	-31.49	20.37	-11.12
14401	0	0	0	0	0	0	-23.8	-9.23	0	0	26.83	-3.82	-33.04	23.01	-10.03
14501	0	0	0	0	0	0	-24.88	-0.3	0	0	16.6	-3.54	-25.18	13.06	-12.13
14601	0	0	0	0	0	0	-23.76	-7.57	0	0	22.66	-3.4	-31.32	19.26	-12.06
14701	0	0	0	0	0	0	-23.02	-0.8	0	0	16.74	-3.76	-23.82	12.98	-10.84
14801	0	0	0	0	0	0	-28.09	-11.8	0	0	29.23	-4.02	-39.89	25.2	-14.69
14901	0	0	0	0	0	0	-26.83	-14.71	0	0	31.62	-4.23	-41.54	27.4	-14.14
15001	0	0	0	0	0	0	-27.33	-0.09	0	0	18.3	-4.37	-27.43	13.94	-13.49
15101	0	0	0	0	0	0	-21.76	-0.67	0	0	15.59	-3.18	-22.42	12.41	-10.01
15201	0	0	0	0	0	0	-22.86	-7.81	0	0	23.29	-3.22	-30.67	20.07	-10.61
15301	0	0	0	0	0	0	-22.85	-0.14	0	0	15.72	-3.48	-22.99	12.24	-10.75
15401	0	0	0	0	0	0	-27.49	-6.66	0	0	24.98	-3.94	-34.15	21.03	-13.12
15501	0	0	0	0	0	0	-26.87	-5.96	0	0	23.57	-3.83	-32.82	19.74	-13.09
15601	0	0	0	0	0	0	-24.54	-7.12	0	0	22.91	-3.52	-31.66	19.39	-12.27
15701	0	0	0	0	0	0	-25.5	-4.47	0	0	20.31	-3.69	-29.97	16.62	-13.35
15801	0	0	0	0	0	0	-25.69	1.37	0	0	15.63	-3.76	-24.33	11.86	-12.46
15901	0	0	0	0	0	0	-26.88	-1.22	0	0	18.6	-3.85	-28.1	14.75	-13.34
16001	0	0	0	0	0	0	-29.92	-0.39	0	0	17.89	-4.22	-30.31	13.67	-16.64
16101	0	0	0	0	0	0	-29.38	-1.28	0	0	19.11	-4.37	-30.66	14.73	-15.93
16201	0	0	0	0	0	0	-25.63	2.88	0	0	14.49	-4.15	-22.75	10.34	-12.42
16301	0	0	0	0	0	0	-27.86	0.29	0	0	17.67	-4.03	-27.57	13.63	-13.93
16401	0	0	0	0	0	0	-24.97	-1.47	0	0	17.46	-3.54	-26.44	13.93	-12.51
16501	0	0	0	0	0	0	-26.29	-1.7	0	0	18.44	-3.94	-27.99	14.5	-13.48
16601	0	0	0	0	0	0	-25.87	-6.63	0	0	22.87	-3.86	-32.51	19.01	-13.5
16701	0	0	0	0	0	0	-25.19	-3.94	0	0	21.03	-3.89	-29.13	17.14	-11.99
16801	0	0	0	0	0	0	-26.55	-0.97	0	0	17.78	-3.95	-27.52	13.83	-13.69
16901	0	0	0	0	0	0	-23.45	-8.29	0	0	24.17	-3.48	-31.74	20.7	-11.04
17001	0	0	0	0	0	0	-23.2	-6.56	0	0	22.3	-3.35	-29.75	18.95	-10.8
17101	0	0	0	0	0	0	-27.14	-0.75	0	0	19.21	-4.3	-27.89	14.91	-12.97
17201	0	0	0	0	0	0	-25.05	-10.09	0	0	25.95	-3.82	-35.14	22.12	-13.01
17301	0	0	0	0	0	0	-24.57	-11.88	0	0	23.99	-3.72	-36.45	20.27	-16.18
17401	0	0	0	0	0	0	-24.48	-0.28	0	0	16.52	-3.64	-24.75	12.88	-11.87
17501	0	0	0	0	0	0	-23.27	-10.08	0	0	25.42	-3.6	-33.35	21.83	-11.52
17601	0	0	0	0	0	0	-27.07	-11.22	0	0	24.63	-3.89	-38.29	20.74	-17.55
17701	0	0	0	0	0	0	-24.83	-2.22	0	0	18.91	-3.99	-27.04	14.93	-12.12
17801	0	0	0	0	0	0	-27.59	-3.56	0	0	19.45	-3.88	-31.15	15.58	-15.57
17901	0	0	0	0	0	0	-26.67	-13	0	0	24.97	-3.89	-39.66	21.08	-18.58
18001	0	0	0	0	0	0	-30.58	-7.1	0	0	23.3	-4.44	-37.69	18.86	-18.82
18101	0	0	0	0	0	0	-28.41	-8.56	0	0	26.65	-3.98	-36.97	22.67	-14.3
18201	0	0	0	0	0	0	-25.75	-9.52	0	0	27.37	-4.19	-35.27	23.19	-12.09
18301	0	0	0	0	0	0	-24.23	-4.86	0	0	21.25	-3.33	-29.09	17.92	-11.17
18401	0	0	0	0	0	0	-25.39	-10.47	0	0	23.92	-3.61	-35.86	20.32	-15.55
18501	0	0	0	0	0	0	-24.33	-9.62	0	0	27.12	-3.8	-33.95	23.31	-10.64
18601	0	0	0	0	0	0	-25.49	1.42	0	0	15.28	-3.77	-24.07	11.5	-12.57
18701	0	0	0	0	0	0	-29.37	-8.69	0	0	26.07	-4.09	-38.06	21.98	-16.08
18801	0	0	0	0	0	0	-27.23	-13.29	0	0	30.33	-4.18	-40.52	26.15	-14.37
18901	0	0	0	0	0	0	-24.23	5.06	0	0	10.77	-3.7	-19.17	7.08	-12.09
19001	0	0	0	0	0	0	-23.58	-7.66	0	0	24.17	-3.41	-31.24	20.76	-10.48
19101	0	0	0	0	0	0	-23.2	-1.71	0	0	18.05	-3.63	-24.91	14.42	-10.48
19201	0	0	0	0	0	0	-28.69	-5.55	0	0	23.08	-4.14	-34.23	18.94	-15.29
19301	0	0	0	0	0	0	-27.54	-9.57	0	0	27.26	-4.06	-37.11	23.2	-13.91
19401	0	0	0	0	0	0	-26.62	-0.91	0	0	17.9	-3.94	-27.53	13.96	-13.57
19501	0	0	0	0	0	0	-24.64	-5.63	0	0	21.48	-3.42	-30.27	18.06	-12.21
19601	0	0	0	0	0	0	-26.73	-7.77	0	0	24.81	-3.78	-34.5	21.04	-13.47
19701	0	0	0	0	0	0	-26.19	-0.01	0	0	17.61	-4.04	-26.2	13.57	-12.63
19801	0	0	0	0	0	0	-27.97	-7.71	0	0	24.9	-4.03	-35.68	20.87	-14.8
19901	0	0	0	0	0	0	-28.89	-6.71	0	0	24.19	-4.16	-35.6	20.03	-15.57

## Sheet: MMGBSA-Bilobetin
GENERALIZED BORN:
Complex Energy Terms
Frame #	BOND	ANGLE	DIHED	UB	IMP	CMAP	VDWAALS	EEL	1-4 VDW	1-4 EEL	EGB	ESURF	GGAS	GSOLV	TOTAL
1	666.27	1531.85	2079.78	176.52	101.73	-69.12	-1264.91	-11861.4	600.38	8943.2	-2251.7	91.53	904.3	-2160.17	-1255.87
101	676.97	1521.11	2022.94	180.66	105.56	-93.95	-1235.7	-11761.3	596.8	8930.64	-2340.09	97.67	943.69	-2242.42	-1298.73
201	659.34	1567.19	2025.38	192.49	98.48	-88.56	-1233.85	-11590.9	583.52	8786.23	-2359.05	97.2	999.33	-2261.86	-1262.52
301	688.71	1534.45	2050.45	177.21	117	-119.49	-1261.65	-11754.1	558.97	8955.51	-2350.84	99.79	947.07	-2251.04	-1303.97
401	657.47	1575.64	2020.48	177.43	106.24	-99.73	-1272.42	-11751.1	576.73	8973.97	-2381.62	95.86	964.65	-2285.76	-1321.11
501	636.4	1545.13	2038.63	174.78	108.15	-94.92	-1264.32	-11707.8	575.91	8901.76	-2357.56	96.09	913.75	-2261.46	-1347.72
601	682.15	1564.64	2031.8	181.76	96.04	-86.24	-1246.01	-11630.3	581.46	8913.44	-2438.58	97.46	1088.79	-2341.12	-1252.33
701	670.89	1547.4	2037.88	186.57	103.63	-102.06	-1265.47	-11607	578.97	8910.24	-2411.42	97.27	1061.08	-2314.15	-1253.07
801	697.74	1523.71	2005.35	185.77	100.11	-82	-1224.38	-11658.3	567.67	8898.72	-2402.65	98.68	1014.36	-2303.97	-1289.61
901	654.03	1546.33	2020.1	178.2	106.29	-100.09	-1217.6	-11592.1	586.1	8908.81	-2474.36	97.81	1090.11	-2376.55	-1286.45
1001	653.55	1574.58	2048.6	181.23	109.22	-92.03	-1228.39	-11612.7	599.27	8807.19	-2397.02	97.24	1040.49	-2299.78	-1259.29
1101	653.71	1549.43	2010.13	173.36	107.23	-89	-1212.88	-11668.7	577.1	8901.31	-2424.96	97.19	1001.67	-2327.77	-1326.09
1201	669.12	1564.2	2011.13	186.71	106.17	-88.2	-1219.67	-11768.7	603.88	8929	-2381.73	98.08	993.61	-2283.65	-1290.04
1301	643.88	1535.07	2025.39	175.92	100.6	-105.88	-1231.81	-11660.3	598.82	8910.49	-2396.33	99.22	992.22	-2297.11	-1304.9
1401	630.93	1552.43	2026.13	168.05	108.79	-111.53	-1238.61	-11570.8	595.36	8881.06	-2447.99	97.46	1041.77	-2350.52	-1308.75
1501	651.45	1555.84	2034.63	188.68	103.29	-94.77	-1226.31	-11604	570.18	8885.33	-2429.77	99.3	1064.32	-2330.47	-1266.14
1601	668.59	1588.22	2022.58	181.31	102.73	-84.54	-1221.4	-11623	590.33	8870.42	-2411.17	98.02	1095.23	-2313.15	-1217.92
1701	663.07	1612.24	2011.43	180.46	102.2	-95.24	-1216.23	-11573.6	588.94	8766.13	-2389.96	99.1	1039.35	-2290.86	-1251.51
1801	683.2	1526.06	2029.46	188.03	111.54	-108.26	-1201.2	-11605.6	595.25	8866.65	-2449.48	101.23	1085.16	-2348.25	-1263.09
1901	673.36	1549.8	2020.4	182.34	95.42	-81.8	-1213.24	-11509	576.62	8810.62	-2479.33	101.99	1104.53	-2377.34	-1272.81
2001	669.2	1595.87	2024.53	180.85	100.88	-115.94	-1210.11	-11612.3	581.67	8857.91	-2403.42	100.53	1072.57	-2302.89	-1230.32
2101	662.85	1533.63	1995.23	175.36	101.88	-93.3	-1232.98	-11622.4	574.34	8839.44	-2369.1	98.91	934.08	-2270.19	-1336.11
2201	657.02	1612.93	2024.14	183.81	103.9	-127.45	-1234.02	-11683.6	587.16	8870.74	-2342.84	97.84	994.65	-2245	-1250.35
2301	643.64	1634.61	2016.07	170.81	109.11	-94.35	-1223.34	-11780.3	584.3	8848.88	-2250.22	99.09	909.4	-2151.13	-1241.73
2401	627.67	1591.68	2038.47	191.56	104.9	-104.21	-1223.38	-11776.1	606.66	8865.44	-2286.21	97.91	922.72	-2188.3	-1265.59
2501	688.31	1523.2	2026.69	175.09	104.8	-102.27	-1229.68	-11728.4	556.23	8902.43	-2364.1	99.12	916.43	-2264.98	-1348.55
2601	668.16	1546.77	2044.83	175.46	101.47	-108.64	-1202.71	-11722	600.88	8859.93	-2333.51	98.63	964.11	-2234.89	-1270.77
2701	647.69	1550.86	2037.08	179.65	110.63	-91.49	-1197.52	-11588	593.69	8735.33	-2376.07	100.46	977.94	-2275.61	-1297.67
2801	670.13	1527.02	2021.15	178.3	102.21	-118.7	-1221.42	-11638.3	590.97	8796.89	-2311.59	95.83	908.28	-2215.76	-1307.48
2901	638.53	1578.46	2015.88	176.73	115.66	-99.62	-1255.65	-11626.9	574.36	8793.83	-2345.67	96.61	911.31	-2249.06	-1337.75
3001	661.25	1566.91	2015.17	188.48	105.9	-101.44	-1245.74	-11499.5	597.55	8766.53	-2452.77	96.21	1055.1	-2356.55	-1301.45
3101	677.73	1553.77	2019.18	183.62	102.52	-103.34	-1260.1	-11581	590.1	8874.24	-2456.89	95.4	1056.72	-2361.49	-1304.78
3201	675.97	1564.87	2024.57	183.16	94.64	-83.3	-1218	-11674.7	587.92	8833.06	-2348.74	98.32	988.18	-2250.42	-1262.23
3301	648.9	1567.61	2028.79	178.39	105.65	-96.15	-1234.82	-11518.2	590.63	8833.55	-2463.8	99.55	1104.36	-2364.25	-1259.89
3401	663.67	1537.8	2060.69	188.54	100.63	-103.54	-1250.3	-11754.4	605.51	8835.92	-2287.63	98.76	884.52	-2188.87	-1304.35
3501	696.92	1550.4	2033.36	179.05	108.44	-96.92	-1250.22	-11746.8	585.98	8913.06	-2342.49	97.6	973.3	-2244.89	-1271.6
3601	661.58	1588.85	2027.34	172.16	103.25	-107.18	-1233.37	-11809.1	592.13	8893.44	-2292.64	96.38	889.12	-2196.26	-1307.14
3701	667.66	1577.36	2018.32	179.17	110.56	-104.76	-1214.13	-11758.9	582.36	8955.85	-2347.05	96.3	1013.48	-2250.75	-1237.27
3801	670.04	1570.58	2030.04	176.01	116.18	-109.76	-1204.71	-11716.5	579.08	8891.48	-2385.94	99.95	1002.49	-2285.99	-1283.5
3901	647.47	1593.35	2032.52	180.49	103.63	-125.96	-1252.54	-11691.5	586.03	8894.74	-2358.05	99.48	968.26	-2258.57	-1290.32
4001	620.11	1542.58	2031.36	177.36	96.9	-117.79	-1201.62	-11665.2	602.96	8847.64	-2371.27	99.18	934.26	-2272.09	-1337.83
4101	650.98	1564.63	1993.08	184.51	114.65	-97.11	-1195.57	-11706.4	604.32	8912.97	-2372.88	100.42	1026.04	-2272.46	-1246.42
4201	660.25	1590.54	2025.53	172.39	111.34	-95.64	-1212.59	-11662.4	589.62	8870.23	-2369.48	99.12	1049.25	-2270.36	-1221.11
4301	665.86	1592.56	2015.89	184.28	109.62	-101.71	-1226.91	-11701	585.91	8792.13	-2290.44	96.19	916.64	-2194.25	-1277.62
4401	637.63	1563.2	2034.94	177.86	96.9	-106.53	-1206.5	-11652.6	588.78	8810.88	-2346.27	100.4	944.54	-2245.86	-1301.32
4501	672.44	1607.47	2033.77	178.98	104.76	-113.12	-1244.2	-11619.7	573.16	8777.29	-2313.16	96.51	970.88	-2216.65	-1245.77
4601	665.56	1562.22	2028.63	172.7	97.29	-113.82	-1207.41	-11704.7	588.06	8850.26	-2318.11	99.24	938.77	-2218.86	-1280.1
4701	630.34	1530.52	2015.82	174.55	95.48	-101.44	-1205.14	-11626.4	594.7	8765	-2299.46	99.29	873.44	-2200.17	-1326.73
4801	670.66	1592.31	2007.69	191.11	106.61	-98.92	-1206.81	-11515	601.71	8798.55	-2427.54	102.59	1147.91	-2324.95	-1177.04
4901	693.2	1613.78	2018.93	189.94	105.93	-105.13	-1252.19	-11518.3	573.75	8776.06	-2468.5	100.56	1095.95	-2367.94	-1271.99
5001	669.18	1540.28	2013.59	183.38	110.99	-115.79	-1201.63	-11852.6	584.14	8975.17	-2268.11	101.27	906.71	-2166.84	-1260.13
5101	603.05	1593.08	2041.27	179.07	102.23	-122.5	-1243.04	-11755.9	589.3	8916.99	-2317.94	99.21	903.54	-2218.73	-1315.19
5201	642.34	1545.89	2034.04	178.63	104.43	-97.24	-1192.22	-11780.7	583.28	8887.4	-2307.46	100.52	905.86	-2206.93	-1301.07
5301	667.6	1569.21	2027.25	178.52	100.5	-122.92	-1203.85	-11821.8	581.29	8845.84	-2193.07	101.26	821.63	-2091.81	-1270.18
5401	690.31	1573.78	2052.05	177.13	98.06	-106.32	-1203.76	-11726.1	579.12	8806.73	-2281.09	99.85	940.95	-2181.23	-1240.28
5501	642.09	1558.67	2038.61	171.81	103.83	-112.12	-1216.53	-11782.5	582.06	8917.96	-2308.98	101.25	903.95	-2207.72	-1303.77
5601	671.96	1532.26	2030.02	178.62	96.45	-105.4	-1199.2	-11646.6	595.54	8783.49	-2303.68	100.16	937.11	-2203.51	-1266.4
5701	660.89	1566.3	2017.1	171.69	97.45	-123.31	-1188.51	-11564.5	603.52	8754.95	-2395.51	101.61	995.58	-2293.9	-1298.32
5801	635.92	1551.26	2025.86	175.85	105.82	-119.23	-1209.2	-11721	602.22	8877.72	-2339.04	99.66	925.19	-2239.37	-1314.19
5901	667.88	1498.93	2001.06	180.67	90.06	-86.26	-1226.04	-11737.1	604.91	8912.74	-2326.68	100.08	906.79	-2226.6	-1319.81
6001	672.45	1598.07	2034.66	180.47	112.4	-104.71	-1211.05	-11763	573.49	8815.22	-2270.2	102.07	907.94	-2168.12	-1260.18
6101	674	1503.24	1988.19	174.1	112.7	-95.15	-1218.33	-11708.6	601.99	8896.66	-2342.23	100.94	928.82	-2241.28	-1312.46
6201	655.08	1554.59	2018.56	175	106.12	-92.75	-1206.82	-11731.3	606.12	8893.32	-2300.97	101.22	977.89	-2199.75	-1221.86
6301	658.1	1576.07	2041.72	181.03	109.62	-105.34	-1198.96	-11689.7	585.29	8824.36	-2323.54	101.54	982.22	-2222	-1239.78
6401	671.19	1525.14	2011.09	177.9	90.72	-97.59	-1181.32	-11716.6	599.61	8906.43	-2358.59	100.98	986.56	-2257.61	-1271.05
6501	606.27	1563.41	2064	171.06	103.36	-114.18	-1209.17	-11707.5	601.57	8863.21	-2343.87	102.31	942.06	-2241.56	-1299.49
6601	661.36	1551.53	2021.22	177	103.17	-117.24	-1182.96	-11784.2	580.65	8880.9	-2307.13	103.31	891.47	-2203.82	-1312.36
6701	650.17	1609.84	1999.25	187	101.22	-109.86	-1217.25	-11657.2	598.21	8805.04	-2346.36	100.99	966.44	-2245.36	-1278.93
6801	667.42	1609.33	2032.14	182.78	102.46	-127.35	-1222.53	-11725.4	559	8817.8	-2321.91	99.74	895.6	-2222.17	-1326.57
6901	672.64	1547.91	1992.62	178.34	87.92	-107.21	-1195.43	-11801.7	586.46	8945.89	-2325.84	100.05	907.42	-2225.79	-1318.37
7001	670.58	1559.34	2014.81	193.26	102.05	-110.02	-1207.56	-11831.3	602.82	9007.76	-2329.03	101.21	1001.76	-2227.82	-1226.06
7101	653.99	1610.67	2022.13	182.38	94.14	-109.97	-1219.63	-11631.9	548.5	8780.76	-2362.86	100.15	931.14	-2262.71	-1331.58
7201	659.36	1540.38	2031.02	175.84	107.72	-96.97	-1220.84	-11717.8	576.65	8885.75	-2344.75	98.57	941.15	-2246.17	-1305.02
7301	657.26	1578.32	1974.99	182.92	109.6	-94.59	-1189.13	-11793.8	582.34	8924.26	-2315.91	102.96	932.15	-2212.95	-1280.81
7401	665.39	1571.46	2001.88	179.7	108.41	-98.6	-1204.25	-11836	591.65	8862.42	-2225.27	99.93	842.03	-2125.34	-1283.31
7501	666.86	1525.95	2012.05	170.92	113.83	-104.81	-1216.81	-11724.1	588.64	8861.67	-2333.97	101.11	894.22	-2232.86	-1338.65
7601	655.13	1561.77	2048.58	174.96	112.63	-118.53	-1229.17	-11681	586.95	8832.84	-2322.7	99.45	944.17	-2223.25	-1279.08
7701	669.93	1531.9	2049.79	181.39	112.84	-108.87	-1202.57	-11553.7	595.05	8774.92	-2422.54	100.48	1050.66	-2322.05	-1271.39
7801	666.66	1557.11	2043.41	175.42	124.92	-97.51	-1218.57	-11812.9	591.3	8901.7	-2277.57	99.26	931.51	-2178.31	-1246.79
7901	667.32	1532.11	2012.9	181.58	99.51	-106.71	-1218.58	-11635	577.85	8885	-2406.98	100.73	995.99	-2306.25	-1310.25
8001	676.55	1517.3	2029.91	185.43	113.33	-84.68	-1221.64	-11663	578.69	8868.07	-2366.39	98.66	1000	-2267.73	-1267.74
8101	629.56	1551.34	2036.42	172.21	104.46	-86.32	-1230.1	-11658.8	600.04	8883.39	-2391.51	100.42	1002.17	-2291.08	-1288.92
8201	679.33	1557.09	2026.35	178.11	105.34	-112.79	-1215.3	-11641.6	571.54	8788.03	-2317.88	99	936.06	-2218.88	-1282.82
8301	677.26	1570.15	2010.37	187.55	114.42	-100.06	-1181.68	-11762.1	586.19	8900.35	-2335.97	100.5	1002.42	-2235.47	-1233.04
8401	655.01	1543.85	2025.06	181.44	105.93	-106.77	-1163.75	-11703.2	612.76	8837.71	-2333.41	102.04	988.04	-2231.37	-1243.33
8501	623.52	1539.8	2018.91	172.01	116.5	-103.16	-1189.7	-11772.4	596.37	8847.76	-2236.61	99.52	849.65	-2137.08	-1287.43
8601	644.93	1592.47	1996.05	187.33	107.19	-98.3	-1228.74	-11706.8	575.39	8841.38	-2286.3	101.36	910.86	-2184.95	-1274.09
8701	660.81	1562.32	2016.78	173.22	88.71	-104.5	-1215.71	-11633.5	567.03	8896.93	-2412.45	102.72	1012.15	-2309.73	-1297.59
8801	709.43	1557.52	2023.86	184.54	107.75	-99.39	-1235.38	-11640.6	597.26	8759.82	-2301.12	99.61	964.82	-2201.51	-1236.69
8901	660.28	1609.17	2002.17	180.05	103.2	-107.15	-1236.96	-11585	592.18	8784.76	-2364.1	99.11	1002.66	-2264.99	-1262.33
9001	638.88	1564.45	2014.01	179.86	95.37	-80.36	-1198.81	-11822.9	595.75	8896.26	-2278.31	100.45	882.49	-2177.86	-1295.37
9101	661.31	1578.55	1998.12	173.45	110.83	-85.67	-1221.61	-11815.5	574.82	8914.26	-2275.38	100.83	888.61	-2174.55	-1285.95
9201	646.16	1545.6	2036.27	175.74	113.28	-101.84	-1227.88	-11576.4	585.12	8817.37	-2410.82	101.7	1013.38	-2309.12	-1295.74
9301	665.81	1543.38	2013.4	182.47	109.34	-88.18	-1206.77	-11728.6	590.71	8890.37	-2332.04	101.32	971.9	-2230.72	-1258.82
9401	694.77	1551.25	1989.5	183.65	98.99	-93.45	-1200.99	-11672.4	598.64	8828.44	-2357.6	100.77	978.42	-2256.84	-1278.42
9501	659.49	1578.51	2016.35	180.2	100.88	-101.65	-1188.73	-11755	617.08	8826.41	-2285.13	100.14	933.53	-2184.99	-1251.47
9601	672.95	1549.84	2039.24	180.52	103.88	-100.46	-1226.04	-11714	582.04	8832.08	-2292.74	100.14	920.03	-2192.6	-1272.57
9701	647.51	1563.79	1992.92	181.59	96.73	-87.26	-1195.83	-11786.4	583.62	8845	-2245.62	100.12	841.67	-2145.5	-1303.83
9801	631.6	1587.96	2022.57	185.3	114.9	-101.59	-1253.77	-11777.2	573.68	8959.53	-2299.17	95.43	942.97	-2203.74	-1260.77
9901	654.21	1605.04	1992.22	188.71	103.64	-88.42	-1213.93	-11718.4	574.64	8847.16	-2331.46	100.48	944.9	-2230.97	-1286.07
10001	663.04	1562.54	2043.92	185.38	104.31	-99.75	-1221.85	-11787.6	578.73	8864.22	-2300.2	100.92	892.92	-2199.28	-1306.36
10101	641.58	1577.95	2013.17	191.14	100.76	-86.77	-1220.07	-11883.5	576.84	9005.3	-2298.34	101.97	916.38	-2196.37	-1279.98
10201	637.21	1539.23	2025.87	173.22	105.73	-90.4	-1203.14	-11936.2	582.29	8951.99	-2210.13	100.16	785.8	-2109.98	-1324.18
10301	627.73	1602.02	2040.33	177.74	102.27	-108.68	-1252.99	-11868.4	569.6	8960.66	-2247.28	100.76	850.26	-2146.52	-1296.27
10401	662.84	1600.76	2038.11	190.42	110.08	-93.03	-1213	-11915.8	583.19	8873.29	-2156.23	99.12	836.83	-2057.11	-1220.28
10501	684.15	1509.83	2053	175.21	113.04	-92.85	-1208.41	-11833.5	603.73	8913.85	-2274.84	99.3	918.07	-2175.54	-1257.47
10601	664.34	1580.49	2033.33	181.45	108.47	-92.57	-1244.12	-11915.2	601.64	8880.57	-2187.59	96.63	798.38	-2090.96	-1292.58
10701	637.77	1570.77	2047.16	181.91	100.01	-102.18	-1208.3	-11799.2	594.31	8795.59	-2225.76	98.46	817.79	-2127.3	-1309.51
10801	641.14	1580.7	2014.47	185.56	100.13	-104.53	-1209.67	-11738.8	606.85	8821.27	-2289.72	100.85	897.15	-2188.86	-1291.72
10901	673.56	1592.6	2046.04	188.02	97.05	-79.67	-1215.1	-11929.2	570.39	8870.12	-2168.84	97.66	813.78	-2071.18	-1257.4
11001	672.71	1520.24	2039.45	175.97	106.51	-103.21	-1248.19	-11806.5	587.17	8900.45	-2248.11	97.9	844.64	-2150.21	-1305.57
11101	684.02	1545.21	2015.73	186.14	102.56	-126.24	-1199.01	-11886.6	599.73	8929.69	-2245.87	101.07	851.17	-2144.81	-1293.64
11201	629.65	1593.92	2033.73	182.92	112.21	-107.07	-1225.45	-11855.9	583.12	8969.2	-2309.79	100.38	916.33	-2209.41	-1293.08
11301	693.25	1550.24	2050.55	169.92	107.28	-93.4	-1253.32	-11896.1	582.82	8843.32	-2187.22	98.11	754.59	-2089.12	-1334.53
11401	661.8	1563.75	2041.63	178.55	116.51	-85.54	-1228.24	-11824.5	592.44	8908	-2278.17	97.85	924.33	-2180.32	-1255.99
11501	712.46	1543.88	2036.59	177.68	115.7	-100.25	-1231.59	-11810.2	599.04	8934.39	-2271.92	98.7	977.72	-2173.22	-1195.49
11601	663.59	1544.5	2026.54	171.08	95.43	-118.48	-1224.87	-11832.6	604.3	8924.53	-2252.3	97.71	854.04	-2154.59	-1300.55
11701	671.57	1596.16	2008.61	193.81	99.8	-101.96	-1260.19	-11685.6	578.15	8814.33	-2317.8	99.04	914.65	-2218.76	-1304.11
11801	684.73	1536.9	2012	174.21	98.2	-109.64	-1213.77	-11753.2	595.78	8869.99	-2314.64	100.62	895.22	-2214.02	-1318.79
11901	697.65	1591.01	2043.83	177.6	105.3	-112.55	-1232.95	-11768.9	552.34	8837.66	-2288.14	99.87	891.01	-2188.27	-1297.26
12001	661.45	1603.27	2026.06	172.88	104.15	-97.21	-1214.25	-11812.1	581.41	8810.15	-2237.24	99.25	835.79	-2137.99	-1302.2
12101	660.5	1549.8	2041.73	177.7	109.78	-121.5	-1242.94	-11882.4	591.47	8903.05	-2198.04	99.98	787.23	-2098.05	-1310.83
12201	665.65	1506.67	2035.26	178.27	98.62	-98.18	-1210.18	-11969.2	588.04	8944.79	-2164.82	97.91	739.71	-2066.91	-1327.2
12301	685.59	1558.65	2024.67	176.21	99.36	-111.31	-1244.05	-11775.1	593.94	8867.78	-2257.06	98.97	875.73	-2158.09	-1282.37
12401	712.56	1572.89	2048.96	172.31	117.31	-127.4	-1215.09	-11735.9	570.94	8865.67	-2312.39	100.52	982.27	-2211.87	-1229.6
12501	693.89	1588.54	2037.88	181.62	102.73	-97.91	-1224.4	-11758.6	592.19	8814.52	-2279.66	99.04	930.41	-2180.62	-1250.21
12601	658.39	1573.12	2023.03	180.94	91.48	-105.45	-1229.81	-11813.9	601.49	8895.5	-2261.13	101.38	874.82	-2159.75	-1284.94
12701	681.5	1554.39	2024.75	173.06	112.88	-96.15	-1202.35	-11826.2	578.07	8885.42	-2225.46	100.88	885.34	-2124.58	-1239.24
12801	673.67	1560.94	2062.03	176.38	100.52	-89.61	-1226.89	-11775.6	596.56	8878.87	-2247.8	98.9	956.85	-2148.89	-1192.04
12901	676.1	1521.8	2059.8	173.61	99.21	-130.1	-1242.71	-11665.5	603.39	8854.45	-2347.73	101.02	950.1	-2246.72	-1296.62
13001	693.34	1629.06	2041.01	179.97	119.7	-91.58	-1227.17	-11689.1	579.88	8794.4	-2329.16	101.31	1029.47	-2227.85	-1198.38
13101	680.06	1540.11	2006.55	171.63	107.98	-135.2	-1215.16	-11838.4	606.23	8925.39	-2268.31	101.34	849.18	-2166.97	-1317.79
13201	675.97	1572.04	2016.29	181.58	103.83	-99.45	-1209	-11815.3	588.57	8831.5	-2238.71	100.07	846.01	-2138.63	-1292.62
13301	687.5	1549.58	2006	174.16	113.64	-100.24	-1232.26	-11770.7	603.93	8812.33	-2238.17	98.59	843.94	-2139.58	-1295.64
13401	660.89	1563.34	2023.59	179.77	103.35	-101.98	-1212.37	-11685.1	593.35	8711.12	-2238.68	98.82	835.99	-2139.86	-1303.88
13501	643.05	1528.33	2026.85	180.52	109.94	-112.83	-1219.8	-11701.6	596.2	8789.27	-2298.77	99	839.97	-2199.76	-1359.79
13601	671.24	1614.99	2021.76	179.6	113.07	-108.79	-1192.61	-11687.7	594.14	8872.28	-2385.14	102.19	1077.98	-2282.95	-1204.97
13701	650.65	1602.15	2022.81	183.24	99.44	-110.45	-1242.52	-11656.2	581.3	8818.11	-2334.36	100.5	948.51	-2233.86	-1285.36
13801	672.96	1542.97	2067.32	177.39	114.24	-89.17	-1242.3	-11768.6	573.9	8860.54	-2258.23	98.32	909.25	-2159.91	-1250.66
13901	676.22	1565.11	2050.85	178.35	109.69	-102.37	-1214.69	-11754.9	591.19	8868.24	-2304.39	99.87	967.69	-2204.51	-1236.82
14001	695.28	1535.04	2018.19	172.1	105.08	-109.1	-1236.65	-11727.5	571.34	8815.81	-2276.31	99.64	839.58	-2176.67	-1337.09
14101	652.54	1547.8	2040.3	173.39	107.02	-124.73	-1233.67	-11797.4	608.23	8907.76	-2277.2	99.89	881.21	-2177.32	-1296.1
14201	649.09	1552.24	2051.07	169.73	113.9	-108.34	-1222.08	-11763.4	590.97	8812.78	-2251.08	100.86	845.94	-2150.23	-1304.29
14301	650.54	1630.12	2008.33	189.99	100.45	-107.18	-1235.71	-11660.8	594.12	8803.37	-2320.62	97.97	973.27	-2222.65	-1249.38
14401	684.05	1580.43	2011.11	180.12	96.03	-127.96	-1216.85	-11730.7	584.59	8866.9	-2315.86	97.69	927.71	-2218.17	-1290.46
14501	672.19	1609.26	2016.27	181.49	102.18	-97.58	-1216.52	-11696.8	581.99	8785.05	-2282.65	100.58	937.51	-2182.07	-1244.56
14601	629.33	1567.19	2017.78	174.56	97.87	-109.84	-1255.55	-11779.9	582	8846.92	-2246.95	96.37	770.36	-2150.58	-1380.21
14701	651.57	1621.1	1998.92	177.44	94.84	-118.68	-1209.24	-11734.7	589.3	8775.84	-2260.39	97.43	846.35	-2162.96	-1316.61
14801	690.23	1555.97	2009.29	183	111.57	-102.85	-1224.99	-11794.1	582.22	8878.11	-2263.72	100.43	888.39	-2163.29	-1274.9
14901	642.13	1586.99	2016.79	188.17	115.81	-107.51	-1245.36	-11713.9	610.02	8855.02	-2294.34	98.72	948.2	-2195.62	-1247.42
15001	686.43	1542.81	1991.86	174.16	104.92	-92.72	-1190.98	-11662.5	578.7	8809.5	-2357.33	102.7	942.14	-2254.63	-1312.49
15101	661.53	1567.21	1991.78	179.29	113.28	-89.62	-1184.96	-11726.8	552.8	8790.81	-2297	100.06	855.36	-2196.94	-1341.58
15201	696.28	1578.6	2014.17	180.19	94.2	-98.9	-1213.55	-11699.3	573.3	8755.29	-2273.53	99.28	880.28	-2174.24	-1293.96
15301	659.74	1530.9	2005.52	169.46	108.23	-93.48	-1211.77	-11746.9	589.7	8819.3	-2274.66	99.38	830.71	-2175.28	-1344.57
15401	642.04	1606.36	2002.77	185.28	102.15	-103.77	-1221.91	-11797.1	573.38	8866.19	-2270.53	100.55	855.37	-2169.98	-1314.61
15501	627.09	1542.84	1994.82	180.55	94.77	-90.66	-1205.9	-11839.4	590.12	8933.51	-2274.25	98.28	827.72	-2175.97	-1348.25
15601	689.69	1590.73	2032.37	177.88	114.85	-123.4	-1197.71	-11629.8	588.7	8757.86	-2325.32	99.33	1001.17	-2225.99	-1224.82
15701	667.99	1578.07	2027.88	186.95	107.64	-113.64	-1207.72	-11694.3	586.73	8778.9	-2286.22	97.88	918.54	-2188.35	-1269.81
15801	679.48	1635.38	2036.63	183.69	96.87	-98.44	-1232.96	-11626.6	589	8743.85	-2337.95	100.93	1006.87	-2237.01	-1230.15
15901	669.47	1578.17	2054.74	184.79	108.56	-101.36	-1243.52	-11797.8	585.86	8878.43	-2279.24	98.06	917.38	-2181.18	-1263.8
16001	637.43	1602.54	2043.39	187.86	110.11	-124.22	-1198.66	-11869.3	598.54	8922.59	-2269.89	99.28	910.31	-2170.62	-1260.31
16101	644.24	1591.81	2052.28	168.78	99.43	-109.1	-1199.42	-11714.9	587.75	8849.28	-2341.3	99.66	970.12	-2241.65	-1271.53
16201	659.05	1584.46	2053.71	173.27	96.22	-115.53	-1242.82	-11770.7	592.65	8918.49	-2308.65	97.35	948.81	-2211.3	-1262.49
16301	656.93	1617.49	2060.42	176.88	111.17	-115.56	-1216.18	-11749.9	594.71	8756.65	-2233.99	96.58	892.66	-2137.41	-1244.75
16401	686.42	1573.5	2018.44	175.74	112.38	-103.14	-1231.61	-11737.4	584.38	8733.03	-2231.06	96.81	811.75	-2134.25	-1322.49
16501	655.64	1581.03	2045.56	181.91	106.72	-120.58	-1220.27	-11745.1	582.32	8832.34	-2305.13	98.63	899.59	-2206.49	-1306.9
16601	688.49	1599.7	2045.01	184.51	110.54	-132.74	-1229.66	-11665.3	578.24	8678.97	-2221.53	98.11	857.78	-2123.42	-1265.64
16701	674.93	1571.45	2021.08	183.18	102.75	-117.75	-1220.33	-11659.9	593.29	8797.56	-2321.9	98.7	946.29	-2223.2	-1276.91
16801	653.15	1536.1	2033.74	180.12	105.58	-111.1	-1237.75	-11809.7	614.56	8841.98	-2229.94	98.54	806.63	-2131.4	-1324.77
16901	622	1560.57	2005.34	173.82	105.46	-90.5	-1238.46	-11715.5	596.74	8878.21	-2317.86	98.73	897.73	-2219.13	-1321.39
17001	702.71	1569.89	2015.57	187.29	104.53	-98.28	-1235.62	-11728.5	582.64	8804.01	-2262.33	100.53	904.27	-2161.8	-1257.53
17101	660.03	1535.56	2025.55	182.73	95.7	-109.91	-1204.72	-11520.7	602.23	8813.02	-2435.65	100.88	1079.48	-2334.76	-1255.28
17201	664.86	1589.77	2012.13	174.67	108.23	-120.04	-1228.27	-11722.7	575.4	8775.59	-2274	98.93	829.6	-2175.07	-1345.47
17301	646.33	1557.5	2006.17	183.16	102.29	-114.84	-1222.8	-11694.1	609.43	8789.56	-2264.35	101.59	862.7	-2162.76	-1300.06
17401	661.43	1593.3	2029.87	184.07	111	-102.45	-1243.21	-11713	577.05	8853.27	-2297.41	102.47	951.3	-2194.94	-1243.65
17501	689.44	1591.53	2048.28	185.37	113.09	-124.87	-1229.47	-11694.1	572.68	8829.29	-2303.75	98.55	981.25	-2205.2	-1223.96
17601	658.59	1600.12	2032.9	181.84	115.46	-116.38	-1204.88	-11634.1	570.82	8734.42	-2321.24	101.39	938.77	-2219.85	-1281.08
17701	637.78	1603.64	2006.47	187.99	110.88	-113.86	-1155.89	-11710.2	603.51	8780.72	-2289.32	101.04	951.01	-2188.28	-1237.27
17801	702.81	1584.18	2034.28	189.81	107.35	-95.13	-1245.56	-11771	581.48	8821.47	-2235.51	98.94	909.76	-2136.56	-1226.81
17901	649.6	1558.68	2028.43	180.96	111.66	-101	-1218.96	-11758.4	592.71	8925.1	-2330.49	100.92	968.8	-2229.57	-1260.77
18001	628.59	1610.19	2008.43	176.37	95.9	-110.26	-1254.49	-11505.7	595.81	8791.27	-2427.94	103.15	1036.13	-2324.78	-1288.66
18101	592.31	1498.42	2026.22	179.73	111.23	-107.08	-1200.25	-11769.4	596.48	8908.84	-2323.46	103.52	836.49	-2219.94	-1383.45
18201	646.25	1558.92	2005.89	175.27	110.41	-109.48	-1190.85	-11620.6	557.56	8778.62	-2360.67	99.43	911.95	-2261.24	-1349.29
18301	642.82	1548.16	2027.3	186	98.77	-94.19	-1210.87	-11666.2	585.73	8912.82	-2401.88	100.46	1030.33	-2301.43	-1271.1
18401	665.39	1615.91	1978.04	182.06	92.68	-102.49	-1209.07	-11467.4	562.67	8814.85	-2506.7	102.51	1132.66	-2404.2	-1271.54
18501	703.28	1576.67	1992.96	194.27	97.76	-96.44	-1192.29	-11758.8	581.36	8922.77	-2334.95	101.97	1021.5	-2232.99	-1211.48
18601	707.14	1584.59	2045.45	184.7	99.6	-114.37	-1257.56	-11751.7	586.71	8830.13	-2267.16	99.77	914.65	-2167.39	-1252.74
18701	660.89	1598.29	2030.69	180.19	86.77	-123	-1191.34	-11545.9	604.85	8711.15	-2377.64	102.65	1012.55	-2274.99	-1262.44
18801	697.82	1499.71	2020.74	176.22	89.2	-88.88	-1201.29	-11629	595.18	8763.39	-2347.31	100.19	923.06	-2247.12	-1324.06
18901	633.8	1626.37	2030.98	184.54	99.25	-82.69	-1224.76	-11619.3	620.27	8774.57	-2370.25	102.32	1043	-2267.93	-1224.93
19001	680.54	1542.49	2008.83	173.12	92.75	-105.62	-1183.8	-11624.5	594.82	8902.44	-2416.41	100.84	1081.06	-2315.57	-1234.5
19101	615.74	1569.52	2020.46	175.65	97.48	-101.21	-1232.72	-11602.5	584.65	8844.94	-2424.28	102.07	972.06	-2322.21	-1350.15
19201	640.7	1563.28	2030.35	186.14	100.44	-95.11	-1189.23	-11723.4	589.41	8862.74	-2310.9	100.67	965.37	-2210.22	-1244.86
19301	671.8	1611.64	2022.73	185.47	103.65	-91.14	-1226.1	-11619.5	597.92	8772.27	-2359.13	100.7	1028.74	-2258.43	-1229.69
19401	658.61	1569.87	2022.63	179.3	94.12	-106.12	-1177.37	-11541.1	586.79	8759.46	-2447.39	104.51	1046.23	-2342.88	-1296.64
19501	653.26	1586.79	2026.13	184.44	101.14	-104.39	-1187.73	-11548.3	613.95	8839.12	-2481.26	104.53	1164.46	-2376.73	-1212.27
19601	700.43	1551.42	2025.92	182.91	111.2	-105.44	-1220.32	-11613	560.92	8815.88	-2391.52	101.75	1009.92	-2289.76	-1279.85
19701	646.58	1616.95	2004.95	180.72	104.26	-90.35	-1212.17	-11585.5	595.14	8815.5	-2410.78	101.95	1076.12	-2308.83	-1232.71
19801	673.51	1549.72	2015.28	182.71	93.12	-103.18	-1186.23	-11720.4	578.27	8880.69	-2366.79	102.13	963.44	-2264.65	-1301.21
19901	693.15	1605.72	2012.06	182.75	93.5	-112.73	-1189.01	-11579.8	595.91	8794.28	-2430.54	102.4	1095.83	-2328.14	-1232.31
Receptor Energy Terms
Frame #	BOND	ANGLE	DIHED	UB	IMP	CMAP	VDWAALS	EEL	1-4 VDW	1-4 EEL	EGB	ESURF	GGAS	GSOLV	TOTAL
1	652.29	1489.2	1989.67	174.35	101.55	-69.12	-1235.73	-11866.4	572.98	8948.58	-2260.81	92.16	757.35	-2168.65	-1411.31
101	667.86	1479.94	1949.98	178.67	105.34	-93.95	-1214.43	-11766.8	562.07	8914.89	-2326.61	96.61	783.53	-2230	-1446.47
201	645.9	1527.57	1947.2	189.65	98.43	-88.56	-1214.49	-11594.3	555.49	8771.88	-2349.67	96.47	838.79	-2253.2	-1414.4
301	674.34	1498.03	1973.34	173.69	116.87	-119.49	-1240.69	-11742.8	526.83	8942.63	-2351.62	99.39	802.75	-2252.23	-1449.47
401	647.7	1535.34	1942.85	174.64	106.16	-99.73	-1253.6	-11745	544.76	8958.24	-2377.22	95.11	811.39	-2282.11	-1470.72
501	624.1	1508.5	1961.04	172.28	107.97	-94.92	-1248.11	-11702.1	544.88	8887.49	-2349.67	95.01	761.11	-2254.66	-1493.56
601	672.55	1526.69	1952.5	179.57	96.01	-86.24	-1230.01	-11622.9	550.74	8902.09	-2436.83	95.94	941	-2340.88	-1399.88
701	658.29	1506.1	1961.28	183.87	103.38	-102.06	-1254.88	-11605.9	547.67	8900.12	-2402.17	95.13	897.86	-2307.03	-1409.17
801	681.67	1487.37	1926.84	183.33	99.82	-82	-1204.87	-11647.9	538.46	8884.25	-2397.92	97.79	866.93	-2300.14	-1433.21
901	636.76	1508.27	1942.17	175.32	106.13	-100.09	-1194.09	-11584.7	557.69	8896.43	-2472.46	97.12	943.89	-2375.34	-1431.45
1001	637.3	1539.36	1971.11	178.31	109.19	-92.03	-1213.62	-11603.7	568.31	8793.01	-2395.64	95.74	887.28	-2299.9	-1412.62
1101	646.43	1515.98	1933.8	171.55	107.23	-89	-1198.8	-11677.1	539.42	8887.13	-2407.57	95.93	836.65	-2311.64	-1474.99
1201	653.32	1525.56	1933.25	183.11	106.17	-88.2	-1205.2	-11777.7	573.8	8918.01	-2365	96.57	822.12	-2268.43	-1446.31
1301	630.96	1498	1946.45	172.99	100.58	-105.88	-1220.93	-11651.4	567.15	8896.81	-2389.87	97.8	834.78	-2292.07	-1457.29
1401	617.76	1519.53	1946.33	165.81	108.67	-111.53	-1229.99	-11580	563.04	8865.05	-2427.63	95.26	864.7	-2332.37	-1467.67
1501	638.69	1523.69	1954.15	185.94	103.28	-94.77	-1212.29	-11601.8	540.3	8872.76	-2421.13	98.07	909.96	-2323.06	-1413.1
1601	649.99	1553.61	1947.66	177.22	102.48	-84.54	-1203.81	-11633.5	557.8	8856.32	-2392.76	97.05	923.22	-2295.71	-1372.49
1701	655.26	1574.93	1925.87	177.47	102.19	-95.24	-1212.92	-11579.8	558.83	8752.34	-2368.78	96.24	858.99	-2272.53	-1413.55
1801	670.73	1492.4	1949.56	185.62	111.51	-108.26	-1191.07	-11607.2	560.65	8850.06	-2431.52	99.06	913.97	-2332.46	-1418.49
1901	654.44	1517.28	1942.1	179.13	94.71	-81.8	-1198.09	-11516.2	545.25	8797.27	-2460.34	100.47	934.05	-2359.86	-1425.81
2001	659.87	1554.96	1948.99	177.49	100.88	-115.94	-1193.19	-11622.5	546.41	8843.84	-2383.16	98.89	900.8	-2284.27	-1383.47
2101	650.46	1499.29	1918.75	172.66	101.37	-93.3	-1222.8	-11640.3	542.49	8823.76	-2338.75	97.16	752.38	-2241.58	-1489.2
2201	645.02	1573.9	1945.42	180.47	103.29	-127.45	-1216.58	-11696.6	554.67	8860.38	-2321.22	96.34	822.47	-2224.89	-1402.41
2301	626.9	1594.2	1936.8	168.66	108.79	-94.35	-1207.59	-11789.8	552.22	8834.09	-2229.48	97.52	729.89	-2131.95	-1402.06
2401	614.2	1550.48	1960.27	188.34	104.1	-104.21	-1206.42	-11785.3	575.4	8857.9	-2270.56	96.5	754.78	-2174.06	-1419.28
2501	673.54	1489.68	1946.8	172.16	104.47	-102.27	-1215	-11733.4	527.64	8888.2	-2347.95	97.63	751.85	-2250.32	-1498.47
2601	659.06	1510.86	1964.47	173.45	101.45	-108.64	-1187.46	-11731.5	567.06	8846.58	-2315.88	97.32	795.33	-2218.56	-1423.23
2701	635.52	1516.23	1959.16	176.88	110.63	-91.49	-1184.1	-11597	560.79	8724.65	-2358.41	98.82	811.23	-2259.59	-1448.36
2801	656.98	1492.65	1944.5	176.06	100.96	-118.7	-1203.41	-11632.5	555.15	8782.71	-2304.22	94.56	754.41	-2209.66	-1455.24
2901	624.71	1539.97	1933.89	174.39	115.4	-99.62	-1240.51	-11629.1	543	8779.94	-2331.69	95.09	742.05	-2236.6	-1494.55
3001	646.96	1530.47	1933.43	185.16	105.59	-101.44	-1226.77	-11505.1	571.65	8752.72	-2437.17	94.87	892.68	-2342.3	-1449.62
3101	662.6	1519.61	1937.92	181.24	102.08	-103.34	-1244.4	-11594.5	555.17	8860.41	-2433.6	93.95	876.79	-2339.65	-1462.85
3201	659.09	1525.19	1948.03	180.56	94.6	-83.3	-1200.3	-11681.6	560.26	8817.74	-2329.29	96.73	820.25	-2232.56	-1412.31
3301	637.57	1530.54	1946.48	176.04	105.21	-96.15	-1220.01	-11523.3	558.72	8820.09	-2446.97	97.75	935.15	-2349.22	-1414.07
3401	651.67	1502.9	1982.03	185.24	100.47	-103.54	-1237.16	-11770	569.67	8823.54	-2263.71	96.88	704.84	-2166.83	-1462
3501	680.61	1514.61	1955.76	175.61	107.98	-96.92	-1236.47	-11753.6	552.39	8898.97	-2322.38	95.86	798.99	-2226.51	-1427.53
3601	647.13	1553.88	1950.84	168.56	102.85	-107.18	-1218.99	-11818.7	557.31	8880.44	-2271.87	94.68	716.12	-2177.19	-1461.08
3701	652.02	1540.68	1943.56	176.3	110.15	-104.76	-1197.75	-11767.9	551.13	8944.18	-2329.47	95.25	847.63	-2234.21	-1386.58
3801	653.85	1534.08	1951.35	172.9	115.48	-109.76	-1186.62	-11721.8	547.38	8881.22	-2371.25	98.91	838.09	-2272.33	-1434.24
3901	634.98	1556.63	1959.77	178.2	103.57	-125.96	-1232.71	-11701.7	551.06	8878.98	-2337.19	98.24	802.81	-2238.95	-1436.14
4001	614.46	1507.36	1951.77	174.67	96.9	-117.79	-1182.61	-11676.6	565.37	8834	-2351.09	98.28	767.52	-2252.81	-1485.28
4101	637.83	1514.14	1923.09	181.15	114.54	-97.11	-1172.25	-11720.2	569.46	8900.41	-2353.41	99.97	851.07	-2253.44	-1402.37
4201	648.84	1557.99	1943.62	170.31	110.44	-95.64	-1192.4	-11667.3	552.59	8854.53	-2354.46	98.54	882.94	-2255.91	-1372.97
4301	653.35	1559.94	1932.23	181.57	108.92	-101.71	-1201.63	-11691	553.83	8779.41	-2288.54	96.21	774.95	-2192.33	-1417.38
4401	623.83	1527.35	1957.48	175.03	96.9	-106.53	-1175.37	-11649.9	557.48	8796.76	-2341.74	100.63	803.04	-2241.11	-1438.08
4501	654.96	1565.65	1959.25	176.13	104.58	-113.12	-1218.13	-11612.6	541.9	8763.3	-2309.52	96.67	821.92	-2212.85	-1390.93
4601	654.95	1527.23	1952.87	170.16	97.28	-113.82	-1186.16	-11683	553.7	8835.24	-2324.83	99.4	808.48	-2225.43	-1416.95
4701	617.2	1497.46	1938.44	171.61	95.47	-101.44	-1179.43	-11614.6	560.87	8752.25	-2300.83	99.34	737.86	-2201.49	-1463.63
4801	658.51	1556.46	1933.37	187.95	106.58	-98.92	-1185.8	-11488.1	569.58	8784.24	-2436.66	102.51	1023.85	-2334.15	-1310.3
4901	677.3	1578.44	1939.82	187.27	104.86	-105.13	-1228.77	-11502.5	540.51	8763.21	-2473.33	100.81	955.01	-2372.52	-1417.51
5001	650.96	1505.61	1937.02	179.42	110.92	-115.79	-1177.85	-11841.9	552.86	8962.34	-2268.09	101.4	763.59	-2166.69	-1403.1
5101	592.18	1559.93	1964.73	175.95	102.19	-122.5	-1215.86	-11746.1	558.52	8904.16	-2319.29	99.48	773.23	-2219.81	-1446.58
5201	623.01	1511.41	1957.41	175.63	104.03	-97.24	-1164.84	-11766.1	547.07	8873.02	-2311.55	100.8	763.37	-2210.76	-1447.39
5301	658.28	1529.55	1951.8	172.8	100.23	-122.92	-1180.33	-11813	546.01	8831.19	-2193.59	101.19	673.66	-2092.4	-1418.74
5401	673.48	1533.25	1977.91	174.76	97.75	-106.32	-1178.28	-11724.9	548.95	8792.67	-2278.64	99.77	789.23	-2178.87	-1389.63
5501	626.21	1525.35	1958.59	170.09	103.74	-112.12	-1198.34	-11785.6	550.28	8905.06	-2297.19	100.43	743.26	-2196.76	-1453.5
5601	659.57	1498.59	1952.57	175.6	95.29	-105.4	-1178.04	-11644.1	561.17	8765.69	-2295.95	99.43	780.99	-2196.52	-1415.53
5701	645.55	1524.09	1939.12	168.98	97.44	-123.31	-1167.35	-11556.1	572.87	8739.98	-2389.16	100.87	841.26	-2288.29	-1447.03
5801	626.94	1518.56	1944.77	173.13	105.6	-119.23	-1194.06	-11716.7	569.24	8862.21	-2332.02	98.55	770.44	-2233.47	-1463.03
5901	650.93	1464.99	1922.48	176.77	90.06	-86.26	-1200.77	-11738.8	575.2	8899.29	-2318.14	99.88	753.89	-2218.26	-1464.36
6001	661.29	1564.41	1957.75	177.93	112.38	-104.71	-1191.26	-11756.1	537.65	8801.92	-2271.18	101.63	761.26	-2169.55	-1408.3
6101	663.11	1467	1912.67	170.88	112.54	-95.15	-1193.81	-11701.2	569.15	8879.71	-2340.74	101.31	784.86	-2239.42	-1454.56
6201	645.8	1514.59	1935.65	171.49	105.73	-92.75	-1190.71	-11730.6	569.73	8882.18	-2292.08	99.97	811.15	-2192.11	-1380.96
6301	646.73	1535.75	1966.39	177.38	109.62	-105.34	-1176.13	-11691.2	551.3	8813.39	-2317.58	101.13	827.86	-2216.44	-1388.59
6401	658.92	1489.65	1933.37	175.41	90.71	-97.59	-1158.48	-11727	566.32	8893.4	-2342.37	100.56	824.69	-2241.81	-1417.12
6501	594.7	1523.14	1984.06	168.24	101.44	-114.18	-1187.08	-11693.2	567.41	8851.92	-2349.62	101.89	796.42	-2247.73	-1451.31
6601	649.06	1511.64	1945.06	174.55	103.12	-117.24	-1162.44	-11782.7	551.43	8871.16	-2302.48	102.54	743.66	-2199.94	-1456.28
6701	641.03	1571.27	1924.65	183.55	100.75	-109.86	-1193.74	-11645.4	562.28	8792.77	-2349.34	100.57	827.35	-2248.77	-1421.42
6801	655.36	1571.94	1950.3	180.5	102.15	-127.35	-1201.57	-11717.4	529.92	8805.21	-2319.79	99.27	749.1	-2220.52	-1471.42
6901	659.75	1513.66	1914.76	175.31	87.75	-107.21	-1167.7	-11795.3	552.37	8932.65	-2324.06	99.97	766.08	-2224.09	-1458
7001	650.41	1525.69	1934.39	189.44	100.1	-110.02	-1183.56	-11823.6	571.89	8993.03	-2325.76	101.01	847.73	-2224.75	-1377.02
7101	644.69	1568.46	1944.85	179.97	94.14	-109.97	-1194.43	-11619.4	516.25	8765.46	-2364.36	99.75	790.01	-2264.61	-1474.6
7201	646.31	1501.51	1950.7	172.47	107.36	-96.97	-1196.21	-11712.4	544.34	8873.02	-2340.02	98.6	790.13	-2241.42	-1451.28
7301	643.86	1537.87	1900.79	178.78	109.35	-94.59	-1167.2	-11793.5	551.91	8907.44	-2306.65	102.13	774.7	-2204.52	-1429.82
7401	653.73	1536.24	1926.69	177.48	108.19	-98.6	-1181.11	-11823.4	556.67	8847.93	-2226.59	99.49	703.89	-2127.1	-1423.21
7501	655.34	1482.94	1933.69	166.53	113.34	-104.81	-1196.4	-11707.7	556.08	8844.85	-2335.36	100.61	743.82	-2234.76	-1490.93
7601	644.54	1525.25	1968.73	171.69	112.33	-118.53	-1210.91	-11692.5	552.53	8820.24	-2302.56	98.74	773.33	-2203.82	-1430.49
7701	659.77	1496.05	1973.04	178.67	112.82	-108.87	-1183.22	-11554.3	559.57	8763.03	-2412.61	100.62	896.57	-2311.98	-1415.41
7801	651.95	1514.36	1969.36	173.1	124.77	-97.51	-1195.97	-11811.6	558.89	8891.38	-2270.54	99.01	778.71	-2171.53	-1392.82
7901	654.29	1499.39	1936.85	178.79	97.81	-106.71	-1196.47	-11633	542.17	8871.46	-2398.42	100.55	844.54	-2297.88	-1453.33
8001	664.75	1482.85	1949.88	183.07	113.33	-84.68	-1201.87	-11659.1	549.51	8856.52	-2362.35	98.55	854.2	-2263.8	-1409.6
8101	609.79	1516.45	1954.32	169.08	102.41	-86.32	-1205.52	-11656.5	567.97	8869.05	-2384.01	100.49	840.78	-2283.52	-1442.75
8201	663.19	1522.49	1945.89	174.99	105.33	-112.79	-1194.18	-11640.9	538.92	8775.42	-2312.47	98.87	778.35	-2213.6	-1435.25
8301	661.78	1535.35	1932.92	184.87	114.17	-100.06	-1158.05	-11760.2	556.12	8888.56	-2328.33	100.38	855.46	-2227.95	-1372.49
8401	644.57	1512.97	1947.99	178.96	105.91	-106.77	-1142.28	-11700.9	577.5	8820.9	-2324.86	101.85	838.82	-2223	-1384.18
8501	611.38	1502.02	1940.52	169.09	116.43	-103.16	-1163.23	-11770.9	560.36	8836.36	-2231.73	99.37	698.9	-2132.36	-1433.46
8601	628.56	1560.17	1916.64	184.05	106.85	-98.3	-1203.75	-11706.8	545.38	8827.88	-2278.97	101.05	760.68	-2177.92	-1417.24
8701	648.24	1529.24	1935.28	170.12	88.53	-104.5	-1196.33	-11633	532.47	8885.53	-2405.48	102.16	855.56	-2303.32	-1447.76
8801	699.67	1519.95	1944.56	181.42	106.79	-99.39	-1213	-11636.4	564.16	8748.12	-2298.3	99.49	815.92	-2198.82	-1382.9
8901	649.83	1567.54	1923.03	177.4	103.14	-107.15	-1214.24	-11577.5	561.24	8766.91	-2359.22	98.89	850.18	-2260.34	-1410.16
9001	621.08	1525.04	1938.5	175.97	95.1	-80.36	-1174.22	-11818.2	565.01	8881.89	-2273.94	100.33	729.8	-2173.61	-1443.81
9101	645.71	1539.93	1919.52	171.1	110.51	-85.67	-1197.9	-11813.2	541.58	8902.68	-2270.16	100.55	734.25	-2169.62	-1435.37
9201	632.33	1512.98	1952.65	173.56	111.17	-101.84	-1203.87	-11575.2	552.18	8803.96	-2402.06	101.24	857.92	-2300.82	-1442.9
9301	648.35	1505.42	1933.49	179.38	109.08	-88.18	-1182.72	-11732.1	560.64	8875.98	-2318.25	100.94	809.3	-2217.31	-1408.01
9401	680.5	1515.3	1906.31	180.6	98.99	-93.45	-1180.35	-11676.7	567.15	8816.94	-2349.02	99.86	815.29	-2249.16	-1433.87
9501	646.91	1547.29	1933.97	177.1	100.68	-101.65	-1168.84	-11759.5	585.22	8812.55	-2271.56	99.31	773.76	-2172.25	-1398.49
9601	655.05	1511.73	1955.77	177.63	103.33	-100.46	-1209.42	-11705.2	552.77	8817.09	-2288.4	99.48	758.26	-2188.93	-1430.66
9701	634.44	1525.96	1913.4	179.65	96.05	-87.26	-1173.86	-11790.2	552.92	8830.51	-2233.36	99.77	681.59	-2133.6	-1452
9801	617.78	1543.56	1940.63	182.25	114.62	-101.59	-1227.84	-11774.2	544.53	8940.91	-2292.18	95.31	780.67	-2196.87	-1416.2
9901	646.83	1569.23	1917.11	186.64	103.64	-88.42	-1195.04	-11718.8	541.24	8835.27	-2322.22	99.57	797.65	-2222.65	-1425.01
10001	654.33	1527.92	1961.44	182.34	104.31	-99.75	-1203.38	-11792.7	545.94	8850.4	-2287.6	99.97	730.89	-2187.63	-1456.74
10101	624.89	1543.53	1935.08	187.88	99.6	-86.77	-1199.59	-11873.9	544.49	8988.94	-2295.9	101.46	764.2	-2194.44	-1430.24
10201	615.49	1502.65	1947.1	170.48	105.21	-90.4	-1178.92	-11933.6	555.7	8938.77	-2203.88	100.13	632.43	-2103.75	-1471.32
10301	614.68	1563.7	1962.36	175.26	102.08	-108.68	-1228.13	-11861.8	538.62	8947.51	-2244.47	100.57	705.64	-2143.9	-1438.26
10401	651.48	1562.15	1961.97	187.91	109.41	-93.03	-1185.09	-11909	546.98	8862.27	-2156.27	99.04	695.09	-2057.23	-1362.15
10501	669.75	1473.21	1974.33	172.19	112.96	-92.85	-1183.11	-11831.2	571.19	8900.04	-2269.12	99.17	766.56	-2169.95	-1403.39
10601	647.25	1535.18	1957.61	177.89	108.19	-92.57	-1220.09	-11916.7	569.91	8869.48	-2179.16	96.26	636.13	-2082.9	-1446.77
10701	628.48	1538.46	1966.78	179.77	99.65	-102.18	-1186.06	-11796.2	560.71	8779.79	-2219.62	98.08	669.14	-2121.55	-1452.41
10801	629.4	1540.76	1935.08	182.88	99.51	-104.53	-1186.51	-11732	574.81	8804.72	-2283.58	100.36	744.14	-2183.22	-1439.08
10901	660.74	1559.69	1963.95	185.33	96.67	-79.67	-1196.42	-11919.4	537.25	8853.28	-2163.79	97.2	661.44	-2066.59	-1405.15
11001	654.95	1486.9	1962.52	173.48	106.17	-103.21	-1227.36	-11811.4	556.13	8885.86	-2231.3	97.45	684.07	-2133.85	-1449.78
11101	671.62	1506.46	1942.44	182.52	102.56	-126.24	-1174.58	-11888.4	563.92	8920.11	-2236.69	100.73	700.37	-2135.96	-1435.6
11201	610.51	1557.24	1959.03	179.68	112.13	-107.07	-1203.2	-11859	555.14	8956.77	-2296.46	99.86	761.26	-2196.6	-1435.34
11301	682.61	1509.65	1966.96	167.23	107.02	-93.4	-1227.26	-11886	548.99	8828.18	-2184.73	97.91	604.02	-2086.83	-1482.81
11401	639.88	1525.23	1967.65	176.05	116.27	-85.54	-1205.61	-11826.8	558.84	8894.74	-2266.54	97.48	760.69	-2169.06	-1408.36
11501	699.6	1509.59	1957.58	174.59	115.41	-100.25	-1208.74	-11805.6	564.1	8921.03	-2268.07	98.22	827.3	-2169.84	-1342.54
11601	654.06	1506.37	1952.82	168.44	95.43	-118.48	-1197.79	-11829.2	569.27	8912.48	-2248.77	97.5	713.39	-2151.27	-1437.88
11701	657.54	1560.17	1927.49	191.36	99.57	-101.96	-1232.76	-11675.9	547.96	8799.9	-2321.26	98.89	773.34	-2222.37	-1449.03
11801	675.02	1496.89	1935.95	171.69	97.94	-109.64	-1189.21	-11745	561.65	8857.77	-2311.57	100.32	753.09	-2211.25	-1458.16
11901	684.58	1548.69	1971.13	173.48	105.28	-112.55	-1204.2	-11757.4	520.77	8824.57	-2295.54	99.93	754.37	-2195.61	-1441.24
12001	653.43	1568.83	1944.55	170.67	103.96	-97.21	-1184.33	-11795.7	545.68	8793.64	-2244.17	99.18	703.56	-2144.99	-1441.43
12101	647.83	1514.89	1963.53	175.1	109.69	-121.5	-1212.96	-11872.3	560.85	8888.33	-2198.67	99.75	653.45	-2098.92	-1445.47
12201	653.74	1474.26	1957.53	175.4	97.73	-98.18	-1184.84	-11977.1	556.62	8931.96	-2154.83	97.83	587.08	-2057	-1469.92
12301	672.31	1526.4	1946.99	173.6	99.29	-111.31	-1215.61	-11745.2	563.09	8852.63	-2276.26	99.12	762.16	-2177.14	-1414.98
12401	701.45	1534.17	1970.02	168.11	117.16	-127.4	-1191.09	-11719.9	539.25	8854.07	-2319.77	100.55	845.81	-2219.22	-1373.42
12501	681.37	1551.08	1960.71	180.01	102.58	-97.91	-1195.41	-11748	560.36	8802.59	-2281.25	98.92	797.35	-2182.33	-1384.98
12601	642.91	1542.66	1947.09	178.76	91.48	-105.45	-1202.5	-11806.3	570.81	8880.44	-2258.77	101.27	739.88	-2157.5	-1417.62
12701	667.86	1518.97	1947.08	170.94	112.87	-96.15	-1177.17	-11819.2	545.09	8871.19	-2224.17	100.77	741.44	-2123.4	-1381.96
12801	661.24	1530.63	1979.73	173.37	99.92	-89.61	-1201.36	-11769.1	564.84	8866.31	-2246.44	98.89	815.95	-2147.55	-1331.6
12901	659.83	1485.7	1983.39	169.87	99.02	-130.1	-1217.3	-11655.1	570.6	8834.15	-2345.22	100.97	800.01	-2244.25	-1444.24
13001	678.94	1599.08	1960.62	176.64	119.63	-91.58	-1196.75	-11676.3	548.87	8778.96	-2332.11	101.15	898.13	-2230.96	-1332.83
13101	666.34	1500.87	1927.57	168.81	107.58	-135.2	-1187	-11820.4	576.05	8913.1	-2278.56	101.47	717.68	-2177.09	-1459.41
13201	662.59	1534.45	1941.75	178.69	103.08	-99.45	-1181.27	-11789.4	554.1	8820.17	-2254.17	100.13	724.68	-2154.04	-1429.37
13301	677.79	1516.29	1930.28	172.37	112.37	-100.24	-1202.43	-11743.5	568.92	8797.51	-2255.39	98.98	729.4	-2156.41	-1427.01
13401	649.71	1523.41	1951.46	177.22	103.28	-101.98	-1183.44	-11663.9	559.3	8695.12	-2249.85	99	710.17	-2150.86	-1440.69
13501	627.3	1492.62	1950.86	177.82	108.04	-112.83	-1188.02	-11680.6	564.66	8776.35	-2313.48	99.42	716.22	-2214.06	-1497.85
13601	653.71	1579.1	1942.05	176.67	113.02	-108.79	-1164.22	-11667.9	561.41	8859.05	-2396.27	102.36	944.07	-2293.91	-1349.83
13701	637.74	1564.98	1947.9	180.27	99.36	-110.45	-1210.91	-11630	550.15	8801.94	-2349.79	100.82	830.97	-2248.97	-1418
13801	658.05	1508.31	1987.83	175.18	112.84	-89.17	-1212.8	-11750	542.45	8846.24	-2269.03	98.55	778.88	-2170.48	-1391.6
13901	661.71	1531.83	1972.65	173.66	109.12	-102.37	-1186.83	-11739.3	557.75	8854.45	-2313.19	100.01	832.66	-2213.18	-1380.52
14001	679.27	1501.73	1943.72	169.32	105.06	-109.1	-1208.13	-11716.1	539.35	8800.87	-2278.03	99.54	706	-2178.49	-1472.48
14101	636.98	1508.54	1964.93	170.38	106.56	-124.73	-1206.48	-11789.3	574.01	8892.42	-2275.72	99.67	733.3	-2176.05	-1442.75
14201	640.32	1515.46	1972.54	168.05	113.89	-108.34	-1190.84	-11748.1	557.71	8800.69	-2257.22	100.77	721.37	-2156.45	-1435.08
14301	639.33	1595.11	1931.1	187.66	100.35	-107.18	-1207.63	-11633.5	556.91	8787.97	-2338.4	97.98	850.13	-2240.42	-1390.29
14401	668.09	1546.75	1934.53	176.82	95.78	-127.96	-1191.05	-11711.4	553.79	8851.11	-2322.05	97.69	796.5	-2224.36	-1427.85
14501	659.77	1575.51	1931.97	179.89	102.11	-97.58	-1190.08	-11679.5	550.71	8771.03	-2289.19	100.75	803.85	-2188.44	-1384.59
14601	615.12	1532.91	1939.94	172.05	97.84	-109.84	-1226.59	-11746.4	548.39	8833.28	-2273.29	96.6	656.72	-2176.7	-1519.98
14701	639.26	1574.27	1924.09	175.15	94.53	-118.68	-1179.97	-11692.4	553.25	8762.08	-2290.59	97.76	731.62	-2192.82	-1461.2
14801	678.66	1524.82	1930.85	180.87	111.56	-102.85	-1196.38	-11782	548.2	8860.47	-2266.44	100.11	754.23	-2166.33	-1412.1
14901	629.9	1551.11	1941.91	185.62	115.81	-107.51	-1216.77	-11693.3	575.83	8840.41	-2306.4	98.68	822.99	-2207.72	-1384.73
15001	668.43	1507.39	1912.23	171.29	104.65	-92.72	-1162.77	-11628.8	546.45	8794.08	-2379.41	102.87	820.23	-2276.54	-1456.31
15101	648.99	1529.18	1913.17	175.38	111.75	-89.62	-1153.45	-11692.3	523.12	8775.54	-2319.39	100.76	741.78	-2218.63	-1476.86
15201	680.37	1539.83	1935.28	175.86	94.16	-98.9	-1189.11	-11678.7	542.36	8743.07	-2282.87	99.46	744.26	-2183.41	-1439.14
15301	644.43	1491.39	1927.33	167.12	108.11	-93.48	-1182.42	-11730.9	555.43	8805.21	-2280.87	99.57	692.22	-2181.3	-1489.08
15401	627.17	1565.32	1925.72	182.84	101.28	-103.77	-1192.48	-11775	542.49	8852.98	-2286.93	101.05	726.59	-2185.88	-1459.29
15501	612.44	1509.86	1914.72	177.37	94.44	-90.66	-1176.04	-11818.7	557.62	8921.35	-2285.07	98.36	702.41	-2186.71	-1484.3
15601	675.74	1551.13	1960.51	175.76	114.7	-123.4	-1168.1	-11618.4	557.43	8742.41	-2325.32	99.55	867.81	-2225.77	-1357.96
15701	650.2	1540.2	1947.68	183.85	107.33	-113.64	-1181.81	-11683.6	553.03	8763.95	-2286.55	98.03	767.15	-2188.52	-1421.37
15801	671.59	1595.99	1962.14	180.68	96.86	-98.44	-1207.44	-11586.9	555.52	8729.5	-2363.74	100.98	899.51	-2262.76	-1363.25
15901	657.83	1545.41	1975.85	183.13	108.48	-101.36	-1216.65	-11789.3	549.25	8865.14	-2278.54	97.93	777.75	-2180.6	-1402.85
16001	628.15	1568.94	1966.17	185.55	109.69	-124.22	-1174	-11862.4	562.98	8905.39	-2265.77	99.16	766.26	-2166.61	-1400.35
16101	629.64	1559.89	1972.37	166.42	99.31	-109.1	-1173.99	-11701.5	554.82	8835.92	-2345.47	99.41	833.8	-2246.06	-1412.26
16201	643.66	1547.88	1975.32	170.39	96.11	-115.53	-1213.32	-11757	559.65	8903.67	-2315.97	97.34	810.79	-2218.63	-1407.84
16301	644.22	1583.25	1980.18	174.36	111.14	-115.56	-1189.36	-11733.7	561.58	8742.19	-2243	96.61	758.28	-2146.39	-1388.11
16401	672.27	1536.86	1937.54	173.49	112.11	-103.14	-1205.34	-11725.5	553.3	8723.89	-2236.51	96.66	675.46	-2139.85	-1464.39
16501	641.2	1543.92	1970.49	179.53	106.7	-120.58	-1193.27	-11736.6	553.54	8820.75	-2305.81	98.46	765.63	-2207.36	-1441.73
16601	675.84	1557.44	1965.71	180.77	110.05	-132.74	-1199.18	-11645.7	546.97	8664.38	-2230.78	98.08	723.58	-2132.7	-1409.12
16701	661.97	1536.52	1945.08	180.96	102.36	-117.75	-1196.25	-11641.3	562.84	8783.46	-2328.6	98.41	817.86	-2230.19	-1412.33
16801	641.29	1504.45	1950.67	177.84	105.57	-111.1	-1212.07	-11794.3	577.53	8829.39	-2237.68	98.55	669.23	-2139.13	-1469.89
16901	612.99	1529.28	1926.95	171.91	104.75	-90.5	-1218.44	-11710.9	562.02	8863.18	-2313.28	98.16	751.26	-2215.13	-1463.86
17001	693.46	1528.66	1935.07	183.85	104.12	-98.28	-1207.78	-11722.2	549.09	8789.69	-2263.01	100.28	755.7	-2162.73	-1407.02
17101	644.11	1505.37	1950.99	180.04	95.5	-109.91	-1179.26	-11509	568.43	8798.83	-2439.64	100.83	945.07	-2338.81	-1393.74
17201	652.57	1557.94	1928.43	171.76	107.88	-120.04	-1200.1	-11713.6	545.63	8762.4	-2274.87	99.01	692.92	-2175.87	-1482.95
17301	632.7	1516	1927.98	180.14	102.25	-114.84	-1203.9	-11707	580.44	8778.51	-2244.38	100.46	692.26	-2143.93	-1451.67
17401	648.86	1555.38	1954.6	181.61	110.94	-102.45	-1225.97	-11724.9	546.05	8840.76	-2277.61	101.23	784.93	-2176.39	-1391.46
17501	672.8	1555.23	1968.87	182.15	112.77	-124.87	-1211.71	-11699.1	544.61	8811.6	-2286.8	97.46	812.35	-2189.34	-1376.99
17601	643.38	1554.3	1959.24	178.07	115.34	-116.38	-1189.07	-11639.2	540.99	8718.27	-2305.59	100.1	764.9	-2205.49	-1440.59
17701	624.65	1565.57	1931.72	185.14	110.62	-113.86	-1136.79	-11723.2	570.42	8769.27	-2269.91	99.99	783.55	-2169.92	-1386.37
17801	690.62	1544.44	1961.11	187.58	107.33	-95.13	-1227.99	-11785.9	549.71	8807.73	-2209.93	97.51	739.56	-2112.42	-1372.86
17901	635.52	1519.07	1944.78	177.22	111.45	-101	-1199.06	-11763.8	563.27	8910.95	-2314.67	99.88	798.39	-2214.8	-1416.41
18001	615.48	1568.96	1932.85	173.89	95.89	-110.26	-1229.87	-11515	564.43	8775.88	-2409.92	102.49	872.25	-2307.43	-1435.18
18101	581.49	1464.17	1946.44	176.98	110.23	-107.08	-1182.62	-11777.3	560.53	8896.46	-2307.06	102.4	669.35	-2204.67	-1535.32
18201	635.83	1523.34	1928.67	172.95	110.09	-109.48	-1169.1	-11627	522.91	8764.67	-2344.81	98.72	752.92	-2246.09	-1493.17
18301	632.53	1513.93	1948	182.83	98.51	-94.19	-1191.03	-11678.3	554.24	8898.38	-2381.65	99.51	864.92	-2282.14	-1417.22
18401	649.01	1575.58	1903.71	178.61	92.63	-102.49	-1186.86	-11473.6	533.04	8798.42	-2490.87	101.51	968.07	-2389.36	-1421.29
18501	685.07	1536.92	1915.9	191.74	97.59	-96.44	-1172.1	-11766.8	549.7	8909.15	-2316.36	100.95	850.73	-2215.41	-1364.68
18601	690.52	1548.32	1966.96	182.17	99.25	-114.37	-1237.27	-11762.9	551.85	8818.32	-2248.49	98.82	742.81	-2149.66	-1406.86
18701	645.19	1561.54	1951.49	177.04	86.63	-123	-1170.58	-11551.7	572.69	8700.66	-2365.09	101.51	849.96	-2263.58	-1413.62
18801	683.67	1460.29	1945.72	174.2	89.14	-88.88	-1180.37	-11640.7	561.36	8749.14	-2326.75	99.08	753.57	-2227.67	-1474.1
18901	617.99	1590.09	1948.1	181.26	99.14	-82.69	-1205.54	-11629.6	586.3	8762	-2352.56	101.27	867.07	-2251.29	-1384.22
19001	671.95	1502.5	1929.09	170.59	92.62	-105.62	-1168.42	-11623.8	561.6	8886.88	-2405.75	99.78	917.4	-2305.97	-1388.58
19101	603.64	1529.41	1946.63	172.28	97.07	-101.21	-1211.73	-11606.9	549.43	8829.63	-2409.48	101.11	808.28	-2308.37	-1500.09
19201	623.52	1524.13	1956.25	183.43	100.35	-95.11	-1171.48	-11732	558.38	8850.23	-2292.71	99.69	797.73	-2193.03	-1395.29
19301	658.68	1577.95	1945.12	183.29	103.13	-91.14	-1205.79	-11624.5	562.54	8756.4	-2342.24	99.59	865.63	-2242.66	-1377.02
19401	645.14	1535.25	1947.16	177.23	93.98	-106.12	-1160.2	-11546.5	548.35	8744.53	-2431.52	103.3	878.81	-2328.21	-1449.4
19501	639.1	1554.18	1944.34	180.39	101.05	-104.39	-1177.39	-11552.2	579.61	8824.63	-2463.04	102.65	989.28	-2360.39	-1371.1
19601	686.61	1514.42	1950.65	180.97	110.98	-105.44	-1207	-11613.5	529.42	8799.34	-2375.23	100.07	846.43	-2275.15	-1428.72
19701	635.88	1583.51	1928.19	178.68	104.26	-90.35	-1199.47	-11593.1	561.61	8802.99	-2393.58	100.23	912.25	-2293.35	-1381.11
19801	654.8	1515.14	1936.65	179.07	92.98	-103.18	-1173.18	-11725.5	546.51	8870.2	-2352.28	100.28	793.53	-2251.99	-1458.46
19901	674.78	1566.7	1934.4	179.27	93.22	-112.73	-1178.04	-11592.2	565.7	8785.07	-2409.61	100.58	916.2	-2309.03	-1392.83
Ligand Energy Terms
Frame #	BOND	ANGLE	DIHED	UB	IMP	CMAP	VDWAALS	EEL	1-4 VDW	1-4 EEL	EGB	ESURF	GGAS	GSOLV	TOTAL
1	13.97	42.64	90.11	2.17	0.18	0	-4.13	17.83	27.4	-5.38	-20.01	2.91	184.8	-17.1	167.7
101	9.11	41.17	72.96	1.99	0.22	0	-5.15	9.82	34.72	15.75	-26.89	2.87	180.6	-24.02	156.58
201	13.44	39.63	78.19	2.84	0.05	0	-5.32	10.06	28.03	14.34	-25.27	2.87	181.25	-22.4	158.85
301	14.37	36.42	77.11	3.53	0.12	0	-4.44	4.32	32.13	12.88	-20.89	2.84	176.44	-18.05	158.39
401	9.77	40.3	77.63	2.79	0.08	0	-5.19	9.61	31.97	15.73	-25.63	2.86	182.67	-22.77	159.91
501	12.3	36.63	77.59	2.5	0.18	0	-5.68	8.07	31.03	14.27	-23.84	2.86	176.89	-20.97	155.92
601	9.6	37.95	79.3	2.19	0.03	0	-4.82	10.34	30.73	11.36	-24.27	2.87	176.66	-21.4	155.25
701	12.6	41.3	76.6	2.7	0.25	0	-4.85	9.97	31.3	10.12	-23.93	2.86	179.99	-21.07	158.91
801	16.07	36.34	78.51	2.44	0.29	0	-3.92	2.08	29.21	14.47	-20.95	2.83	175.49	-18.12	157.38
901	17.27	38.05	77.92	2.88	0.16	0	-5.28	8.42	28.41	12.38	-24.26	2.87	180.22	-21.39	158.83
1001	16.24	35.22	77.49	2.92	0.02	0	-4.62	8.99	30.96	14.18	-25.38	2.84	181.41	-22.54	158.87
1101	7.28	33.45	76.34	1.8	0	0	-4.42	9.17	37.68	14.18	-24.7	2.85	175.48	-21.86	153.62
1201	15.8	38.64	77.88	3.6	0.01	0	-4.78	11.54	30.08	10.99	-24.01	2.89	183.77	-21.12	162.65
1301	12.92	37.06	78.94	2.93	0.02	0	-3.84	10.36	31.67	13.68	-25.11	2.82	183.74	-22.28	161.45
1401	13.17	32.9	79.79	2.24	0.12	0	-4.26	9.25	32.33	16.01	-24.91	2.84	181.55	-22.07	159.48
1501	12.76	32.15	80.48	2.74	0.01	0	-2.08	1.9	29.88	12.57	-18.98	2.89	170.41	-16.09	154.32
1601	18.61	34.6	74.91	4.09	0.25	0	-4.8	9.03	32.53	14.11	-24.54	2.84	183.33	-21.7	161.63
1701	7.81	37.31	85.56	2.99	0.01	0	-3.14	6.61	30.11	13.79	-22.13	2.86	181.04	-19.27	161.77
1801	12.47	33.66	79.9	2.41	0.03	0	-5.46	0.42	34.6	16.59	-19.78	2.86	174.62	-16.92	157.71
1901	18.93	32.52	78.3	3.21	0.71	0	-4.77	8.68	31.36	13.35	-24.46	2.85	182.29	-21.61	160.68
2001	9.33	40.91	75.55	3.36	0	0	-5.85	11.39	35.26	14.07	-25.52	2.88	184.02	-22.64	161.38
2101	12.39	34.34	76.48	2.7	0.51	0	-3.58	8.35	31.85	15.68	-25.46	2.83	178.72	-22.63	156.09
2201	11.99	39.02	78.73	3.34	0.6	0	-4.55	9.52	32.5	10.36	-23.93	2.89	181.51	-21.05	160.46
2301	16.75	40.4	79.27	2.14	0.32	0	-5.26	9.1	32.08	14.79	-24.49	2.86	189.59	-21.63	167.96
2401	13.47	41.2	78.2	3.22	0.8	0	-4.76	12.75	31.26	7.54	-22.96	2.87	183.68	-20.09	163.59
2501	14.76	33.52	79.89	2.93	0.33	0	-3.86	9.53	28.58	14.23	-24.73	2.84	179.92	-21.89	158.04
2601	9.1	35.9	80.35	2.01	0.02	0	-3.57	9.89	33.82	13.36	-23.46	2.89	180.88	-20.57	160.31
2701	12.17	34.63	77.92	2.77	0	0	-4.15	11.19	32.9	10.69	-23.97	2.87	178.11	-21.1	157.01
2801	13.15	34.38	76.65	2.24	1.24	0	-4.56	1.72	35.82	14.18	-19.37	2.84	174.82	-16.53	158.28
2901	13.83	38.49	81.98	2.34	0.25	0	-4.57	10.57	31.35	13.89	-26.12	2.87	188.14	-23.25	164.89
3001	14.29	36.44	81.74	3.32	0.31	0	-5.23	10.35	25.91	13.81	-24.98	2.89	180.94	-22.09	158.85
3101	15.13	34.16	81.25	2.38	0.44	0	-3.9	10.28	34.94	13.83	-25.54	2.85	188.5	-22.69	165.82
3201	16.88	39.67	76.53	2.6	0.04	0	-5.89	9.4	27.66	15.32	-24.93	2.89	182.22	-22.04	160.18
3301	11.32	37.07	82.31	2.35	0.45	0	-5.87	8.68	31.91	13.45	-23.88	2.89	181.68	-21	160.69
3401	12.01	34.9	78.66	3.3	0.17	0	-4.33	13.58	35.84	12.38	-25.72	2.85	186.49	-22.87	163.63
3501	16.31	35.8	77.6	3.44	0.46	0	-4.68	5.44	33.59	14.09	-22.65	2.86	182.03	-19.79	162.24
3601	14.45	34.98	76.49	3.6	0.4	0	-4.19	9.58	34.83	13	-24.74	2.83	183.13	-21.91	161.22
3701	15.63	36.69	74.76	2.88	0.41	0	-4.72	9.02	31.24	11.68	-24.06	2.85	177.58	-21.21	156.37
3801	16.19	36.51	78.69	3.11	0.7	0	-4.73	6.4	31.71	10.27	-21.21	2.85	178.84	-18.37	160.47
3901	12.49	36.72	72.75	2.29	0.07	0	-5.54	9.41	34.98	15.77	-25.34	2.87	178.93	-22.47	156.46
4001	5.65	35.22	79.59	2.7	0	0	-4.35	7.91	37.59	13.64	-23.6	2.84	177.95	-20.76	157.18
4101	13.15	50.5	69.99	3.36	0.11	0	-5.43	10.32	34.86	12.56	-24.91	2.91	189.41	-22	167.41
4201	11.41	32.56	81.91	2.08	0.9	0	-4.5	2.87	37.04	15.69	-20.66	2.87	179.95	-17.79	162.16
4301	12.51	32.62	83.66	2.71	0.7	0	-4.26	3.95	32.08	12.71	-20.31	2.85	176.68	-17.46	159.22
4401	13.8	35.85	77.47	2.84	0	0	-5.26	9.92	31.31	14.12	-24.84	2.87	180.03	-21.97	158.06
4501	17.48	41.82	74.52	2.86	0.18	0	-4.14	1.58	31.26	13.98	-20.3	2.86	179.54	-17.44	162.1
4601	10.61	34.99	75.77	2.53	0.01	0	-3.61	11.3	34.36	15.02	-26.88	2.82	180.98	-24.06	156.92
4701	13.14	33.06	77.38	2.94	0.01	0	-3.57	8.26	33.83	12.75	-23.88	2.83	177.8	-21.05	156.75
4801	12.14	35.85	74.32	3.16	0.03	0	-2.53	8.21	32.13	14.31	-24.75	2.85	177.62	-21.9	155.71
4901	15.89	35.35	79.11	2.66	1.07	0	-4.31	10.07	33.24	12.85	-24.54	2.86	185.94	-21.67	164.27
5001	18.22	34.67	76.57	3.96	0.08	0	-4.87	9.97	31.28	12.83	-25.53	2.87	182.71	-22.67	160.05
5101	10.87	33.15	76.54	3.13	0.04	0	-4.06	9.95	30.77	12.83	-24.14	2.85	173.21	-21.29	151.92
5201	19.34	34.47	76.62	3	0.4	0	-2.51	7.07	36.21	14.39	-23.59	2.81	188.99	-20.78	168.22
5301	9.32	39.66	75.45	5.72	0.27	0	-3.42	8.9	35.28	14.65	-24.39	2.82	185.83	-21.57	164.26
5401	16.84	40.52	74.14	2.37	0.31	0	-4.21	8.77	30.17	14.06	-24.34	2.84	182.97	-21.5	161.47
5501	15.89	33.33	80.03	1.72	0.09	0	-5.02	10.51	31.79	12.9	-26.67	2.87	181.23	-23.79	157.44
5601	12.39	33.66	77.44	3.02	1.15	0	-4.73	3.52	34.38	17.8	-21.12	2.83	178.63	-18.29	160.34
5701	15.34	42.22	77.97	2.7	0.01	0	-5.7	2.92	30.66	14.98	-21.56	2.87	181.1	-18.69	162.41
5801	8.98	32.7	81.1	2.71	0.22	0	-4.5	5.71	32.97	15.51	-22.82	2.83	175.4	-19.98	155.42
5901	16.95	33.94	78.58	3.91	0	0	-5.01	6.29	29.71	13.45	-22.45	2.82	177.82	-19.63	158.19
6001	11.16	33.66	76.91	2.54	0.02	0	-1.34	7.88	35.84	13.3	-23.06	2.85	179.97	-20.21	159.76
6101	10.89	36.24	75.52	3.22	0.16	0	-3.04	7.45	32.84	16.95	-24.8	2.84	180.23	-21.96	158.26
6201	9.28	40	82.91	3.51	0.38	0	-4.65	6.04	36.39	11.14	-21.88	2.84	185.01	-19.03	165.98
6301	11.37	40.32	75.33	3.65	0	0	-4.33	12.13	33.99	10.97	-24.62	2.84	183.42	-21.79	161.63
6401	12.27	35.49	77.72	2.49	0.01	0	-3.74	10	33.3	13.04	-25.36	2.8	180.58	-22.56	158.02
6501	11.57	40.27	79.94	2.82	1.92	0	-4.3	8.49	34.16	11.29	-23.67	2.88	186.16	-20.79	165.37
6601	12.3	39.89	76.16	2.46	0.05	0	-4.3	9.43	29.22	9.74	-22.61	2.86	174.95	-19.75	155.2
6701	9.13	38.57	74.6	3.45	0.47	0	-5.58	9.22	35.93	12.26	-25.64	2.86	178.06	-22.78	155.28
6801	12.06	37.38	81.83	2.28	0.32	0	-3.23	5.72	29.08	12.59	-21.31	2.83	178.04	-18.47	159.56
6901	12.89	34.24	77.87	3.03	0.17	0	-4.87	10.4	34.09	13.24	-26.03	2.85	181.05	-23.18	157.87
7001	20.17	33.65	80.42	3.82	1.94	0	-5.24	6.75	30.93	14.73	-23.81	2.87	187.18	-20.94	166.23
7101	9.3	42.22	77.28	2.42	0.01	0	-6.11	8.08	32.25	15.3	-23.7	2.9	180.74	-20.8	159.94
7201	13.04	38.88	80.32	3.37	0.36	0	-4.85	9.16	32.31	12.74	-25.05	2.85	185.32	-22.2	163.12
7301	13.39	40.45	74.2	4.14	0.24	0	-4.89	8.35	30.43	16.82	-25.37	2.85	183.13	-22.52	160.61
7401	11.66	35.22	75.18	2.22	0.22	0	-5.2	7.3	34.98	14.49	-23.95	2.84	176.07	-21.11	154.96
7501	11.52	43.01	78.37	4.39	0.49	0	-5.45	4.55	32.56	16.82	-23.57	2.87	186.27	-20.7	165.56
7601	10.59	36.52	79.85	3.28	0.3	0	-4.42	9.69	34.42	12.6	-24.7	2.83	182.83	-21.87	160.96
7701	10.15	35.85	76.75	2.73	0.02	0	-4.06	10.81	35.48	11.89	-25.14	2.85	179.63	-22.29	157.34
7801	14.71	42.75	74.06	2.32	0.15	0	-4.58	8.47	32.41	10.32	-23.5	2.84	180.6	-20.67	159.93
7901	13.03	32.72	76.05	2.79	1.69	0	-4.56	9.74	35.67	13.54	-25.21	2.83	180.68	-22.38	158.3
8001	11.79	34.45	80.03	2.37	0	0	-3.31	7.95	29.18	11.55	-23.52	2.84	174.01	-20.68	153.34
8101	19.77	34.89	82.11	3.12	2.05	0	-4.49	8.48	32.06	14.34	-25.35	2.81	192.34	-22.54	169.8
8201	16.15	34.6	80.47	3.11	0.01	0	-3.37	8.24	32.62	12.62	-22.42	2.86	184.45	-19.56	164.89
8301	15.49	34.8	77.46	2.68	0.25	0	-5.31	9.12	30.06	11.79	-24.1	2.85	176.34	-21.25	155.08
8401	10.44	30.88	77.07	2.48	0.02	0	-4.03	6.6	35.27	16.81	-24.77	2.82	175.53	-21.94	153.59
8501	12.14	37.78	78.39	2.92	0.07	0	-4.7	9.95	36.01	11.4	-23.74	2.83	183.97	-20.91	163.05
8601	16.38	32.3	79.41	3.27	0.34	0	-4.49	7.87	30.01	13.49	-24.54	2.83	178.57	-21.7	156.87
8701	12.57	33.08	81.5	3.11	0.18	0	-3.31	7.59	34.56	11.4	-21.55	2.83	180.67	-18.71	161.96
8801	9.76	37.57	79.31	3.13	0.96	0	-4.91	10.59	33.1	11.7	-23.86	2.84	181.2	-21.01	160.18
8901	10.45	41.63	79.14	2.66	0.06	0	-4.74	7.55	30.94	17.85	-25.46	2.85	185.53	-22.6	162.93
9001	17.8	39.41	75.5	3.89	0.26	0	-3.74	7.82	30.74	14.37	-25.69	2.87	186.06	-22.82	163.24
9101	15.6	38.61	78.6	2.36	0.32	0	-5.37	9.33	33.24	11.58	-23.98	2.86	184.27	-21.12	163.15
9201	13.83	32.62	83.62	2.17	2.11	0	-5.58	7.85	32.94	13.41	-24.28	2.83	182.98	-21.44	161.54
9301	17.46	37.96	79.91	3.1	0.26	0	-4.59	8.8	30.08	14.39	-24.95	2.85	187.36	-22.1	165.26
9401	14.27	35.96	83.19	3.05	0.01	0	-5.04	12.1	31.48	11.49	-23.16	2.87	186.51	-20.29	166.22
9501	12.58	31.22	82.37	3.1	0.2	0	-5.23	7.97	31.86	13.85	-23.99	2.85	177.94	-21.15	156.8
9601	17.9	38.11	83.47	2.89	0.55	0	-2.97	2.01	29.27	14.99	-20.8	2.88	186.22	-17.92	168.29
9701	13.07	37.83	79.52	1.94	0.68	0	-5.48	9.21	30.71	14.49	-26.25	2.87	181.96	-23.38	158.58
9801	13.82	44.4	81.94	3.06	0.29	0	-4.24	6.85	29.15	18.62	-25.52	2.86	193.87	-22.66	171.21
9901	7.38	35.81	75.11	2.07	0	0	-4.7	9.09	33.41	11.89	-23.64	2.85	170.07	-20.79	149.27
10001	8.71	34.62	82.48	3.03	0	0	-4.91	10.5	32.79	13.82	-25.08	2.84	181.06	-22.24	158.82
10101	16.7	34.42	78.09	3.26	1.16	0	-1.75	0.69	32.35	16.36	-20.8	2.85	181.27	-17.96	163.31
10201	21.72	36.58	78.77	2.74	0.53	0	-5.63	8.41	26.59	13.23	-23.69	2.87	182.93	-20.81	162.11
10301	13.05	38.31	77.97	2.48	0.19	0	-5.08	7.26	30.98	13.15	-23.7	2.84	178.32	-20.86	157.46
10401	11.36	38.61	76.14	2.51	0.67	0	-5.48	7.92	36.2	11.02	-22.53	2.85	178.94	-19.68	159.27
10501	14.4	36.62	78.66	3.02	0.08	0	-5.27	7.78	32.54	13.8	-23.8	2.86	181.64	-20.94	160.69
10601	17.09	45.31	75.72	3.56	0.28	0	-5.13	9.2	31.72	11.09	-24.7	2.85	188.84	-21.86	166.98
10701	9.29	32.31	80.38	2.14	0.36	0	-4.12	6.57	33.6	15.8	-23.37	2.82	176.33	-20.55	155.78
10801	11.74	39.94	79.39	2.68	0.62	0	-5.94	1.59	32.04	16.56	-22.1	2.86	178.62	-19.24	159.38
10901	12.82	32.91	82.09	2.69	0.38	0	-2.88	-0.28	33.14	16.84	-20.57	2.84	177.7	-17.73	159.97
11001	17.76	33.33	76.93	2.5	0.35	0	-5.37	7.87	31.04	14.59	-25.83	2.84	179	-22.98	156.01
11101	12.4	38.74	73.29	3.61	0	0	-5.19	10.88	35.81	9.58	-24.9	2.83	179.12	-22.07	157.05
11201	19.14	36.67	74.71	3.23	0.07	0	-5.25	9.26	27.98	12.43	-24.46	2.87	178.24	-21.59	156.65
11301	10.65	40.59	83.59	2.69	0.26	0	-5.75	4.48	33.82	15.14	-22.44	2.88	185.48	-19.55	165.93
11401	21.92	38.52	73.98	2.5	0.24	0	-4.46	8.8	33.59	13.26	-25.15	2.85	188.34	-22.3	166.04
11501	12.87	34.29	79.02	3.08	0.29	0	-4.64	8.3	34.94	13.36	-23.35	2.85	181.5	-20.5	161
11601	9.53	38.14	73.72	2.64	0.01	0	-5.26	12.13	35.02	12.06	-25.89	2.87	177.99	-23.02	154.97
11701	14.03	35.99	81.12	2.45	0.23	0	-4.48	8.44	30.19	14.43	-24.98	2.86	182.41	-22.11	160.3
11801	9.71	40.01	76.05	2.53	0.26	0	-4.86	10.08	34.13	12.22	-24.49	2.84	180.12	-21.65	158.46
11901	13.07	42.32	72.7	4.12	0.02	0	-5.16	11.22	31.57	13.09	-24.44	2.86	182.94	-21.58	161.35
12001	8.02	34.45	81.51	2.21	0.19	0	-5.39	8.6	35.74	16.51	-25.98	2.88	181.83	-23.1	158.72
12101	12.67	34.91	78.2	2.59	0.09	0	-5.52	8.07	30.62	14.72	-24.82	2.84	176.35	-21.98	154.37
12201	11.9	32.41	77.73	2.87	0.89	0	-3.21	10.43	31.42	12.83	-24.83	2.87	177.28	-21.96	155.32
12301	13.28	32.26	77.68	2.61	0.06	0	-5.15	10.39	30.85	15.16	-26.24	2.87	177.14	-23.38	153.76
12401	11.1	38.71	78.94	4.19	0.15	0	-3.06	9.73	31.69	11.59	-24.07	2.86	183.04	-21.21	161.84
12501	12.52	37.46	77.18	1.62	0.15	0	-5.91	11.41	31.83	11.93	-25.93	2.86	178.18	-23.07	155.12
12601	15.48	30.46	75.94	2.18	0	0	-4.92	9.98	30.68	15.06	-25.72	2.83	174.87	-22.89	151.98
12701	13.64	35.42	77.67	2.12	0.01	0	-4.17	10.74	32.98	14.23	-25.72	2.87	182.64	-22.85	159.79
12801	12.44	30.31	82.3	3	0.6	0	-3.28	9.98	31.72	12.56	-24.62	2.84	179.63	-21.78	157.85
12901	16.27	36.1	76.41	3.75	0.19	0	-4.96	7.62	32.8	20.29	-27.46	2.83	188.46	-24.63	163.84
13001	14.41	29.98	80.4	3.33	0.07	0	-4.79	7.44	31.01	15.44	-24.47	2.81	177.29	-21.66	155.62
13101	13.72	39.24	78.99	2.82	0.4	0	-5.09	10.67	30.18	12.29	-24.91	2.84	183.21	-22.07	161.15
13201	13.38	37.59	74.54	2.89	0.75	0	-4.95	13.61	34.47	11.33	-24.29	2.88	183.61	-21.41	162.2
13301	9.71	33.29	75.73	1.79	1.27	0	-5.91	11.35	35.01	14.83	-25.76	2.85	177.06	-22.91	154.14
13401	11.17	39.92	72.13	2.55	0.07	0	-5.01	9.61	34.05	16	-25.15	2.85	180.52	-22.29	158.23
13501	15.75	35.71	75.99	2.7	1.9	0	-4.19	11.19	31.54	12.91	-25.15	2.85	183.5	-22.3	161.2
13601	17.54	35.9	79.71	2.94	0.05	0	-4.37	10.99	32.72	13.24	-25.44	2.89	188.72	-22.56	166.16
13701	12.91	37.17	74.91	2.97	0.08	0	-5.86	9.34	31.15	16.16	-25.75	2.86	178.84	-22.89	155.95
13801	14.92	34.67	79.5	2.22	1.4	0	-4.54	4.26	31.45	14.3	-20.79	2.88	178.17	-17.9	160.27
13901	14.52	33.28	78.21	4.69	0.57	0	-3.44	10.63	33.44	13.79	-24.43	2.87	185.68	-21.56	164.13
14001	16.01	33.31	74.47	2.78	0.02	0	-5.27	10.3	31.99	14.95	-25.51	2.86	178.55	-22.64	155.91
14101	15.56	39.25	75.37	3.01	0.46	0	-4.92	9.86	34.22	15.33	-25.38	2.86	188.14	-22.52	165.62
14201	8.77	36.77	78.53	1.68	0	0	-4.69	10.5	33.26	12.09	-24.9	2.83	176.91	-22.06	154.85
14301	11.21	35.01	77.23	2.33	0.11	0	-3.32	9.74	37.21	15.39	-25.16	2.86	184.91	-22.3	162.61
14401	15.96	33.68	76.58	3.3	0.25	0	-2.36	11.6	30.79	15.79	-26.03	2.82	185.6	-23.21	162.39
14501	12.42	33.75	84.3	1.59	0.07	0	-3.34	7.8	31.28	14.02	-24.81	2.83	181.91	-21.98	159.93
14601	14.21	34.28	77.84	2.51	0.04	0	-5.37	11.51	33.62	13.64	-25.47	2.87	182.29	-22.6	159.68
14701	12.31	46.83	74.84	2.29	0.31	0	-5.77	11.89	36.05	13.75	-25.97	2.86	192.5	-23.11	169.39
14801	11.57	31.15	78.44	2.13	0.02	0	-4.36	7.52	34.02	17.64	-24.59	2.83	178.12	-21.76	156.36
14901	12.23	35.88	74.88	2.55	0	0	-4.67	10.51	34.19	14.61	-26.7	2.86	180.18	-23.85	156.34
15001	18	35.42	79.63	2.87	0.27	0	-3.19	8.4	32.25	15.42	-25.81	2.86	189.08	-22.95	166.12
15101	12.54	38.03	78.6	3.91	1.53	0	-5.44	10.17	29.68	15.26	-26.33	2.87	184.29	-23.46	160.83
15201	15.91	38.78	78.88	4.33	0.04	0	-4.81	2.5	30.93	12.22	-19.18	2.87	178.78	-16.3	162.47
15301	15.31	39.51	78.19	2.34	0.12	0	-4.62	2.81	34.27	14.09	-20.02	2.86	182.01	-17.16	164.85
15401	14.87	41.03	77.05	2.44	0.87	0	-4.47	11.56	30.89	13.21	-25.8	2.87	187.45	-22.94	164.51
15501	14.66	32.98	80.1	3.18	0.34	0	-4.3	2.74	32.5	12.16	-20.05	2.84	174.34	-17.21	157.13
15601	13.95	39.61	71.87	2.12	0.15	0	-5.48	11.12	31.28	15.44	-27.3	2.87	180.06	-24.43	155.64
15701	17.78	37.87	80.2	3.1	0.31	0	-3.36	8.32	33.7	14.95	-24.2	2.84	192.87	-21.36	171.51
15801	7.88	39.39	74.49	3.01	0	0	-5.5	10.87	33.47	14.35	-25.44	2.88	177.98	-22.56	155.43
15901	11.64	32.76	78.88	1.66	0.08	0	-4.14	10.08	36.61	13.29	-26.72	2.82	180.86	-23.91	156.95
16001	9.27	33.6	77.23	2.31	0.42	0	-3.95	9.15	35.56	17.2	-25.78	2.85	180.8	-22.93	157.87
16101	14.6	31.92	79.91	2.36	0.13	0	-4.59	10.42	32.93	13.36	-25.18	2.86	181.03	-22.33	158.7
16201	15.38	36.58	78.39	2.88	0.11	0	-5.66	10.99	33	14.83	-25.8	2.85	186.5	-22.94	163.55
16301	12.72	34.24	80.24	2.52	0.03	0	-4	8.51	33.14	14.46	-23.57	2.83	181.85	-20.74	161.11
16401	14.15	36.64	80.9	2.24	0.27	0	-4.36	11.27	31.08	9.15	-24.07	2.87	181.35	-21.2	160.15
16501	14.44	37.12	75.07	2.38	0.02	0	-5.39	10.36	28.78	11.59	-24.41	2.85	174.37	-21.56	152.8
16601	12.65	42.25	79.3	3.75	0.49	0	-5.66	8.9	31.27	14.59	-25.48	2.88	187.54	-22.61	164.94
16701	12.96	34.93	76	2.22	0.39	0	-5.45	10.94	30.45	14.1	-26.57	2.86	176.53	-23.71	152.82
16801	11.86	31.65	83.07	2.28	0.01	0	-3.42	10.92	37.03	12.58	-24.42	2.81	185.98	-21.61	164.37
16901	9.01	31.29	78.39	1.91	0.7	0	-3.33	9.74	34.72	15.03	-24.79	2.85	177.47	-21.94	155.53
17001	9.25	41.23	80.5	3.44	0.41	0	-5.37	8.59	33.55	14.32	-23.04	2.86	185.9	-20.19	165.72
17101	15.91	30.19	74.56	2.69	0.2	0	-2.19	8.47	33.8	14.19	-25	2.83	177.83	-22.16	155.66
17201	12.3	31.83	83.7	2.91	0.35	0	-4.89	10.56	29.77	13.19	-25.13	2.84	179.71	-22.29	157.42
17301	13.63	41.5	78.19	3.02	0.03	0	-4.45	11.41	28.99	11.05	-25.57	2.89	183.38	-22.68	160.7
17401	12.56	37.92	75.26	2.46	0.06	0	-4.15	7.79	31	12.51	-22.8	2.87	175.41	-19.94	155.47
17501	16.64	36.3	79.41	3.22	0.32	0	-5.19	7.85	28.07	17.69	-25.95	2.87	184.32	-23.08	161.24
17601	15.21	45.82	73.66	3.78	0.12	0	-4.25	8.81	29.83	16.15	-24.71	2.85	189.13	-21.86	167.28
17701	13.13	38.07	74.75	2.85	0.25	0	-4.66	10.98	33.09	11.44	-24.54	2.85	179.92	-21.69	158.22
17801	12.19	39.74	73.17	2.23	0.02	0	-5.73	9.36	31.77	13.74	-25.21	2.88	176.49	-22.33	154.16
17901	14.08	39.61	83.65	3.73	0.2	0	-4.96	6.76	29.44	14.15	-23.12	2.82	186.66	-20.3	166.36
18001	13.11	41.22	75.58	2.48	0	0	-5.43	9.02	31.39	15.4	-25.89	2.86	182.77	-23.03	159.74
18101	10.82	34.26	79.77	2.76	0.99	0	-4.77	10.93	35.95	12.39	-24.95	2.84	183.09	-22.11	160.98
18201	10.42	35.58	77.22	2.33	0.32	0	-5.17	6.56	34.65	13.95	-23.33	2.85	175.85	-20.48	155.37
18301	10.29	34.22	79.3	3.17	0.26	0	-5.02	9.31	31.5	14.44	-24.96	2.86	177.47	-22.1	155.37
18401	16.38	40.33	74.33	3.45	0.05	0	-5.26	5.91	29.62	16.43	-23.22	2.83	181.24	-20.39	160.86
18501	18.21	39.75	77.05	2.53	0.17	0	-5.08	8.48	31.66	13.62	-24.69	2.86	186.4	-21.84	164.56
18601	16.62	36.26	78.49	2.53	0.35	0	-5.11	9.11	34.86	11.82	-23.93	2.86	184.93	-21.08	163.85
18701	15.7	36.75	79.2	3.15	0.15	0	-5.52	9.87	32.16	10.49	-22.27	2.84	181.94	-19.43	162.51
18801	14.15	39.42	75.02	2.02	0.06	0	-5.23	8.69	33.82	14.25	-24.31	2.85	182.2	-21.46	160.75
18901	15.81	36.28	82.89	3.27	0.11	0	-3.99	7.09	33.97	12.57	-22.39	2.85	188	-19.54	168.46
19001	8.59	39.99	79.74	2.54	0.13	0	-2.13	3.84	33.21	15.56	-20.68	2.88	181.48	-17.8	163.67
19101	12.1	40.11	73.82	3.37	0.42	0	-5.2	7.39	35.22	15.31	-24.06	2.82	182.54	-21.23	161.31
19201	17.18	39.15	74.1	2.71	0.09	0	-3.32	10.9	31.03	12.5	-26.5	2.85	184.34	-23.65	160.7
19301	13.12	33.69	77.61	2.18	0.51	0	-5.05	7.36	35.38	15.86	-23.89	2.83	180.66	-21.06	159.61
19401	13.47	34.62	75.47	2.07	0.15	0	-3.86	9.09	38.44	14.93	-24.68	2.85	184.39	-21.83	162.55
19501	14.16	32.61	81.79	4.05	0.1	0	-4.13	5.28	34.34	14.49	-22.36	2.82	182.68	-19.54	163.14
19601	13.81	37	75.27	1.94	0.23	0	-4.06	0.91	31.5	16.53	-20.4	2.87	173.14	-17.54	155.6
19701	10.7	33.44	76.76	2.03	0	0	-4.21	8.3	33.53	12.51	-22.76	2.82	173.07	-19.94	153.12
19801	18.71	34.58	78.62	3.64	0.14	0	-5.07	9.29	31.76	10.49	-21.9	2.86	182.17	-19.03	163.14
19901	18.37	39.02	77.67	3.49	0.28	0	-5.11	10.61	30.21	9.21	-23.98	2.84	183.74	-21.14	162.6
Delta Energy Terms
Frame #	BOND	ANGLE	DIHED	UB	IMP	CMAP	VDWAALS	EEL	1-4 VDW	1-4 EEL	EGB	ESURF	GGAS	GSOLV	TOTAL
1	0	0	0	0	0	0	-25.05	-12.8	0	0	29.12	-3.53	-37.85	25.59	-12.27				MEAN	SD
101	0	0	0	0	0	0	-16.12	-4.33	0	0	13.41	-1.81	-20.45	11.6	-8.84			VDWAALS	-17.5338	5.31094
201	0	0	0	0	0	0	-14.03	-6.67	0	0	15.88	-2.15	-20.71	13.74	-6.97			EEL	-12.7512	11.807
301	0	0	0	0	0	0	-16.52	-15.6	0	0	21.67	-2.44	-32.12	19.23	-12.89			EGB	18.8494	11.6576
401	0	0	0	0	0	0	-13.63	-15.79	0	0	21.22	-2.11	-29.42	19.11	-10.3			ESURF	-2.2971	0.663166
501	0	0	0	0	0	0	-10.53	-13.72	0	0	15.95	-1.78	-24.25	14.17	-10.08			GGAS	-30.2849	15.9704
601	0	0	0	0	0	0	-11.17	-17.7	0	0	22.52	-1.36	-28.87	21.17	-7.7			GSOLV	16.5526	11.1418
701	0	0	0	0	0	0	-5.73	-11.04	0	0	14.67	-0.71	-16.77	13.96	-2.81			TOTAL	-13.7327	5.4486
801	0	0	0	0	0	0	-15.6	-12.47	0	0	16.22	-1.94	-28.06	14.28	-13.79
901	0	0	0	0	0	0	-18.22	-15.78	0	0	22.36	-2.18	-34	20.18	-13.83
1001	0	0	0	0	0	0	-10.14	-18.05	0	0	24	-1.34	-28.2	22.66	-5.54
1101	0	0	0	0	0	0	-9.66	-0.8	0	0	7.32	-1.59	-10.46	5.73	-4.72
1201	0	0	0	0	0	0	-9.69	-2.59	0	0	7.27	-1.38	-12.28	5.9	-6.38
1301	0	0	0	0	0	0	-7.04	-19.26	0	0	18.64	-1.4	-26.3	17.24	-9.06
1401	0	0	0	0	0	0	-4.36	-0.11	0	0	4.55	-0.64	-4.47	3.91	-0.56
1501	0	0	0	0	0	0	-11.94	-4.11	0	0	10.34	-1.66	-16.05	8.68	-7.36
1601	0	0	0	0	0	0	-12.79	1.48	0	0	6.13	-1.87	-11.32	4.26	-7.05
1701	0	0	0	0	0	0	-0.17	-0.5	0	0	0.94	0	-0.67	0.94	0.27
1801	0	0	0	0	0	0	-4.67	1.24	0	0	1.82	-0.69	-3.44	1.13	-2.31
1901	0	0	0	0	0	0	-10.38	-1.44	0	0	5.46	-1.33	-11.82	4.13	-7.68
2001	0	0	0	0	0	0	-11.07	-1.18	0	0	5.27	-1.24	-12.25	4.02	-8.23
2101	0	0	0	0	0	0	-6.6	9.58	0	0	-4.9	-1.09	2.98	-5.98	-3
2201	0	0	0	0	0	0	-12.88	3.55	0	0	2.32	-1.38	-9.33	0.94	-8.39
2301	0	0	0	0	0	0	-10.49	0.4	0	0	3.74	-1.29	-10.09	2.45	-7.64
2401	0	0	0	0	0	0	-12.2	-3.54	0	0	7.31	-1.46	-15.74	5.84	-9.89
2501	0	0	0	0	0	0	-10.82	-4.53	0	0	8.58	-1.35	-15.34	7.23	-8.12
2601	0	0	0	0	0	0	-11.67	-0.43	0	0	5.83	-1.58	-12.1	4.24	-7.86
2701	0	0	0	0	0	0	-9.27	-2.13	0	0	6.31	-1.23	-11.39	5.08	-6.31
2801	0	0	0	0	0	0	-13.44	-7.51	0	0	12	-1.57	-20.95	10.43	-10.52
2901	0	0	0	0	0	0	-10.57	-8.31	0	0	12.13	-1.35	-18.88	10.78	-8.1
3001	0	0	0	0	0	0	-13.73	-4.78	0	0	9.39	-1.55	-18.51	7.84	-10.68
3101	0	0	0	0	0	0	-11.8	3.22	0	0	2.25	-1.41	-8.58	0.84	-7.74
3201	0	0	0	0	0	0	-11.81	-2.48	0	0	5.48	-1.3	-14.29	4.18	-10.11
3301	0	0	0	0	0	0	-8.94	-3.53	0	0	7.05	-1.08	-12.47	5.97	-6.51
3401	0	0	0	0	0	0	-8.8	1.99	0	0	1.8	-0.97	-6.81	0.83	-5.98
3501	0	0	0	0	0	0	-9.07	1.35	0	0	2.53	-1.12	-7.72	1.41	-6.31
3601	0	0	0	0	0	0	-10.19	0.06	0	0	3.98	-1.14	-10.13	2.84	-7.29
3701	0	0	0	0	0	0	-11.65	-0.08	0	0	6.47	-1.8	-11.74	4.67	-7.06
3801	0	0	0	0	0	0	-13.36	-1.08	0	0	6.52	-1.81	-14.44	4.71	-9.73
3901	0	0	0	0	0	0	-14.3	0.81	0	0	4.48	-1.63	-13.49	2.85	-10.64
4001	0	0	0	0	0	0	-14.66	3.45	0	0	3.42	-1.95	-11.21	1.48	-9.73
4101	0	0	0	0	0	0	-17.89	3.46	0	0	5.43	-2.46	-14.43	2.98	-11.45
4201	0	0	0	0	0	0	-15.68	2.04	0	0	5.64	-2.29	-13.64	3.34	-10.3
4301	0	0	0	0	0	0	-21.02	-13.97	0	0	18.41	-2.87	-35	15.54	-19.46
4401	0	0	0	0	0	0	-25.87	-12.66	0	0	20.31	-3.09	-38.53	17.22	-21.3
4501	0	0	0	0	0	0	-21.94	-8.64	0	0	16.65	-3.01	-30.58	13.64	-16.94
4601	0	0	0	0	0	0	-17.64	-33.05	0	0	33.6	-2.98	-50.69	30.63	-20.07
4701	0	0	0	0	0	0	-22.14	-20.08	0	0	25.25	-2.88	-42.22	22.37	-19.85
4801	0	0	0	0	0	0	-18.48	-35.08	0	0	33.88	-2.77	-53.56	31.1	-22.46
4901	0	0	0	0	0	0	-19.11	-25.89	0	0	29.37	-3.12	-44.99	26.25	-18.75
5001	0	0	0	0	0	0	-18.91	-20.68	0	0	25.51	-3	-39.6	22.51	-17.09
5101	0	0	0	0	0	0	-23.12	-19.78	0	0	25.49	-3.12	-42.9	22.37	-20.53
5201	0	0	0	0	0	0	-24.87	-21.63	0	0	27.68	-3.08	-46.5	24.6	-21.9
5301	0	0	0	0	0	0	-20.1	-17.75	0	0	24.91	-2.75	-37.85	22.16	-15.7
5401	0	0	0	0	0	0	-21.27	-9.98	0	0	21.89	-2.76	-31.25	19.13	-12.12
5501	0	0	0	0	0	0	-13.17	-7.37	0	0	14.88	-2.04	-20.54	12.83	-7.71
5601	0	0	0	0	0	0	-16.42	-6.09	0	0	13.39	-2.09	-22.51	11.3	-11.21
5701	0	0	0	0	0	0	-15.46	-11.32	0	0	15.2	-2.12	-26.78	13.08	-13.69
5801	0	0	0	0	0	0	-10.64	-10.01	0	0	15.8	-1.72	-20.66	14.08	-6.58
5901	0	0	0	0	0	0	-20.26	-4.66	0	0	13.91	-2.62	-24.92	11.29	-13.63
6001	0	0	0	0	0	0	-18.45	-14.83	0	0	24.04	-2.4	-33.28	21.64	-11.64
6101	0	0	0	0	0	0	-21.48	-14.8	0	0	23.32	-3.21	-36.28	20.11	-16.17
6201	0	0	0	0	0	0	-11.46	-6.81	0	0	12.99	-1.59	-18.27	11.39	-6.87
6301	0	0	0	0	0	0	-18.49	-10.56	0	0	18.66	-2.43	-29.05	16.23	-12.82
6401	0	0	0	0	0	0	-19.1	0.39	0	0	9.14	-2.38	-18.71	6.76	-11.95
6501	0	0	0	0	0	0	-17.78	-22.73	0	0	29.42	-2.45	-40.52	26.96	-13.55
6601	0	0	0	0	0	0	-16.23	-10.92	0	0	17.95	-2.08	-27.14	15.87	-11.27
6701	0	0	0	0	0	0	-17.94	-21.03	0	0	28.62	-2.44	-38.97	26.18	-12.79
6801	0	0	0	0	0	0	-17.74	-13.8	0	0	19.19	-2.36	-31.53	16.82	-14.71
6901	0	0	0	0	0	0	-22.86	-16.84	0	0	24.25	-2.77	-39.71	21.48	-18.23
7001	0	0	0	0	0	0	-18.76	-14.38	0	0	20.55	-2.67	-33.14	17.88	-15.26
7101	0	0	0	0	0	0	-19.08	-20.52	0	0	25.19	-2.5	-39.61	22.69	-16.91
7201	0	0	0	0	0	0	-19.78	-14.52	0	0	20.32	-2.88	-34.3	17.44	-16.86
7301	0	0	0	0	0	0	-17.04	-8.65	0	0	16.11	-2.03	-25.69	14.09	-11.6
7401	0	0	0	0	0	0	-17.94	-19.98	0	0	25.26	-2.4	-37.92	22.87	-15.06
7501	0	0	0	0	0	0	-14.97	-20.91	0	0	24.96	-2.37	-35.87	22.6	-13.28
7601	0	0	0	0	0	0	-13.84	1.85	0	0	4.56	-2.12	-11.99	2.44	-9.54
7701	0	0	0	0	0	0	-15.29	-10.25	0	0	15.2	-2.98	-25.54	12.22	-13.33
7801	0	0	0	0	0	0	-18.03	-9.78	0	0	16.47	-2.58	-27.8	13.89	-13.91
7901	0	0	0	0	0	0	-17.55	-11.68	0	0	16.66	-2.64	-29.23	14.01	-15.22
8001	0	0	0	0	0	0	-16.45	-11.77	0	0	19.48	-2.74	-28.22	16.74	-11.48
8101	0	0	0	0	0	0	-20.1	-10.86	0	0	17.85	-2.88	-30.95	14.98	-15.97
8201	0	0	0	0	0	0	-17.75	-8.98	0	0	17.01	-2.72	-26.73	14.28	-12.45
8301	0	0	0	0	0	0	-18.32	-11.06	0	0	16.45	-2.72	-29.37	13.73	-15.64
8401	0	0	0	0	0	0	-17.44	-8.87	0	0	16.22	-2.64	-26.31	13.58	-12.74
8501	0	0	0	0	0	0	-21.76	-11.46	0	0	18.87	-2.68	-33.22	16.19	-17.03
8601	0	0	0	0	0	0	-20.5	-7.9	0	0	17.2	-2.53	-28.39	14.68	-13.72
8701	0	0	0	0	0	0	-16.07	-8.01	0	0	14.57	-2.27	-24.08	12.3	-11.78
8801	0	0	0	0	0	0	-17.47	-14.83	0	0	21.04	-2.72	-32.3	18.32	-13.98
8901	0	0	0	0	0	0	-17.99	-15.06	0	0	20.58	-2.63	-33.05	17.95	-15.1
9001	0	0	0	0	0	0	-20.85	-12.52	0	0	21.31	-2.75	-33.37	18.56	-14.81
9101	0	0	0	0	0	0	-18.35	-11.57	0	0	18.76	-2.58	-29.91	16.18	-13.73
9201	0	0	0	0	0	0	-18.43	-9.09	0	0	15.51	-2.37	-27.52	13.14	-14.38
9301	0	0	0	0	0	0	-19.46	-5.3	0	0	11.15	-2.46	-24.76	8.69	-16.07
9401	0	0	0	0	0	0	-15.59	-7.79	0	0	14.57	-1.96	-23.38	12.61	-10.77
9501	0	0	0	0	0	0	-14.66	-3.52	0	0	10.42	-2.02	-18.18	8.4	-9.78
9601	0	0	0	0	0	0	-13.65	-10.8	0	0	16.47	-2.22	-24.44	14.25	-10.2
9701	0	0	0	0	0	0	-16.49	-5.4	0	0	14	-2.52	-21.89	11.48	-10.41
9801	0	0	0	0	0	0	-21.68	-9.88	0	0	18.54	-2.75	-31.57	15.79	-15.78
9901	0	0	0	0	0	0	-14.2	-8.61	0	0	14.4	-1.93	-22.81	12.47	-10.34
10001	0	0	0	0	0	0	-13.57	-5.45	0	0	12.48	-1.89	-19.02	10.59	-8.44
10101	0	0	0	0	0	0	-18.73	-10.35	0	0	18.36	-2.33	-29.08	16.03	-13.05
10201	0	0	0	0	0	0	-18.59	-10.98	0	0	17.43	-2.85	-29.56	14.59	-14.98
10301	0	0	0	0	0	0	-19.79	-13.91	0	0	20.89	-2.65	-33.7	18.23	-15.47
10401	0	0	0	0	0	0	-22.42	-14.79	0	0	22.57	-2.77	-37.2	19.8	-17.4
10501	0	0	0	0	0	0	-20.03	-10.09	0	0	18.08	-2.72	-30.12	15.36	-14.76
10601	0	0	0	0	0	0	-18.89	-7.7	0	0	16.27	-2.48	-26.59	13.8	-12.79
10701	0	0	0	0	0	0	-18.11	-9.56	0	0	17.23	-2.44	-27.68	14.79	-12.89
10801	0	0	0	0	0	0	-17.23	-8.39	0	0	15.97	-2.37	-25.61	13.6	-12.01
10901	0	0	0	0	0	0	-15.8	-9.56	0	0	15.51	-2.38	-25.35	13.13	-12.22
11001	0	0	0	0	0	0	-15.46	-2.97	0	0	9.02	-2.4	-18.43	6.63	-11.8
11101	0	0	0	0	0	0	-19.23	-9.09	0	0	15.72	-2.49	-28.32	13.22	-15.1
11201	0	0	0	0	0	0	-16.99	-6.17	0	0	11.13	-2.35	-23.17	8.78	-14.39
11301	0	0	0	0	0	0	-20.31	-14.6	0	0	19.95	-2.69	-34.91	17.26	-17.65
11401	0	0	0	0	0	0	-18.17	-6.53	0	0	13.52	-2.48	-24.7	11.03	-13.67
11501	0	0	0	0	0	0	-18.22	-12.86	0	0	19.49	-2.37	-31.08	17.12	-13.96
11601	0	0	0	0	0	0	-21.82	-15.52	0	0	22.36	-2.66	-37.34	19.7	-17.64
11701	0	0	0	0	0	0	-22.96	-18.14	0	0	28.43	-2.71	-41.1	25.72	-15.38
11801	0	0	0	0	0	0	-19.7	-18.28	0	0	21.42	-2.54	-37.98	18.88	-19.1
11901	0	0	0	0	0	0	-23.59	-22.7	0	0	31.84	-2.92	-46.29	28.92	-17.37
12001	0	0	0	0	0	0	-24.54	-25.05	0	0	32.92	-2.81	-49.59	30.11	-19.48
12101	0	0	0	0	0	0	-24.46	-18.11	0	0	25.45	-2.61	-42.57	22.85	-19.72
12201	0	0	0	0	0	0	-22.12	-2.53	0	0	14.84	-2.78	-24.66	12.06	-12.6
12301	0	0	0	0	0	0	-23.29	-40.29	0	0	45.44	-3.02	-63.58	42.42	-21.15
12401	0	0	0	0	0	0	-20.94	-25.64	0	0	31.45	-2.89	-46.58	28.56	-18.02
12501	0	0	0	0	0	0	-23.08	-22.04	0	0	27.52	-2.74	-45.12	24.78	-20.34
12601	0	0	0	0	0	0	-22.38	-17.55	0	0	23.36	-2.72	-39.94	20.64	-19.3
12701	0	0	0	0	0	0	-21.01	-17.73	0	0	24.43	-2.76	-38.74	21.67	-17.07
12801	0	0	0	0	0	0	-22.25	-16.49	0	0	23.27	-2.83	-38.73	20.44	-18.29
12901	0	0	0	0	0	0	-20.45	-17.93	0	0	24.94	-2.79	-38.38	22.16	-16.22
13001	0	0	0	0	0	0	-25.63	-20.32	0	0	27.42	-2.65	-45.95	24.77	-21.17
13101	0	0	0	0	0	0	-23.07	-28.65	0	0	35.16	-2.98	-51.71	32.19	-19.53
13201	0	0	0	0	0	0	-22.79	-39.49	0	0	39.76	-2.94	-62.28	36.82	-25.46
13301	0	0	0	0	0	0	-23.92	-38.6	0	0	42.98	-3.24	-62.52	39.75	-22.77
13401	0	0	0	0	0	0	-23.93	-30.78	0	0	36.32	-3.03	-54.71	33.29	-21.42
13501	0	0	0	0	0	0	-27.59	-32.16	0	0	39.86	-3.26	-59.75	36.6	-23.15
13601	0	0	0	0	0	0	-24.03	-30.78	0	0	36.58	-3.06	-54.81	33.52	-21.29
13701	0	0	0	0	0	0	-25.74	-35.56	0	0	41.18	-3.18	-61.3	38	-23.31
13801	0	0	0	0	0	0	-24.96	-22.83	0	0	31.58	-3.11	-47.8	28.47	-19.33
13901	0	0	0	0	0	0	-24.42	-26.23	0	0	33.23	-3	-50.65	30.22	-20.43
14001	0	0	0	0	0	0	-23.25	-21.72	0	0	27.23	-2.77	-44.97	24.46	-20.51
14101	0	0	0	0	0	0	-22.27	-17.97	0	0	23.9	-2.64	-40.23	21.26	-18.98
14201	0	0	0	0	0	0	-26.55	-25.79	0	0	31.03	-2.75	-52.34	28.28	-24.06
14301	0	0	0	0	0	0	-24.76	-37.01	0	0	42.94	-2.87	-61.77	40.06	-21.7
14401	0	0	0	0	0	0	-23.44	-30.95	0	0	32.22	-2.82	-54.39	29.4	-25
14501	0	0	0	0	0	0	-23.11	-25.15	0	0	31.35	-3	-48.25	28.35	-19.9
14601	0	0	0	0	0	0	-23.6	-45.04	0	0	51.82	-3.1	-68.64	48.73	-19.92
14701	0	0	0	0	0	0	-23.51	-54.26	0	0	56.17	-3.2	-77.77	52.97	-24.8
14801	0	0	0	0	0	0	-24.25	-19.7	0	0	27.31	-2.52	-43.95	24.79	-19.16
14901	0	0	0	0	0	0	-23.92	-31.05	0	0	38.76	-2.82	-54.97	35.95	-19.02
15001	0	0	0	0	0	0	-25.02	-42.14	0	0	47.89	-3.02	-67.16	44.86	-22.3
15101	0	0	0	0	0	0	-26.07	-44.63	0	0	48.72	-3.57	-70.71	45.15	-25.55
15201	0	0	0	0	0	0	-19.62	-23.14	0	0	28.52	-3.05	-42.76	25.47	-17.28
15301	0	0	0	0	0	0	-24.72	-18.81	0	0	26.23	-3.05	-43.52	23.18	-20.34
15401	0	0	0	0	0	0	-24.95	-33.71	0	0	42.2	-3.36	-58.66	38.84	-19.83
15501	0	0	0	0	0	0	-25.56	-23.48	0	0	30.87	-2.91	-49.04	27.96	-21.08
15601	0	0	0	0	0	0	-24.12	-22.58	0	0	27.31	-3.09	-46.7	24.21	-22.49
15701	0	0	0	0	0	0	-22.55	-18.93	0	0	24.52	-3	-41.49	21.53	-19.96
15801	0	0	0	0	0	0	-20.02	-50.6	0	0	51.23	-2.93	-70.62	48.31	-22.32
15901	0	0	0	0	0	0	-22.73	-18.51	0	0	26.02	-2.69	-41.24	23.33	-17.91
16001	0	0	0	0	0	0	-20.71	-16.04	0	0	21.66	-2.73	-36.75	18.93	-17.82
16101	0	0	0	0	0	0	-20.83	-23.88	0	0	29.35	-2.61	-44.71	26.73	-17.97
16201	0	0	0	0	0	0	-23.84	-24.64	0	0	33.12	-2.85	-48.48	30.27	-18.21
16301	0	0	0	0	0	0	-22.81	-24.66	0	0	32.58	-2.86	-47.47	29.72	-17.75
16401	0	0	0	0	0	0	-21.91	-23.14	0	0	29.51	-2.72	-45.06	26.8	-18.26
16501	0	0	0	0	0	0	-21.61	-18.8	0	0	25.1	-2.67	-40.4	22.43	-17.98
16601	0	0	0	0	0	0	-24.82	-28.52	0	0	34.73	-2.85	-53.34	31.88	-21.46
16701	0	0	0	0	0	0	-18.63	-29.47	0	0	33.27	-2.57	-48.1	30.71	-17.4
16801	0	0	0	0	0	0	-22.26	-26.33	0	0	32.15	-2.82	-48.59	29.34	-19.25
16901	0	0	0	0	0	0	-16.69	-14.31	0	0	20.22	-2.27	-31	17.95	-13.06
17001	0	0	0	0	0	0	-22.47	-14.86	0	0	23.72	-2.61	-37.33	21.11	-16.22
17101	0	0	0	0	0	0	-23.26	-20.16	0	0	28.99	-2.78	-43.42	26.21	-17.21
17201	0	0	0	0	0	0	-23.29	-19.74	0	0	26.01	-2.92	-43.02	23.09	-19.93
17301	0	0	0	0	0	0	-14.45	1.51	0	0	5.61	-1.76	-12.94	3.85	-9.09
17401	0	0	0	0	0	0	-13.09	4.05	0	0	3.01	-1.63	-9.04	1.38	-7.66
17501	0	0	0	0	0	0	-12.58	-2.84	0	0	9	-1.78	-15.42	7.22	-8.2
17601	0	0	0	0	0	0	-11.56	-3.7	0	0	9.06	-1.57	-15.26	7.49	-7.77
17701	0	0	0	0	0	0	-14.44	1.99	0	0	5.13	-1.79	-12.45	3.33	-9.12
17801	0	0	0	0	0	0	-11.83	5.54	0	0	-0.36	-1.45	-6.29	-1.81	-8.11
17901	0	0	0	0	0	0	-14.94	-1.31	0	0	7.3	-1.77	-16.25	5.53	-10.72
18001	0	0	0	0	0	0	-19.2	0.3	0	0	7.88	-2.2	-18.9	5.68	-13.21
18101	0	0	0	0	0	0	-12.87	-3.08	0	0	8.56	-1.72	-15.95	6.83	-9.12
18201	0	0	0	0	0	0	-16.57	-0.25	0	0	7.47	-2.14	-16.82	5.33	-11.49
18301	0	0	0	0	0	0	-14.83	2.78	0	0	4.73	-1.92	-12.06	2.81	-9.25
18401	0	0	0	0	0	0	-16.96	0.3	0	0	7.39	-1.84	-16.66	5.55	-11.11
18501	0	0	0	0	0	0	-15.12	-0.51	0	0	6.1	-1.84	-15.62	4.26	-11.36
18601	0	0	0	0	0	0	-15.18	2.09	0	0	5.26	-1.91	-13.09	3.35	-9.74
18701	0	0	0	0	0	0	-15.24	-4.12	0	0	9.72	-1.7	-19.35	8.02	-11.34
18801	0	0	0	0	0	0	-15.68	2.97	0	0	3.74	-1.74	-12.71	2	-10.71
18901	0	0	0	0	0	0	-15.23	3.17	0	0	4.7	-1.81	-12.07	2.89	-9.17
19001	0	0	0	0	0	0	-13.25	-4.56	0	0	10.02	-1.81	-17.81	8.21	-9.6
19101	0	0	0	0	0	0	-15.8	-2.96	0	0	9.26	-1.87	-18.76	7.39	-11.37
19201	0	0	0	0	0	0	-14.42	-2.28	0	0	8.31	-1.86	-16.71	6.45	-10.26
19301	0	0	0	0	0	0	-15.27	-2.29	0	0	7	-1.72	-17.56	5.28	-12.28
19401	0	0	0	0	0	0	-13.31	-3.65	0	0	8.81	-1.64	-16.96	7.17	-9.8
19501	0	0	0	0	0	0	-6.21	-1.29	0	0	4.14	-0.95	-7.5	3.19	-4.31
19601	0	0	0	0	0	0	-9.26	-0.39	0	0	4.12	-1.19	-9.65	2.93	-6.73
19701	0	0	0	0	0	0	-8.49	-0.7	0	0	5.56	-1.1	-9.19	4.47	-4.72
19801	0	0	0	0	0	0	-7.98	-4.28	0	0	7.39	-1.02	-12.26	6.37	-5.89
19901	0	0	0	0	0	0	-5.87	1.77	0	0	3.05	-1.03	-4.1	2.02	-2.08
